# Supplementary material for: Actinomycetes-derived imine reductases with a preference towards bulky amine substrates
Source: Commun Chem. 2022 Oct 8;5:123. doi: 10.1038/s42004-022-00743-y (PMC9814587; doi:10.1038/s42004-022-00743-y)
Supplement: Supplementary file 3 — Supplementary Data 1 [file 42004_2022_743_MOESM3_ESM.txt]

REMARK   3
REMARK   3 REFINEMENT.
REMARK   3   PROGRAM     : PHENIX (1.19.2_4158: ???)
REMARK   3   AUTHORS     : Adams,Afonine,Bunkoczi,Burnley,Chen,Dar,Davis,
REMARK   3               : Draizen,Echols,Gildea,Gros,Grosse-Kunstleve,Headd,
REMARK   3               : Hintze,Hung,Ioerger,Liebschner,McCoy,McKee,Moriarty,
REMARK   3               : Oeffner,Poon,Read,Richardson,Richardson,Sacchettini,
REMARK   3               : Sauter,Sobolev,Storoni,Terwilliger,Williams,Zwart
REMARK   3
REMARK   3  X-RAY DATA.
REMARK   3  
REMARK   3  REFINEMENT TARGET : ML
REMARK   3  
REMARK   3  DATA USED IN REFINEMENT.
REMARK   3   RESOLUTION RANGE HIGH (ANGSTROMS) : 1.72    
REMARK   3   RESOLUTION RANGE LOW  (ANGSTROMS) : 27.07   
REMARK   3   MIN(FOBS/SIGMA_FOBS)              : 2.00  
REMARK   3   COMPLETENESS FOR RANGE        (%) : 95.94 
REMARK   3   NUMBER OF REFLECTIONS             : 90766     
REMARK   3   NUMBER OF REFLECTIONS (NON-ANOMALOUS) : 90766     
REMARK   3  
REMARK   3  FIT TO DATA USED IN REFINEMENT.
REMARK   3   R VALUE     (WORKING + TEST SET) : 0.1731
REMARK   3   R VALUE            (WORKING SET) : 0.1724
REMARK   3   FREE R VALUE                     : 0.2015
REMARK   3   FREE R VALUE TEST SET SIZE   (%) : 2.18  
REMARK   3   FREE R VALUE TEST SET COUNT      : 1980      
REMARK   3  
REMARK   3  FIT TO DATA USED IN REFINEMENT (IN BINS).
REMARK   3   BIN  RESOLUTION RANGE  COMPL.    NWORK NFREE   RWORK  RFREE  CCWORK CCFREE
REMARK   3     1   27.07 -    4.13    0.97     6582   144  0.1469 0.1735   0.946  0.920
REMARK   3     2    4.13 -    3.28    0.98     6529   145  0.1503 0.1602   0.936  0.919
REMARK   3     3    3.28 -    2.87    0.98     6499   138  0.1781 0.1974   0.915  0.890
REMARK   3     4    2.87 -    2.61    0.98     6469   143  0.1881 0.2311   0.909  0.870
REMARK   3     5    2.61 -    2.42    0.97     6412   154  0.1848 0.2061   0.909  0.877
REMARK   3     6    2.42 -    2.28    0.97     6399   145  0.1799 0.2136   0.917  0.876
REMARK   3     7    2.28 -    2.16    0.97     6351   138  0.1803 0.2202   0.920  0.877
REMARK   3     8    2.16 -    2.07    0.96     6337   140  0.1901 0.2415   0.909  0.856
REMARK   3     9    2.07 -    1.99    0.96     6327   145  0.1896 0.2382   0.906  0.845
REMARK   3    10    1.99 -    1.92    0.96     6327   135  0.1979 0.2622   0.907  0.844
REMARK   3    11    1.92 -    1.86    0.96     6297   146  0.2014 0.2220   0.894  0.881
REMARK   3    12    1.86 -    1.81    0.95     6183   142  0.2060 0.2573   0.884  0.818
REMARK   3    13    1.81 -    1.76    0.94     6171   146  0.2080 0.2497   0.879  0.836
REMARK   3    14    1.76 -    1.72    0.89     5903   119  0.2277 0.2790   0.853  0.760
REMARK   3  
REMARK   3  BULK SOLVENT MODELLING.
REMARK   3   METHOD USED        : FLAT BULK SOLVENT MODEL
REMARK   3   SOLVENT RADIUS     : 1.11    
REMARK   3   SHRINKAGE RADIUS   : 0.90    
REMARK   3   GRID STEP FACTOR   : 4.00    
REMARK   3  
REMARK   3  ERROR ESTIMATES.
REMARK   3   COORDINATE ERROR (MAXIMUM-LIKELIHOOD BASED)     : 0.17    
REMARK   3   PHASE ERROR (DEGREES, MAXIMUM-LIKELIHOOD BASED) : 21.65   
REMARK   3  
REMARK   3  STRUCTURE FACTORS CALCULATION ALGORITHM : FFT
REMARK   3  B VALUES.
REMARK   3   FROM WILSON PLOT           (A**2) : 25.84   
REMARK   3  
REMARK   3  GEOMETRY RESTRAINTS LIBRARY: GEOSTD + MONOMER LIBRARY + CDL V1.2
REMARK   3  DEVIATIONS FROM IDEAL VALUES.
REMARK   3    BOND      :  0.008   0.060   6238
REMARK   3    ANGLE     :  1.016  11.011   8515
REMARK   3    CHIRALITY :  0.064   0.302   1006
REMARK   3    PLANARITY :  0.010   0.109   1130
REMARK   3    DIHEDRAL  :  5.233  19.038    923
REMARK   3    MIN NONBONDED DISTANCE : 2.230
REMARK   3  
REMARK   3  MOLPROBITY STATISTICS.
REMARK   3    ALL-ATOM CLASHSCORE : 2.95
REMARK   3    RAMACHANDRAN PLOT:
REMARK   3      OUTLIERS :  0.00 %
REMARK   3      ALLOWED  :  1.51 %
REMARK   3      FAVORED  : 98.49 %
REMARK   3    ROTAMER OUTLIERS :  0.36 %
REMARK   3    CBETA DEVIATIONS :  0.00 %
REMARK   3    PEPTIDE PLANE:
REMARK   3      CIS-PROLINE     : 0.00 %
REMARK   3      CIS-GENERAL     : 0.00 %
REMARK   3      TWISTED PROLINE : 0.00 %
REMARK   3      TWISTED GENERAL : 0.00 %
REMARK   3  
REMARK   3  RAMA-Z (RAMACHANDRAN PLOT Z-SCORE):
REMARK   3  INTERPRETATION: BAD |RAMA-Z| > 3; SUSPICIOUS 2 < |RAMA-Z| < 3; GOOD |RAMA-Z| < 2.
REMARK   3  SCORES FOR WHOLE/HELIX/SHEET/LOOP ARE SCALED INDEPENDENTLY;
REMARK   3  THEREFORE, THE VALUES ARE NOT RELATED IN A SIMPLE MANNER.
REMARK   3    WHOLE: -0.01 (0.26), RESIDUES: 859
REMARK   3    HELIX:  0.03 (0.20), RESIDUES: 497
REMARK   3    SHEET: -0.65 (0.42), RESIDUES: 126
REMARK   3    LOOP :  0.83 (0.41), RESIDUES: 236
REMARK   3  
REMARK   3                  min    max   mean <Bi,j>   iso aniso
REMARK   3     Overall:   15.72  66.84  28.91   2.65  7014     0
REMARK   3     Protein:   15.72  65.43  27.66   2.65  6130     0
REMARK   3     Water:     16.48  66.84  37.54    N/A   884     0
REMARK   3     Chain  A:  15.72  64.77  26.87    N/A  2040     0
REMARK   3     Chain  C:  15.72  65.43  26.35    N/A  2041     0
REMARK   3     Chain  B:  17.76  61.63  29.76    N/A  2049     0
REMARK   3     Chain  S:  16.48  66.84  37.54    N/A   884     0
REMARK   3     Histogram:
REMARK   3         Values      Number of atoms
REMARK   3      15.72 - 20.83       891
REMARK   3      20.83 - 25.95      2168
REMARK   3      25.95 - 31.06      1709
REMARK   3      31.06 - 36.17      1025
REMARK   3      36.17 - 41.28       600
REMARK   3      41.28 - 46.39       379
REMARK   3      46.39 - 51.50       152
REMARK   3      51.50 - 56.62        59
REMARK   3      56.62 - 61.73        20
REMARK   3      61.73 - 66.84        11
REMARK   3  
REMARK   3
HELIX    1   1 ARG C   21  ALA C   32  1                                  12
HELIX    2   2 ASP C   48  ALA C   52  1                                   5
HELIX    3   3 VAL C   61  ALA C   67  1                                   7
HELIX    4   4 ASP C   78  LEU C   85  1                                   8
HELIX    5   5 SER C  105  ARG C  118  1                                  14
HELIX    6   6 PRO C  131  ASP C  133  5                                   3
HELIX    7   7 ARG C  147  LEU C  160  1                                  14
HELIX    8   8 LEU C  174  ALA C  203  1                                  30
HELIX    9   9 ALA C  207  ALA C  234  1                                  28
HELIX   10  10 LEU C  244  LEU C  261  1                                  18
HELIX   11  11 GLU C  266  GLU C  281  1                                  16
HELIX   12  12 TYR C  288  PHE C  295  5                                   8
HELIX   13  13 ARG A   21  ALA A   32  1                                  12
HELIX   14  14 PRO A   44  ARG A   53  5                                  10
HELIX   15  15 VAL A   61  ALA A   67  1                                   7
HELIX   16  16 ASP A   78  LEU A   85  1                                   8
HELIX   17  17 SER A  105  GLU A  117  1                                  13
HELIX   18  18 PRO A  131  ASP A  133  5                                   3
HELIX   19  19 ARG A  147  LEU A  160  1                                  14
HELIX   20  20 LEU A  174  ALA A  203  1                                  30
HELIX   21  21 ALA A  207  ALA A  234  1                                  28
HELIX   22  22 LEU A  244  LEU A  261  1                                  18
HELIX   23  23 GLU A  266  ALA A  280  1                                  15
HELIX   24  24 TYR A  288  PHE A  295  5                                   8
HELIX   25  25 ARG B   21  ALA B   32  1                                  12
HELIX   26  26 ASP B   48  ALA B   52  1                                   5
HELIX   27  27 VAL B   61  ALA B   67  1                                   7
HELIX   28  28 ASP B   78  LEU B   85  1                                   8
HELIX   29  29 SER B  105  ARG B  118  1                                  14
HELIX   30  30 PRO B  131  ASP B  133  5                                   3
HELIX   31  31 ARG B  147  LEU B  160  1                                  14
HELIX   32  32 ALA B  172  ALA B  203  5                                  32
HELIX   33  33 ALA B  207  ALA B  234  1                                  28
HELIX   34  34 LEU B  244  LEU B  261  1                                  18
HELIX   35  35 GLU B  266  GLU B  281  1                                  16
HELIX   36  36 TYR B  288  PHE B  295  5                                   8
SHEET    1   A 7 THR C  37  TRP C  40  0
SHEET    2   A 7 VAL C  14  LEU C  17  1  N  VAL C  14   O  THR C  38
SHEET    3   A 7 LEU C  70  VAL C  73  1  N  LEU C  70   O  THR C  15
SHEET    4   A 7 THR C  96  ASN C  99  1  N  THR C  96   O  VAL C  71
SHEET    5   A 7 ALA C 121  MET C 128  1  N  ALA C 121   O  LEU C  97
SHEET    6   A 7 VAL C 140  GLY C 145 -1  N  SER C 144   O  ASP C 124
SHEET    7   A 7 THR C 165  GLY C 169  1  N  THR C 166   O  LEU C 141
SHEET    1   B 7 THR A  37  TRP A  40  0
SHEET    2   B 7 VAL A  14  LEU A  17  1  N  VAL A  14   O  THR A  38
SHEET    3   B 7 LEU A  70  VAL A  73  1  N  LEU A  70   O  THR A  15
SHEET    4   B 7 THR A  96  ASN A  99  1  N  THR A  96   O  VAL A  71
SHEET    5   B 7 ALA A 121  MET A 128  1  N  ALA A 121   O  LEU A  97
SHEET    6   B 7 VAL A 140  GLY A 145 -1  N  SER A 144   O  ASP A 124
SHEET    7   B 7 THR A 165  GLY A 169  1  N  THR A 166   O  LEU A 141
SHEET    1   C 7 THR B  37  TRP B  40  0
SHEET    2   C 7 VAL B  14  LEU B  17  1  N  VAL B  14   O  THR B  38
SHEET    3   C 7 LEU B  70  VAL B  73  1  N  LEU B  70   O  THR B  15
SHEET    4   C 7 THR B  96  ASN B  99  1  N  THR B  96   O  VAL B  71
SHEET    5   C 7 ALA B 121  MET B 128  1  N  ALA B 121   O  LEU B  97
SHEET    6   C 7 VAL B 140  GLY B 145 -1  N  SER B 144   O  ASP B 124
SHEET    7   C 7 THR B 165  HIS B 167  1  N  THR B 166   O  LEU B 141
CRYST1  110.487   65.819  126.874  90.00 103.77  90.00 C 1 2 1
SCALE1      0.009051  0.000000  0.002218        0.00000
SCALE2      0.000000  0.015193  0.000000        0.00000
SCALE3      0.000000  0.000000  0.008115        0.00000
ATOM      1  N   GLY C  10      20.939  15.050  11.777  1.00 40.51           N
ATOM      2  CA  GLY C  10      19.783  15.892  11.519  1.00 40.74           C
ATOM      3  C   GLY C  10      19.938  16.671  10.224  1.00 36.21           C
ATOM      4  O   GLY C  10      20.591  16.199   9.297  1.00 39.28           O
ATOM      5  N   PRO C  11      19.338  17.858  10.148  1.00 34.75           N
ATOM      6  CA  PRO C  11      19.415  18.634   8.901  1.00 30.55           C
ATOM      7  C   PRO C  11      20.855  19.011   8.581  1.00 31.54           C
ATOM      8  O   PRO C  11      21.628  19.383   9.460  1.00 32.63           O
ATOM      9  CB  PRO C  11      18.555  19.871   9.192  1.00 28.02           C
ATOM     10  CG  PRO C  11      17.815  19.569  10.487  1.00 35.98           C
ATOM     11  CD  PRO C  11      18.673  18.602  11.227  1.00 35.42           C
ATOM     12  N   ALA C  12      21.218  18.891   7.303  1.00 31.05           N
ATOM     13  CA  ALA C  12      22.558  19.257   6.876  1.00 28.36           C
ATOM     14  C   ALA C  12      22.806  20.744   7.094  1.00 24.83           C
ATOM     15  O   ALA C  12      21.926  21.581   6.885  1.00 26.10           O
ATOM     16  CB  ALA C  12      22.753  18.934   5.388  1.00 30.26           C
ATOM     17  N   ALA C  13      24.037  21.088   7.442  1.00 23.63           N
ATOM     18  CA  ALA C  13      24.411  22.497   7.373  1.00 22.32           C
ATOM     19  C   ALA C  13      24.478  22.943   5.917  1.00 21.70           C
ATOM     20  O   ALA C  13      24.869  22.183   5.035  1.00 22.61           O
ATOM     21  CB  ALA C  13      25.757  22.728   8.066  1.00 23.70           C
ATOM     22  N   VAL C  14      24.110  24.202   5.667  1.00 18.89           N
ATOM     23  CA  VAL C  14      24.099  24.745   4.311  1.00 19.29           C
ATOM     24  C   VAL C  14      24.693  26.140   4.328  1.00 20.18           C
ATOM     25  O   VAL C  14      24.621  26.862   5.327  1.00 20.93           O
ATOM     26  CB  VAL C  14      22.671  24.763   3.708  1.00 21.31           C
ATOM     27  CG1 VAL C  14      21.837  25.763   4.429  1.00 23.23           C
ATOM     28  CG2 VAL C  14      22.693  25.110   2.218  1.00 23.83           C
ATOM     29  N   THR C  15      25.287  26.513   3.193  1.00 18.45           N
ATOM     30  CA  THR C  15      25.766  27.858   2.938  1.00 18.86           C
ATOM     31  C   THR C  15      25.024  28.400   1.731  1.00 19.10           C
ATOM     32  O   THR C  15      24.830  27.676   0.744  1.00 19.58           O
ATOM     33  CB  THR C  15      27.256  27.845   2.657  1.00 21.75           C
ATOM     34  OG1 THR C  15      27.949  27.664   3.879  1.00 22.97           O
ATOM     35  CG2 THR C  15      27.714  29.173   2.015  1.00 22.03           C
ATOM     36  N   VAL C  16      24.562  29.650   1.823  1.00 19.06           N
ATOM     37  CA  VAL C  16      23.943  30.345   0.689  1.00 17.90           C
ATOM     38  C   VAL C  16      24.801  31.554   0.350  1.00 19.24           C
ATOM     39  O   VAL C  16      25.050  32.401   1.211  1.00 21.35           O
ATOM     40  CB  VAL C  16      22.500  30.789   0.988  1.00 20.05           C
ATOM     41  CG1 VAL C  16      21.977  31.633  -0.187  1.00 21.14           C
ATOM     42  CG2 VAL C  16      21.599  29.607   1.216  1.00 19.63           C
ATOM     43  N   LEU C  17      25.244  31.635  -0.894  1.00 20.87           N
ATOM     44  CA  LEU C  17      26.028  32.762  -1.391  1.00 20.30           C
ATOM     45  C   LEU C  17      25.125  33.532  -2.333  1.00 19.62           C
ATOM     46  O   LEU C  17      24.750  33.011  -3.389  1.00 21.59           O
ATOM     47  CB  LEU C  17      27.283  32.290  -2.128  1.00 20.66           C
ATOM     48  CG  LEU C  17      28.259  31.412  -1.367  1.00 21.25           C
ATOM     49  CD1 LEU C  17      29.455  31.072  -2.280  1.00 23.70           C
ATOM     50  CD2 LEU C  17      28.721  32.061  -0.068  1.00 24.07           C
ATOM     51  N   GLY C  18      24.797  34.760  -1.952  1.00 22.23           N
ATOM     52  CA  GLY C  18      23.936  35.628  -2.730  1.00 21.42           C
ATOM     53  C   GLY C  18      22.691  35.925  -1.914  1.00 25.07           C
ATOM     54  O   GLY C  18      21.935  34.998  -1.597  1.00 22.07           O
ATOM     55  N   LEU C  19      22.491  37.190  -1.518  1.00 20.83           N
ATOM     56  CA  LEU C  19      21.346  37.583  -0.704  1.00 21.37           C
ATOM     57  C   LEU C  19      20.511  38.652  -1.407  1.00 23.30           C
ATOM     58  O   LEU C  19      19.952  39.553  -0.771  1.00 25.32           O
ATOM     59  CB  LEU C  19      21.769  38.067   0.682  1.00 22.39           C
ATOM     60  CG  LEU C  19      22.452  37.008   1.564  1.00 20.05           C
ATOM     61  CD1 LEU C  19      22.802  37.605   2.934  1.00 22.70           C
ATOM     62  CD2 LEU C  19      21.495  35.782   1.706  1.00 21.68           C
ATOM     63  N   GLY C  20      20.393  38.551  -2.718  1.00 22.32           N
ATOM     64  CA  GLY C  20      19.336  39.283  -3.401  1.00 23.72           C
ATOM     65  C   GLY C  20      17.966  38.779  -2.981  1.00 23.99           C
ATOM     66  O   GLY C  20      17.866  37.996  -2.033  1.00 24.01           O
ATOM     67  N   ARG C  21      16.901  39.243  -3.644  1.00 25.38           N
ATOM     68  CA  ARG C  21      15.552  38.831  -3.266  1.00 27.30           C
ATOM     69  C   ARG C  21      15.422  37.311  -3.268  1.00 23.22           C
ATOM     70  O   ARG C  21      14.879  36.715  -2.332  1.00 23.61           O
ATOM     71  CB  ARG C  21      14.539  39.434  -4.241  1.00 30.74           C
ATOM     72  CG  ARG C  21      13.986  40.794  -3.875  1.00 43.14           C
ATOM     73  CD  ARG C  21      12.642  40.997  -4.619  1.00 41.00           C
ATOM     74  NE  ARG C  21      11.553  40.345  -3.894  1.00 43.59           N
ATOM     75  CZ  ARG C  21      10.567  39.654  -4.452  1.00 44.18           C
ATOM     76  NH1 ARG C  21      10.486  39.501  -5.771  1.00 45.35           N
ATOM     77  NH2 ARG C  21       9.644  39.097  -3.667  1.00 43.07           N
ATOM     78  N   MET C  22      15.927  36.661  -4.317  1.00 22.83           N
ATOM     79  CA  MET C  22      15.786  35.205  -4.366  1.00 20.57           C
ATOM     80  C   MET C  22      16.700  34.517  -3.358  1.00 21.10           C
ATOM     81  O   MET C  22      16.261  33.632  -2.622  1.00 19.53           O
ATOM     82  CB  MET C  22      16.028  34.702  -5.787  1.00 20.51           C
ATOM     83  CG  MET C  22      15.934  33.166  -5.952  1.00 20.81           C
ATOM     84  SD  MET C  22      14.226  32.621  -5.697  1.00 23.13           S
ATOM     85  CE  MET C  22      13.543  32.948  -7.315  1.00 27.28           C
ATOM     86  N   GLY C  23      17.984  34.871  -3.333  1.00 22.84           N
ATOM     87  CA  GLY C  23      18.895  34.188  -2.408  1.00 20.85           C
ATOM     88  C   GLY C  23      18.462  34.324  -0.962  1.00 21.47           C
ATOM     89  O   GLY C  23      18.567  33.381  -0.164  1.00 19.92           O
ATOM     90  N   SER C  24      17.966  35.509  -0.599  1.00 20.72           N
ATOM     91  CA  SER C  24      17.442  35.709   0.737  1.00 19.67           C
ATOM     92  C   SER C  24      16.280  34.773   1.027  1.00 19.48           C
ATOM     93  O   SER C  24      16.151  34.279   2.151  1.00 20.41           O
ATOM     94  CB  SER C  24      16.991  37.153   0.901  1.00 26.12           C
ATOM     95  OG  SER C  24      18.129  37.985   0.884  1.00 28.71           O
ATOM     96  N   ALA C  25      15.401  34.557   0.037  1.00 22.24           N
ATOM     97  CA  ALA C  25      14.283  33.632   0.231  1.00 20.46           C
ATOM     98  C   ALA C  25      14.785  32.198   0.430  1.00 19.62           C
ATOM     99  O   ALA C  25      14.216  31.429   1.211  1.00 19.70           O
ATOM    100  CB  ALA C  25      13.318  33.705  -0.965  1.00 20.98           C
ATOM    101  N   LEU C  26      15.825  31.807  -0.308  1.00 19.99           N
ATOM    102  CA  LEU C  26      16.389  30.470  -0.116  1.00 19.67           C
ATOM    103  C   LEU C  26      16.947  30.316   1.294  1.00 19.92           C
ATOM    104  O   LEU C  26      16.663  29.333   1.992  1.00 20.24           O
ATOM    105  CB  LEU C  26      17.496  30.209  -1.150  1.00 19.55           C
ATOM    106  CG  LEU C  26      17.210  30.449  -2.631  1.00 20.53           C
ATOM    107  CD1 LEU C  26      18.461  29.981  -3.405  1.00 21.62           C
ATOM    108  CD2 LEU C  26      15.975  29.642  -3.083  1.00 20.38           C
ATOM    109  N   ALA C  27      17.784  31.269   1.722  1.00 19.90           N
ATOM    110  CA  ALA C  27      18.361  31.194   3.059  1.00 20.64           C
ATOM    111  C   ALA C  27      17.277  31.150   4.133  1.00 20.90           C
ATOM    112  O   ALA C  27      17.350  30.341   5.067  1.00 19.81           O
ATOM    113  CB  ALA C  27      19.305  32.384   3.279  1.00 18.85           C
ATOM    114  N   ALA C  28      16.233  31.975   3.990  1.00 20.44           N
ATOM    115  CA  ALA C  28      15.169  31.971   4.989  1.00 19.96           C
ATOM    116  C   ALA C  28      14.487  30.608   5.053  1.00 21.31           C
ATOM    117  O   ALA C  28      14.163  30.109   6.141  1.00 22.31           O
ATOM    118  CB  ALA C  28      14.147  33.083   4.678  1.00 20.75           C
ATOM    119  N   ALA C  29      14.304  29.969   3.901  1.00 18.47           N
ATOM    120  CA  ALA C  29      13.636  28.677   3.888  1.00 19.67           C
ATOM    121  C   ALA C  29      14.492  27.618   4.555  1.00 19.09           C
ATOM    122  O   ALA C  29      13.979  26.794   5.306  1.00 21.54           O
ATOM    123  CB  ALA C  29      13.311  28.250   2.452  1.00 20.10           C
ATOM    124  N   PHE C  30      15.793  27.590   4.249  1.00 20.28           N
ATOM    125  CA  PHE C  30      16.676  26.640   4.932  1.00 19.54           C
ATOM    126  C   PHE C  30      16.613  26.837   6.445  1.00 19.99           C
ATOM    127  O   PHE C  30      16.511  25.876   7.218  1.00 19.58           O
ATOM    128  CB  PHE C  30      18.129  26.798   4.447  1.00 18.18           C
ATOM    129  CG  PHE C  30      18.394  26.226   3.077  1.00 19.76           C
ATOM    130  CD1 PHE C  30      18.136  24.887   2.796  1.00 19.43           C
ATOM    131  CD2 PHE C  30      18.957  27.014   2.081  1.00 17.93           C
ATOM    132  CE1 PHE C  30      18.404  24.362   1.513  1.00 20.14           C
ATOM    133  CE2 PHE C  30      19.217  26.494   0.783  1.00 21.17           C
ATOM    134  CZ  PHE C  30      18.941  25.176   0.509  1.00 18.66           C
ATOM    135  N   LEU C  31      16.741  28.079   6.885  1.00 21.08           N
ATOM    136  CA  LEU C  31      16.780  28.352   8.311  1.00 22.78           C
ATOM    137  C   LEU C  31      15.453  27.993   8.976  1.00 23.44           C
ATOM    138  O   LEU C  31      15.429  27.424  10.083  1.00 22.38           O
ATOM    139  CB  LEU C  31      17.142  29.829   8.501  1.00 23.36           C
ATOM    140  CG  LEU C  31      17.391  30.359   9.902  1.00 25.57           C
ATOM    141  CD1 LEU C  31      18.608  29.671  10.549  1.00 22.23           C
ATOM    142  CD2 LEU C  31      17.546  31.861   9.821  1.00 22.61           C
ATOM    143  N   ALA C  32      14.333  28.308   8.316  1.00 23.06           N
ATOM    144  CA  ALA C  32      13.031  28.019   8.914  1.00 24.45           C
ATOM    145  C   ALA C  32      12.809  26.517   9.085  1.00 26.75           C
ATOM    146  O   ALA C  32      12.083  26.089  10.001  1.00 24.45           O
ATOM    147  CB  ALA C  32      11.925  28.669   8.077  1.00 27.30           C
ATOM    148  N   ALA C  33      13.454  25.695   8.243  1.00 21.57           N
ATOM    149  CA  ALA C  33      13.352  24.247   8.303  1.00 22.87           C
ATOM    150  C   ALA C  33      14.359  23.633   9.261  1.00 22.47           C
ATOM    151  O   ALA C  33      14.449  22.407   9.334  1.00 24.49           O
ATOM    152  CB  ALA C  33      13.560  23.635   6.900  1.00 20.50           C
ATOM    153  N   GLY C  34      15.149  24.448   9.957  1.00 22.48           N
ATOM    154  CA  GLY C  34      16.017  23.927  10.992  1.00 22.81           C
ATOM    155  C   GLY C  34      17.438  23.674  10.568  1.00 21.77           C
ATOM    156  O   GLY C  34      18.199  23.066  11.331  1.00 22.76           O
ATOM    157  N   HIS C  35      17.820  24.092   9.362  1.00 20.16           N
ATOM    158  CA  HIS C  35      19.189  23.922   8.910  1.00 22.22           C
ATOM    159  C   HIS C  35      20.084  25.035   9.431  1.00 20.72           C
ATOM    160  O   HIS C  35      19.741  26.215   9.346  1.00 20.80           O
ATOM    161  CB  HIS C  35      19.244  23.941   7.383  1.00 20.02           C
ATOM    162  CG  HIS C  35      18.566  22.771   6.749  1.00 21.08           C
ATOM    163  ND1 HIS C  35      19.250  21.630   6.383  1.00 22.16           N
ATOM    164  CD2 HIS C  35      17.266  22.551   6.441  1.00 22.02           C
ATOM    165  CE1 HIS C  35      18.400  20.760   5.869  1.00 22.28           C
ATOM    166  NE2 HIS C  35      17.189  21.294   5.888  1.00 23.26           N
ATOM    167  N   SER C  36      21.255  24.655   9.928  1.00 20.53           N
ATOM    168  CA  SER C  36      22.307  25.645  10.114  1.00 19.49           C
ATOM    169  C   SER C  36      22.569  26.317   8.776  1.00 21.78           C
ATOM    170  O   SER C  36      22.829  25.632   7.783  1.00 21.75           O
ATOM    171  CB  SER C  36      23.587  24.982  10.620  1.00 22.71           C
ATOM    172  OG  SER C  36      24.657  25.899  10.510  1.00 25.34           O
ATOM    173  N   THR C  37      22.459  27.644   8.744  1.00 18.98           N
ATOM    174  CA  THR C  37      22.445  28.399   7.491  1.00 18.83           C
ATOM    175  C   THR C  37      23.456  29.523   7.581  1.00 22.71           C
ATOM    176  O   THR C  37      23.274  30.458   8.372  1.00 22.06           O
ATOM    177  CB  THR C  37      21.054  28.963   7.208  1.00 22.15           C
ATOM    178  OG1 THR C  37      20.120  27.876   7.156  1.00 19.78           O
ATOM    179  CG2 THR C  37      21.042  29.694   5.863  1.00 21.50           C
ATOM    180  N   THR C  38      24.515  29.421   6.790  1.00 19.44           N
ATOM    181  CA  THR C  38      25.577  30.415   6.739  1.00 19.85           C
ATOM    182  C   THR C  38      25.413  31.212   5.455  1.00 20.12           C
ATOM    183  O   THR C  38      25.252  30.630   4.372  1.00 20.58           O
ATOM    184  CB  THR C  38      26.960  29.740   6.779  1.00 21.21           C
ATOM    185  OG1 THR C  38      27.109  29.032   8.020  1.00 23.18           O
ATOM    186  CG2 THR C  38      28.083  30.753   6.606  1.00 22.15           C
ATOM    187  N   VAL C  39      25.466  32.538   5.561  1.00 19.36           N
ATOM    188  CA  VAL C  39      25.144  33.389   4.422  1.00 18.54           C
ATOM    189  C   VAL C  39      26.258  34.390   4.158  1.00 24.07           C
ATOM    190  O   VAL C  39      26.996  34.787   5.066  1.00 26.38           O
ATOM    191  CB  VAL C  39      23.801  34.143   4.609  1.00 22.00           C
ATOM    192  CG1 VAL C  39      22.623  33.154   4.788  1.00 22.30           C
ATOM    193  CG2 VAL C  39      23.898  35.163   5.776  1.00 22.25           C
ATOM    194  N   TRP C  40      26.335  34.834   2.905  1.00 22.67           N
ATOM    195  CA  TRP C  40      27.277  35.882   2.508  1.00 23.82           C
ATOM    196  C   TRP C  40      26.759  36.563   1.242  1.00 24.15           C
ATOM    197  O   TRP C  40      26.111  35.927   0.407  1.00 23.43           O
ATOM    198  CB  TRP C  40      28.679  35.292   2.281  1.00 27.28           C
ATOM    199  CG  TRP C  40      29.721  36.364   2.010  1.00 26.16           C
ATOM    200  CD1 TRP C  40      30.513  37.002   2.938  1.00 26.98           C
ATOM    201  CD2 TRP C  40      30.051  36.923   0.744  1.00 26.63           C
ATOM    202  NE1 TRP C  40      31.315  37.929   2.308  1.00 28.80           N
ATOM    203  CE2 TRP C  40      31.054  37.894   0.960  1.00 25.70           C
ATOM    204  CE3 TRP C  40      29.594  36.701  -0.557  1.00 25.58           C
ATOM    205  CZ2 TRP C  40      31.609  38.636  -0.087  1.00 29.30           C
ATOM    206  CZ3 TRP C  40      30.152  37.439  -1.596  1.00 29.50           C
ATOM    207  CH2 TRP C  40      31.151  38.390  -1.349  1.00 28.44           C
ATOM    208  N   ASN C  41      27.058  37.862   1.098  1.00 25.91           N
ATOM    209  CA  ASN C  41      26.633  38.647  -0.062  1.00 26.76           C
ATOM    210  C   ASN C  41      27.682  39.714  -0.368  1.00 28.24           C
ATOM    211  O   ASN C  41      28.330  40.220   0.549  1.00 33.50           O
ATOM    212  CB  ASN C  41      25.279  39.326   0.196  1.00 27.34           C
ATOM    213  CG  ASN C  41      24.665  39.912  -1.057  1.00 28.05           C
ATOM    214  OD1 ASN C  41      24.339  39.200  -2.005  1.00 29.17           O
ATOM    215  ND2 ASN C  41      24.502  41.234  -1.068  1.00 32.45           N
ATOM    216  N   ARG C  42      27.827  40.057  -1.659  1.00 32.94           N
ATOM    217  CA  ARG C  42      28.838  41.042  -2.059  1.00 34.25           C
ATOM    218  C   ARG C  42      28.466  42.433  -1.568  1.00 37.40           C
ATOM    219  O   ARG C  42      29.304  43.154  -1.017  1.00 34.78           O
ATOM    220  CB  ARG C  42      29.027  41.034  -3.581  1.00 38.18           C
ATOM    221  CG  ARG C  42      29.995  42.114  -4.072  1.00 44.31           C
ATOM    222  CD  ARG C  42      30.926  41.621  -5.173  1.00 54.50           C
ATOM    223  NE  ARG C  42      31.962  42.612  -5.457  1.00 60.89           N
ATOM    224  CZ  ARG C  42      32.515  42.812  -6.647  1.00 65.43           C
ATOM    225  NH1 ARG C  42      32.184  42.076  -7.700  1.00 62.70           N
ATOM    226  NH2 ARG C  42      33.417  43.781  -6.787  1.00 65.42           N
ATOM    227  N   THR C  43      27.211  42.829  -1.765  1.00 37.02           N
ATOM    228  CA  THR C  43      26.694  44.093  -1.240  1.00 38.63           C
ATOM    229  C   THR C  43      26.424  43.952   0.251  1.00 32.31           C
ATOM    230  O   THR C  43      25.794  42.976   0.667  1.00 36.25           O
ATOM    231  CB  THR C  43      25.394  44.483  -1.974  1.00 35.66           C
ATOM    232  OG1 THR C  43      25.606  44.431  -3.396  1.00 45.81           O
ATOM    233  CG2 THR C  43      24.956  45.892  -1.592  1.00 42.10           C
ATOM    234  N   PRO C  44      26.846  44.901   1.084  1.00 33.91           N
ATOM    235  CA  PRO C  44      26.675  44.746   2.530  1.00 31.20           C
ATOM    236  C   PRO C  44      25.273  45.102   3.009  1.00 33.56           C
ATOM    237  O   PRO C  44      24.454  45.685   2.293  1.00 34.74           O
ATOM    238  CB  PRO C  44      27.711  45.722   3.103  1.00 36.11           C
ATOM    239  CG  PRO C  44      27.677  46.849   2.112  1.00 29.78           C
ATOM    240  CD  PRO C  44      27.569  46.147   0.758  1.00 33.51           C
ATOM    241  N   GLY C  45      24.992  44.696   4.243  1.00 34.47           N
ATOM    242  CA  GLY C  45      23.766  45.065   4.919  1.00 32.64           C
ATOM    243  C   GLY C  45      22.538  44.223   4.623  1.00 37.00           C
ATOM    244  O   GLY C  45      21.444  44.597   5.058  1.00 37.95           O
ATOM    245  N   LYS C  46      22.677  43.100   3.916  1.00 30.99           N
ATOM    246  CA  LYS C  46      21.541  42.266   3.510  1.00 31.15           C
ATOM    247  C   LYS C  46      21.312  41.055   4.406  1.00 30.69           C
ATOM    248  O   LYS C  46      20.367  40.291   4.160  1.00 27.92           O
ATOM    249  CB  LYS C  46      21.730  41.762   2.073  1.00 27.74           C
ATOM    250  CG  LYS C  46      22.043  42.811   1.046  1.00 32.95           C
ATOM    251  CD  LYS C  46      20.898  43.766   0.846  1.00 36.25           C
ATOM    252  CE  LYS C  46      21.342  44.901  -0.092  1.00 43.28           C
ATOM    253  NZ  LYS C  46      20.686  46.211   0.218  1.00 45.13           N
ATOM    254  N   ALA C  47      22.168  40.828   5.403  1.00 29.13           N
ATOM    255  CA  ALA C  47      22.112  39.611   6.209  1.00 29.06           C
ATOM    256  C   ALA C  47      21.616  39.862   7.623  1.00 30.86           C
ATOM    257  O   ALA C  47      21.587  38.926   8.434  1.00 29.51           O
ATOM    258  CB  ALA C  47      23.493  38.947   6.250  1.00 32.13           C
ATOM    259  N   ASP C  48      21.200  41.089   7.943  1.00 30.84           N
ATOM    260  CA  ASP C  48      20.935  41.406   9.342  1.00 32.72           C
ATOM    261  C   ASP C  48      19.687  40.694   9.851  1.00 29.65           C
ATOM    262  O   ASP C  48      19.688  40.165  10.973  1.00 30.17           O
ATOM    263  CB  ASP C  48      20.826  42.925   9.525  1.00 34.87           C
ATOM    264  CG  ASP C  48      22.159  43.630   9.324  1.00 37.60           C
ATOM    265  OD1 ASP C  48      23.207  42.950   9.330  1.00 38.35           O
ATOM    266  OD2 ASP C  48      22.160  44.873   9.157  1.00 48.97           O1-
ATOM    267  N   GLU C  49      18.617  40.647   9.043  1.00 26.87           N
ATOM    268  CA  GLU C  49      17.402  39.972   9.489  1.00 29.13           C
ATOM    269  C   GLU C  49      17.618  38.472   9.603  1.00 27.05           C
ATOM    270  O   GLU C  49      17.123  37.836  10.542  1.00 26.16           O
ATOM    271  CB  GLU C  49      16.253  40.224   8.521  1.00 35.40           C
ATOM    272  CG  GLU C  49      15.602  41.587   8.613  1.00 45.87           C
ATOM    273  CD  GLU C  49      14.496  41.734   7.583  1.00 56.69           C
ATOM    274  OE1 GLU C  49      13.398  41.168   7.810  1.00 60.80           O
ATOM    275  OE2 GLU C  49      14.739  42.378   6.534  1.00 62.45           O
ATOM    276  N   LEU C  50      18.293  37.876   8.613  1.00 24.73           N
ATOM    277  CA  LEU C  50      18.578  36.439   8.701  1.00 22.58           C
ATOM    278  C   LEU C  50      19.417  36.123   9.933  1.00 22.72           C
ATOM    279  O   LEU C  50      19.151  35.149  10.638  1.00 21.03           O
ATOM    280  CB  LEU C  50      19.281  35.965   7.427  1.00 20.19           C
ATOM    281  CG  LEU C  50      18.376  35.908   6.201  1.00 20.95           C
ATOM    282  CD1 LEU C  50      19.225  35.938   4.922  1.00 22.55           C
ATOM    283  CD2 LEU C  50      17.547  34.619   6.224  1.00 22.75           C
ATOM    284  N   ALA C  51      20.436  36.929  10.203  1.00 21.18           N
ATOM    285  CA  ALA C  51      21.265  36.687  11.376  1.00 23.37           C
ATOM    286  C   ALA C  51      20.443  36.799  12.651  1.00 25.47           C
ATOM    287  O   ALA C  51      20.621  36.011  13.589  1.00 23.82           O
ATOM    288  CB  ALA C  51      22.441  37.667  11.377  1.00 25.66           C
ATOM    289  N   ALA C  52      19.489  37.735  12.691  1.00 25.31           N
ATOM    290  CA  ALA C  52      18.681  37.857  13.901  1.00 26.96           C
ATOM    291  C   ALA C  52      17.851  36.605  14.137  1.00 26.73           C
ATOM    292  O   ALA C  52      17.535  36.274  15.291  1.00 28.32           O
ATOM    293  CB  ALA C  52      17.780  39.088  13.816  1.00 30.61           C
ATOM    294  N   ARG C  53      17.522  35.879  13.065  1.00 22.94           N
ATOM    295  CA  ARG C  53      16.700  34.685  13.146  1.00 26.35           C
ATOM    296  C   ARG C  53      17.519  33.414  13.360  1.00 25.54           C
ATOM    297  O   ARG C  53      16.936  32.332  13.516  1.00 25.51           O
ATOM    298  CB  ARG C  53      15.848  34.533  11.882  1.00 29.14           C
ATOM    299  CG  ARG C  53      14.734  35.583  11.701  1.00 32.47           C
ATOM    300  CD  ARG C  53      14.307  35.612  10.233  1.00 39.43           C
ATOM    301  NE  ARG C  53      12.862  35.643  10.048  1.00 48.26           N
ATOM    302  CZ  ARG C  53      12.147  36.755   9.965  1.00 48.05           C
ATOM    303  NH1 ARG C  53      12.697  37.947  10.156  1.00 49.29           N
ATOM    304  NH2 ARG C  53      10.847  36.671   9.688  1.00 46.76           N
ATOM    305  N   GLY C  54      18.841  33.520  13.401  1.00 22.92           N
ATOM    306  CA  GLY C  54      19.701  32.375  13.645  1.00 21.16           C
ATOM    307  C   GLY C  54      20.693  32.043  12.528  1.00 23.22           C
ATOM    308  O   GLY C  54      21.510  31.126  12.702  1.00 21.64           O
ATOM    309  N   ALA C  55      20.701  32.751  11.405  1.00 19.58           N
ATOM    310  CA  ALA C  55      21.707  32.514  10.378  1.00 23.09           C
ATOM    311  C   ALA C  55      23.077  33.008  10.834  1.00 22.22           C
ATOM    312  O   ALA C  55      23.183  33.913  11.653  1.00 21.85           O
ATOM    313  CB  ALA C  55      21.312  33.226   9.079  1.00 22.32           C
ATOM    314  N   ARG C  56      24.131  32.382  10.320  1.00 20.66           N
ATOM    315  CA  ARG C  56      25.499  32.846  10.544  1.00 24.78           C
ATOM    316  C   ARG C  56      25.913  33.765   9.396  1.00 24.13           C
ATOM    317  O   ARG C  56      25.885  33.363   8.230  1.00 25.60           O
ATOM    318  CB  ARG C  56      26.460  31.656  10.637  1.00 27.82           C
ATOM    319  CG  ARG C  56      27.948  32.054  10.558  1.00 30.92           C
ATOM    320  CD  ARG C  56      28.879  30.850  10.285  1.00 37.27           C
ATOM    321  NE  ARG C  56      29.032  29.977  11.444  1.00 44.39           N
ATOM    322  CZ  ARG C  56      28.768  28.673  11.444  1.00 48.14           C
ATOM    323  NH1 ARG C  56      28.388  28.040  10.342  1.00 43.33           N
ATOM    324  NH2 ARG C  56      28.888  27.985  12.580  1.00 47.57           N
ATOM    325  N   ARG C  57      26.331  34.984   9.725  1.00 25.04           N
ATOM    326  CA  ARG C  57      26.844  35.915   8.727  1.00 26.27           C
ATOM    327  C   ARG C  57      28.333  35.637   8.564  1.00 27.96           C
ATOM    328  O   ARG C  57      29.122  35.906   9.473  1.00 28.44           O
ATOM    329  CB  ARG C  57      26.580  37.361   9.158  1.00 28.65           C
ATOM    330  CG  ARG C  57      26.793  38.399   8.047  1.00 35.92           C
ATOM    331  CD  ARG C  57      26.917  39.821   8.601  1.00 34.81           C
ATOM    332  NE  ARG C  57      25.674  40.326   9.183  1.00 41.34           N
ATOM    333  CZ  ARG C  57      25.445  40.454  10.487  1.00 43.12           C
ATOM    334  NH1 ARG C  57      26.311  40.022  11.389  1.00 46.94           N
ATOM    335  NH2 ARG C  57      24.317  41.033  10.898  1.00 39.64           N
ATOM    336  N   ALA C  58      28.727  35.067   7.430  1.00 23.92           N
ATOM    337  CA  ALA C  58      30.128  34.707   7.259  1.00 26.92           C
ATOM    338  C   ALA C  58      30.972  35.948   6.999  1.00 24.64           C
ATOM    339  O   ALA C  58      30.502  36.943   6.429  1.00 26.59           O
ATOM    340  CB  ALA C  58      30.298  33.725   6.102  1.00 25.30           C
ATOM    341  N   GLY C  59      32.243  35.873   7.405  1.00 29.95           N
ATOM    342  CA  GLY C  59      33.124  37.014   7.216  1.00 27.90           C
ATOM    343  C   GLY C  59      33.762  37.126   5.848  1.00 31.21           C
ATOM    344  O   GLY C  59      34.390  38.148   5.553  1.00 31.78           O
ATOM    345  N   SER C  60      33.601  36.118   4.994  1.00 29.04           N
ATOM    346  CA  SER C  60      34.208  36.102   3.668  1.00 27.69           C
ATOM    347  C   SER C  60      33.592  34.948   2.891  1.00 25.91           C
ATOM    348  O   SER C  60      32.985  34.050   3.482  1.00 25.49           O
ATOM    349  CB  SER C  60      35.725  35.926   3.756  1.00 28.01           C
ATOM    350  OG  SER C  60      36.042  34.687   4.387  1.00 30.36           O
ATOM    351  N   VAL C  61      33.788  34.961   1.567  1.00 25.52           N
ATOM    352  CA  VAL C  61      33.361  33.819   0.754  1.00 24.92           C
ATOM    353  C   VAL C  61      34.072  32.559   1.219  1.00 26.89           C
ATOM    354  O   VAL C  61      33.456  31.498   1.366  1.00 24.37           O
ATOM    355  CB  VAL C  61      33.603  34.070  -0.745  1.00 24.79           C
ATOM    356  CG1 VAL C  61      33.315  32.766  -1.531  1.00 25.49           C
ATOM    357  CG2 VAL C  61      32.725  35.165  -1.234  1.00 28.62           C
ATOM    358  N   ALA C  62      35.377  32.663   1.501  1.00 26.42           N
ATOM    359  CA  ALA C  62      36.119  31.483   1.942  1.00 29.04           C
ATOM    360  C   ALA C  62      35.554  30.915   3.241  1.00 28.19           C
ATOM    361  O   ALA C  62      35.367  29.695   3.375  1.00 29.13           O
ATOM    362  CB  ALA C  62      37.598  31.829   2.101  1.00 30.40           C
ATOM    363  N   GLU C  63      35.286  31.784   4.224  1.00 27.04           N
ATOM    364  CA  GLU C  63      34.709  31.306   5.473  1.00 27.89           C
ATOM    365  C   GLU C  63      33.345  30.667   5.239  1.00 24.56           C
ATOM    366  O   GLU C  63      32.995  29.660   5.874  1.00 26.28           O
ATOM    367  CB  GLU C  63      34.564  32.457   6.471  1.00 30.43           C
ATOM    368  CG  GLU C  63      35.769  32.647   7.392  1.00 37.01           C
ATOM    369  CD  GLU C  63      35.966  34.101   7.839  1.00 42.55           C
ATOM    370  OE1 GLU C  63      36.287  34.982   7.011  1.00 45.21           O
ATOM    371  OE2 GLU C  63      35.829  34.353   9.055  1.00 46.04           O
ATOM    372  N   ALA C  64      32.539  31.280   4.376  1.00 22.44           N
ATOM    373  CA  ALA C  64      31.202  30.754   4.124  1.00 22.15           C
ATOM    374  C   ALA C  64      31.259  29.352   3.535  1.00 24.03           C
ATOM    375  O   ALA C  64      30.497  28.468   3.944  1.00 24.43           O
ATOM    376  CB  ALA C  64      30.440  31.690   3.183  1.00 21.60           C
ATOM    377  N   VAL C  65      32.152  29.135   2.569  1.00 22.40           N
ATOM    378  CA  VAL C  65      32.240  27.836   1.906  1.00 23.87           C
ATOM    379  C   VAL C  65      32.747  26.787   2.880  1.00 27.87           C
ATOM    380  O   VAL C  65      32.293  25.634   2.869  1.00 25.28           O
ATOM    381  CB  VAL C  65      33.136  27.941   0.654  1.00 26.28           C
ATOM    382  CG1 VAL C  65      33.470  26.550   0.095  1.00 31.17           C
ATOM    383  CG2 VAL C  65      32.480  28.820  -0.427  1.00 24.81           C
ATOM    384  N   ALA C  66      33.657  27.179   3.780  1.00 26.68           N
ATOM    385  CA  ALA C  66      34.164  26.261   4.799  1.00 28.03           C
ATOM    386  C   ALA C  66      33.099  25.836   5.792  1.00 27.05           C
ATOM    387  O   ALA C  66      33.295  24.847   6.510  1.00 26.96           O
ATOM    388  CB  ALA C  66      35.342  26.889   5.559  1.00 28.76           C
ATOM    389  N   ALA C  67      31.959  26.515   5.828  1.00 26.24           N
ATOM    390  CA  ALA C  67      31.030  26.296   6.921  1.00 27.11           C
ATOM    391  C   ALA C  67      30.136  25.089   6.702  1.00 26.35           C
ATOM    392  O   ALA C  67      29.556  24.579   7.671  1.00 28.32           O
ATOM    393  CB  ALA C  67      30.184  27.558   7.124  1.00 25.86           C
ATOM    394  N   ALA C  68      30.026  24.597   5.470  1.00 23.22           N
ATOM    395  CA  ALA C  68      28.988  23.622   5.163  1.00 24.05           C
ATOM    396  C   ALA C  68      29.454  22.698   4.058  1.00 22.93           C
ATOM    397  O   ALA C  68      30.207  23.123   3.176  1.00 25.57           O
ATOM    398  CB  ALA C  68      27.686  24.305   4.707  1.00 22.97           C
ATOM    399  N   PRO C  69      28.943  21.466   4.020  1.00 22.76           N
ATOM    400  CA  PRO C  69      29.228  20.593   2.872  1.00 23.99           C
ATOM    401  C   PRO C  69      28.409  20.927   1.647  1.00 23.69           C
ATOM    402  O   PRO C  69      28.776  20.518   0.536  1.00 27.52           O
ATOM    403  CB  PRO C  69      28.868  19.199   3.394  1.00 25.82           C
ATOM    404  CG  PRO C  69      27.827  19.449   4.460  1.00 28.42           C
ATOM    405  CD  PRO C  69      28.148  20.798   5.072  1.00 25.70           C
ATOM    406  N   LEU C  70      27.306  21.635   1.817  1.00 21.88           N
ATOM    407  CA  LEU C  70      26.385  21.951   0.744  1.00 21.53           C
ATOM    408  C   LEU C  70      26.439  23.457   0.552  1.00 20.01           C
ATOM    409  O   LEU C  70      26.098  24.201   1.473  1.00 21.85           O
ATOM    410  CB  LEU C  70      24.971  21.496   1.113  1.00 22.02           C
ATOM    411  CG  LEU C  70      23.873  21.804   0.085  1.00 22.28           C
ATOM    412  CD1 LEU C  70      24.150  21.094  -1.258  1.00 21.56           C
ATOM    413  CD2 LEU C  70      22.522  21.409   0.697  1.00 22.49           C
ATOM    414  N   VAL C  71      26.876  23.892  -0.620  1.00 20.32           N
ATOM    415  CA  VAL C  71      27.075  25.304  -0.921  1.00 23.23           C
ATOM    416  C   VAL C  71      26.128  25.678  -2.052  1.00 22.29           C
ATOM    417  O   VAL C  71      26.282  25.198  -3.190  1.00 21.21           O
ATOM    418  CB  VAL C  71      28.534  25.609  -1.297  1.00 24.14           C
ATOM    419  CG1 VAL C  71      28.688  27.079  -1.629  1.00 21.65           C
ATOM    420  CG2 VAL C  71      29.476  25.172  -0.139  1.00 23.78           C
ATOM    421  N   VAL C  72      25.138  26.519  -1.740  1.00 20.32           N
ATOM    422  CA  VAL C  72      24.119  26.960  -2.700  1.00 18.49           C
ATOM    423  C   VAL C  72      24.477  28.366  -3.140  1.00 20.54           C
ATOM    424  O   VAL C  72      24.665  29.253  -2.296  1.00 21.58           O
ATOM    425  CB  VAL C  72      22.710  26.938  -2.074  1.00 20.32           C
ATOM    426  CG1 VAL C  72      21.674  27.493  -3.073  1.00 19.56           C
ATOM    427  CG2 VAL C  72      22.335  25.491  -1.600  1.00 22.04           C
ATOM    428  N   VAL C  73      24.590  28.572  -4.453  1.00 20.01           N
ATOM    429  CA  VAL C  73      24.931  29.876  -5.024  1.00 20.87           C
ATOM    430  C   VAL C  73      23.732  30.406  -5.786  1.00 20.14           C
ATOM    431  O   VAL C  73      23.132  29.684  -6.588  1.00 21.19           O
ATOM    432  CB  VAL C  73      26.154  29.803  -5.946  1.00 23.75           C
ATOM    433  CG1 VAL C  73      26.575  31.254  -6.373  1.00 23.18           C
ATOM    434  CG2 VAL C  73      27.273  29.126  -5.205  1.00 25.29           C
ATOM    435  N   CYS C  74      23.402  31.678  -5.563  1.00 20.91           N
ATOM    436  CA  CYS C  74      22.282  32.291  -6.275  1.00 21.13           C
ATOM    437  C   CYS C  74      22.609  33.781  -6.415  1.00 24.84           C
ATOM    438  O   CYS C  74      22.297  34.589  -5.539  1.00 23.84           O
ATOM    439  CB  CYS C  74      20.961  32.060  -5.553  1.00 25.38           C
ATOM    440  SG  CYS C  74      19.528  32.742  -6.479  1.00 27.73           S
ATOM    441  N   VAL C  75      23.266  34.122  -7.517  1.00 26.91           N
ATOM    442  CA  VAL C  75      23.724  35.488  -7.738  1.00 26.99           C
ATOM    443  C   VAL C  75      23.231  35.887  -9.121  1.00 26.77           C
ATOM    444  O   VAL C  75      22.404  35.192  -9.709  1.00 25.26           O
ATOM    445  CB  VAL C  75      25.250  35.595  -7.609  1.00 24.63           C
ATOM    446  CG1 VAL C  75      25.709  35.397  -6.151  1.00 27.14           C
ATOM    447  CG2 VAL C  75      25.933  34.613  -8.559  1.00 26.36           C
ATOM    448  N   ALA C  76      23.756  36.982  -9.671  1.00 29.61           N
ATOM    449  CA  ALA C  76      23.131  37.582 -10.846  1.00 29.21           C
ATOM    450  C   ALA C  76      23.329  36.744 -12.105  1.00 28.18           C
ATOM    451  O   ALA C  76      22.391  36.571 -12.894  1.00 29.00           O
ATOM    452  CB  ALA C  76      23.687  38.993 -11.064  1.00 33.16           C
ATOM    453  N   ASP C  77      24.542  36.255 -12.342  1.00 29.55           N
ATOM    454  CA  ASP C  77      24.810  35.500 -13.559  1.00 28.07           C
ATOM    455  C   ASP C  77      26.109  34.727 -13.377  1.00 27.90           C
ATOM    456  O   ASP C  77      26.765  34.808 -12.334  1.00 28.39           O
ATOM    457  CB  ASP C  77      24.884  36.416 -14.786  1.00 31.52           C
ATOM    458  CG  ASP C  77      25.846  37.580 -14.587  1.00 35.83           C
ATOM    459  OD1 ASP C  77      26.772  37.471 -13.755  1.00 30.26           O
ATOM    460  OD2 ASP C  77      25.677  38.612 -15.287  1.00 43.49           O
ATOM    461  N   ASP C  78      26.479  33.982 -14.419  1.00 30.95           N
ATOM    462  CA  ASP C  78      27.626  33.091 -14.313  1.00 28.26           C
ATOM    463  C   ASP C  78      28.913  33.865 -14.081  1.00 28.94           C
ATOM    464  O   ASP C  78      29.806  33.392 -13.372  1.00 28.12           O
ATOM    465  CB  ASP C  78      27.743  32.210 -15.565  1.00 29.02           C
ATOM    466  CG  ASP C  78      28.627  30.987 -15.320  1.00 33.42           C
ATOM    467  OD1 ASP C  78      28.267  30.153 -14.457  1.00 33.99           O
ATOM    468  OD2 ASP C  78      29.700  30.876 -15.956  1.00 33.67           O
ATOM    469  N   GLU C  79      29.034  35.054 -14.682  1.00 29.45           N
ATOM    470  CA  GLU C  79      30.201  35.879 -14.422  1.00 33.17           C
ATOM    471  C   GLU C  79      30.302  36.203 -12.934  1.00 33.33           C
ATOM    472  O   GLU C  79      31.381  36.118 -12.340  1.00 30.57           O
ATOM    473  CB  GLU C  79      30.126  37.157 -15.263  1.00 34.73           C
ATOM    474  CG  GLU C  79      30.930  38.316 -14.709  1.00 41.71           C
ATOM    475  CD  GLU C  79      31.008  39.493 -15.676  1.00 48.19           C
ATOM    476  OE1 GLU C  79      30.018  39.751 -16.393  1.00 51.81           O
ATOM    477  OE2 GLU C  79      32.070  40.147 -15.730  1.00 54.21           O1-
ATOM    478  N   ALA C  80      29.169  36.522 -12.308  1.00 33.07           N
ATOM    479  CA  ALA C  80      29.160  36.801 -10.875  1.00 30.97           C
ATOM    480  C   ALA C  80      29.550  35.562 -10.056  1.00 29.65           C
ATOM    481  O   ALA C  80      30.254  35.675  -9.049  1.00 30.67           O
ATOM    482  CB  ALA C  80      27.781  37.331 -10.467  1.00 32.29           C
ATOM    483  N   VAL C  81      29.124  34.368 -10.492  1.00 27.94           N
ATOM    484  CA  VAL C  81      29.493  33.141  -9.786  1.00 26.78           C
ATOM    485  C   VAL C  81      31.002  32.998  -9.738  1.00 28.31           C
ATOM    486  O   VAL C  81      31.588  32.705  -8.696  1.00 26.72           O
ATOM    487  CB  VAL C  81      28.858  31.909 -10.459  1.00 26.70           C
ATOM    488  CG1 VAL C  81      29.407  30.611  -9.830  1.00 24.66           C
ATOM    489  CG2 VAL C  81      27.360  31.961 -10.352  1.00 26.08           C
ATOM    490  N   HIS C  82      31.650  33.182 -10.883  1.00 27.71           N
ATOM    491  CA  HIS C  82      33.085  32.970 -10.928  1.00 28.40           C
ATOM    492  C   HIS C  82      33.846  34.110 -10.277  1.00 27.99           C
ATOM    493  O   HIS C  82      34.922  33.885  -9.717  1.00 31.98           O
ATOM    494  CB  HIS C  82      33.500  32.728 -12.369  1.00 30.06           C
ATOM    495  CG  HIS C  82      33.189  31.339 -12.804  1.00 28.03           C
ATOM    496  ND1 HIS C  82      32.012  31.012 -13.440  1.00 32.82           N
ATOM    497  CD2 HIS C  82      33.836  30.172 -12.578  1.00 26.52           C
ATOM    498  CE1 HIS C  82      31.985  29.708 -13.651  1.00 29.99           C
ATOM    499  NE2 HIS C  82      33.077  29.176 -13.134  1.00 31.88           N
ATOM    500  N   GLN C  83      33.265  35.307 -10.246  1.00 33.41           N
ATOM    501  CA  GLN C  83      33.880  36.385  -9.476  1.00 34.63           C
ATOM    502  C   GLN C  83      33.989  36.009  -7.995  1.00 34.58           C
ATOM    503  O   GLN C  83      35.011  36.284  -7.353  1.00 36.46           O
ATOM    504  CB  GLN C  83      33.083  37.670  -9.678  1.00 38.79           C
ATOM    505  CG  GLN C  83      33.868  38.766 -10.371  1.00 47.29           C
ATOM    506  CD  GLN C  83      32.971  39.875 -10.905  1.00 53.74           C
ATOM    507  OE1 GLN C  83      32.028  40.303 -10.231  1.00 62.83           O
ATOM    508  NE2 GLN C  83      33.237  40.321 -12.137  1.00 51.29           N
ATOM    509  N   LEU C  84      32.966  35.334  -7.440  1.00 33.46           N
ATOM    510  CA  LEU C  84      33.042  34.901  -6.042  1.00 31.58           C
ATOM    511  C   LEU C  84      33.951  33.702  -5.847  1.00 32.40           C
ATOM    512  O   LEU C  84      34.631  33.602  -4.823  1.00 32.53           O
ATOM    513  CB  LEU C  84      31.654  34.541  -5.495  1.00 34.40           C
ATOM    514  CG  LEU C  84      30.524  35.553  -5.417  1.00 35.62           C
ATOM    515  CD1 LEU C  84      29.496  35.030  -4.444  1.00 37.96           C
ATOM    516  CD2 LEU C  84      31.084  36.852  -4.891  1.00 33.94           C
ATOM    517  N   LEU C  85      33.928  32.741  -6.775  1.00 31.51           N
ATOM    518  CA  LEU C  85      34.481  31.438  -6.450  1.00 28.01           C
ATOM    519  C   LEU C  85      35.857  31.200  -7.043  1.00 31.44           C
ATOM    520  O   LEU C  85      36.645  30.464  -6.444  1.00 31.07           O
ATOM    521  CB  LEU C  85      33.534  30.322  -6.911  1.00 29.15           C
ATOM    522  CG  LEU C  85      32.129  30.266  -6.321  1.00 29.25           C
ATOM    523  CD1 LEU C  85      31.394  29.040  -6.875  1.00 26.46           C
ATOM    524  CD2 LEU C  85      32.163  30.248  -4.778  1.00 29.89           C
ATOM    525  N   ASP C  86      36.166  31.804  -8.190  1.00 31.73           N
ATOM    526  CA  ASP C  86      37.479  31.594  -8.797  1.00 31.92           C
ATOM    527  C   ASP C  86      38.649  31.907  -7.876  1.00 33.72           C
ATOM    528  O   ASP C  86      39.646  31.173  -7.938  1.00 34.31           O
ATOM    529  CB  ASP C  86      37.612  32.407 -10.091  1.00 31.84           C
ATOM    530  CG  ASP C  86      36.801  31.821 -11.226  1.00 34.06           C
ATOM    531  OD1 ASP C  86      36.213  30.725 -11.055  1.00 32.14           O
ATOM    532  OD2 ASP C  86      36.775  32.436 -12.298  1.00 33.60           O1-
ATOM    533  N   PRO C  87      38.608  32.931  -7.012  1.00 33.54           N
ATOM    534  CA  PRO C  87      39.760  33.187  -6.138  1.00 33.55           C
ATOM    535  C   PRO C  87      40.013  32.111  -5.104  1.00 35.18           C
ATOM    536  O   PRO C  87      41.105  32.083  -4.528  1.00 40.84           O
ATOM    537  CB  PRO C  87      39.395  34.519  -5.465  1.00 35.87           C
ATOM    538  CG  PRO C  87      38.495  35.189  -6.427  1.00 32.61           C
ATOM    539  CD  PRO C  87      37.661  34.061  -6.985  1.00 34.12           C
ATOM    540  N   LEU C  88      39.056  31.226  -4.833  1.00 30.65           N
ATOM    541  CA  LEU C  88      39.257  30.254  -3.774  1.00 33.73           C
ATOM    542  C   LEU C  88      40.334  29.254  -4.170  1.00 36.67           C
ATOM    543  O   LEU C  88      40.541  28.958  -5.350  1.00 38.91           O
ATOM    544  CB  LEU C  88      37.951  29.524  -3.460  1.00 31.46           C
ATOM    545  CG  LEU C  88      36.787  30.430  -3.050  1.00 30.00           C
ATOM    546  CD1 LEU C  88      35.475  29.615  -2.959  1.00 31.64           C
ATOM    547  CD2 LEU C  88      37.093  31.108  -1.719  1.00 29.15           C
ATOM    548  N   ASP C  89      41.029  28.734  -3.170  1.00 36.42           N
ATOM    549  CA  ASP C  89      42.101  27.770  -3.405  1.00 43.49           C
ATOM    550  C   ASP C  89      41.907  26.614  -2.428  1.00 42.99           C
ATOM    551  O   ASP C  89      42.208  26.739  -1.236  1.00 46.57           O
ATOM    552  CB  ASP C  89      43.470  28.423  -3.247  1.00 47.71           C
ATOM    553  CG  ASP C  89      44.610  27.428  -3.416  1.00 53.48           C
ATOM    554  OD1 ASP C  89      45.780  27.839  -3.253  1.00 56.13           O
ATOM    555  OD2 ASP C  89      44.334  26.242  -3.725  1.00 54.48           O1-
ATOM    556  N   GLY C  90      41.381  25.497  -2.928  1.00 39.23           N
ATOM    557  CA  GLY C  90      41.129  24.352  -2.084  1.00 39.83           C
ATOM    558  C   GLY C  90      39.888  24.448  -1.222  1.00 37.92           C
ATOM    559  O   GLY C  90      39.592  23.498  -0.489  1.00 33.60           O
ATOM    560  N   ALA C  91      39.143  25.557  -1.286  1.00 36.15           N
ATOM    561  CA  ALA C  91      38.012  25.722  -0.379  1.00 34.48           C
ATOM    562  C   ALA C  91      36.884  24.745  -0.706  1.00 30.60           C
ATOM    563  O   ALA C  91      36.215  24.245   0.206  1.00 30.51           O
ATOM    564  CB  ALA C  91      37.502  27.166  -0.425  1.00 34.39           C
ATOM    565  N   LEU C  92      36.668  24.450  -1.994  1.00 31.56           N
ATOM    566  CA  LEU C  92      35.520  23.653  -2.405  1.00 31.43           C
ATOM    567  C   LEU C  92      35.772  22.153  -2.375  1.00 30.19           C
ATOM    568  O   LEU C  92      34.814  21.382  -2.493  1.00 28.09           O
ATOM    569  CB  LEU C  92      35.042  24.068  -3.809  1.00 32.04           C
ATOM    570  CG  LEU C  92      34.463  25.484  -3.908  1.00 29.42           C
ATOM    571  CD1 LEU C  92      34.359  25.953  -5.351  1.00 34.71           C
ATOM    572  CD2 LEU C  92      33.087  25.478  -3.273  1.00 32.48           C
ATOM    573  N   ALA C  93      37.012  21.707  -2.185  1.00 27.93           N
ATOM    574  CA  ALA C  93      37.273  20.273  -2.200  1.00 29.93           C
ATOM    575  C   ALA C  93      36.383  19.527  -1.205  1.00 28.03           C
ATOM    576  O   ALA C  93      36.261  19.913  -0.040  1.00 29.99           O
ATOM    577  CB  ALA C  93      38.756  20.013  -1.901  1.00 28.09           C
ATOM    578  N   GLY C  94      35.755  18.448  -1.678  1.00 27.70           N
ATOM    579  CA  GLY C  94      34.923  17.617  -0.848  1.00 30.92           C
ATOM    580  C   GLY C  94      33.517  18.126  -0.629  1.00 32.36           C
ATOM    581  O   GLY C  94      32.739  17.461   0.065  1.00 33.28           O
ATOM    582  N   ARG C  95      33.161  19.266  -1.200  1.00 31.07           N
ATOM    583  CA  ARG C  95      31.829  19.827  -1.013  1.00 29.17           C
ATOM    584  C   ARG C  95      30.975  19.587  -2.244  1.00 27.54           C
ATOM    585  O   ARG C  95      31.452  19.146  -3.294  1.00 27.97           O
ATOM    586  CB  ARG C  95      31.931  21.313  -0.706  1.00 28.46           C
ATOM    587  CG  ARG C  95      32.922  21.541   0.415  1.00 31.13           C
ATOM    588  CD  ARG C  95      32.971  22.954   0.911  1.00 28.56           C
ATOM    589  NE  ARG C  95      34.121  23.064   1.789  1.00 30.47           N
ATOM    590  CZ  ARG C  95      34.103  22.772   3.081  1.00 33.05           C
ATOM    591  NH1 ARG C  95      32.967  22.512   3.717  1.00 28.17           N
ATOM    592  NH2 ARG C  95      35.254  22.714   3.748  1.00 33.26           N
ATOM    593  N   THR C  96      29.686  19.908  -2.107  1.00 23.91           N
ATOM    594  CA  THR C  96      28.741  19.861  -3.215  1.00 22.42           C
ATOM    595  C   THR C  96      28.272  21.279  -3.491  1.00 23.96           C
ATOM    596  O   THR C  96      27.729  21.946  -2.597  1.00 24.62           O
ATOM    597  CB  THR C  96      27.558  18.949  -2.895  1.00 24.88           C
ATOM    598  OG1 THR C  96      28.024  17.596  -2.752  1.00 26.52           O
ATOM    599  CG2 THR C  96      26.530  19.002  -4.003  1.00 23.90           C
ATOM    600  N   LEU C  97      28.537  21.746  -4.702  1.00 20.26           N
ATOM    601  CA  LEU C  97      28.146  23.072  -5.145  1.00 22.74           C
ATOM    602  C   LEU C  97      26.845  22.972  -5.930  1.00 22.57           C
ATOM    603  O   LEU C  97      26.740  22.186  -6.877  1.00 23.80           O
ATOM    604  CB  LEU C  97      29.254  23.673  -6.000  1.00 23.73           C
ATOM    605  CG  LEU C  97      29.054  25.078  -6.516  1.00 25.44           C
ATOM    606  CD1 LEU C  97      29.030  26.087  -5.372  1.00 26.40           C
ATOM    607  CD2 LEU C  97      30.250  25.334  -7.434  1.00 29.62           C
ATOM    608  N   VAL C  98      25.867  23.804  -5.575  1.00 21.46           N
ATOM    609  CA  VAL C  98      24.568  23.802  -6.245  1.00 20.28           C
ATOM    610  C   VAL C  98      24.364  25.202  -6.787  1.00 20.38           C
ATOM    611  O   VAL C  98      24.238  26.149  -5.998  1.00 20.58           O
ATOM    612  CB  VAL C  98      23.427  23.415  -5.296  1.00 18.90           C
ATOM    613  CG1 VAL C  98      22.078  23.359  -6.057  1.00 20.50           C
ATOM    614  CG2 VAL C  98      23.707  22.049  -4.710  1.00 20.90           C
ATOM    615  N   ASN C  99      24.377  25.360  -8.110  1.00 19.37           N
ATOM    616  CA  ASN C  99      24.293  26.707  -8.686  1.00 19.42           C
ATOM    617  C   ASN C  99      22.858  27.014  -9.127  1.00 20.58           C
ATOM    618  O   ASN C  99      22.417  26.604 -10.208  1.00 19.29           O
ATOM    619  CB  ASN C  99      25.268  26.865  -9.851  1.00 20.96           C
ATOM    620  CG  ASN C  99      25.275  28.272 -10.363  1.00 23.55           C
ATOM    621  OD1 ASN C  99      25.006  29.197  -9.596  1.00 23.52           O
ATOM    622  ND2 ASN C  99      25.600  28.459 -11.648  1.00 23.41           N
ATOM    623  N   LEU C 100      22.112  27.735  -8.293  1.00 18.62           N
ATOM    624  CA  LEU C 100      20.765  28.133  -8.683  1.00 18.65           C
ATOM    625  C   LEU C 100      20.745  29.466  -9.430  1.00 21.70           C
ATOM    626  O   LEU C 100      19.667  29.936  -9.792  1.00 25.75           O
ATOM    627  CB  LEU C 100      19.850  28.200  -7.446  1.00 21.11           C
ATOM    628  CG  LEU C 100      19.752  26.832  -6.754  1.00 20.96           C
ATOM    629  CD1 LEU C 100      18.941  26.954  -5.491  1.00 20.95           C
ATOM    630  CD2 LEU C 100      19.067  25.892  -7.651  1.00 20.81           C
ATOM    631  N   THR C 101      21.908  30.079  -9.649  1.00 23.01           N
ATOM    632  CA  THR C 101      22.021  31.198 -10.588  1.00 27.13           C
ATOM    633  C   THR C 101      21.501  30.822 -11.967  1.00 28.88           C
ATOM    634  O   THR C 101      21.715  29.705 -12.440  1.00 25.14           O
ATOM    635  CB  THR C 101      23.492  31.614 -10.688  1.00 26.14           C
ATOM    636  OG1 THR C 101      24.000  31.912  -9.386  1.00 28.27           O
ATOM    637  CG2 THR C 101      23.684  32.818 -11.641  1.00 27.46           C
ATOM    638  N   THR C 102      20.838  31.771 -12.641  1.00 26.62           N
ATOM    639  CA  THR C 102      20.403  31.553 -14.014  1.00 29.73           C
ATOM    640  C   THR C 102      21.612  31.490 -14.949  1.00 32.27           C
ATOM    641  O   THR C 102      22.593  32.212 -14.762  1.00 32.97           O
ATOM    642  CB  THR C 102      19.459  32.673 -14.455  1.00 31.54           C
ATOM    643  OG1 THR C 102      18.265  32.610 -13.663  1.00 36.12           O
ATOM    644  CG2 THR C 102      19.066  32.502 -15.912  1.00 35.32           C
ATOM    645  N   GLY C 103      21.555  30.596 -15.931  1.00 31.77           N
ATOM    646  CA  GLY C 103      22.614  30.556 -16.921  1.00 31.85           C
ATOM    647  C   GLY C 103      22.267  29.640 -18.071  1.00 28.02           C
ATOM    648  O   GLY C 103      21.125  29.187 -18.221  1.00 27.76           O
ATOM    649  N   THR C 104      23.277  29.379 -18.904  1.00 28.82           N
ATOM    650  CA  THR C 104      23.087  28.545 -20.072  1.00 22.85           C
ATOM    651  C   THR C 104      23.529  27.113 -19.791  1.00 26.22           C
ATOM    652  O   THR C 104      24.246  26.835 -18.818  1.00 27.27           O
ATOM    653  CB  THR C 104      23.889  29.077 -21.268  1.00 22.80           C
ATOM    654  OG1 THR C 104      25.278  29.006 -20.951  1.00 24.73           O
ATOM    655  CG2 THR C 104      23.516  30.517 -21.558  1.00 27.35           C
ATOM    656  N   SER C 105      23.128  26.213 -20.696  1.00 26.49           N
ATOM    657  CA  SER C 105      23.584  24.823 -20.599  1.00 26.02           C
ATOM    658  C   SER C 105      25.095  24.721 -20.740  1.00 28.91           C
ATOM    659  O   SER C 105      25.731  23.906 -20.060  1.00 22.66           O
ATOM    660  CB  SER C 105      22.903  23.953 -21.640  1.00 26.27           C
ATOM    661  OG  SER C 105      21.528  23.850 -21.359  1.00 29.97           O
ATOM    662  N   ALA C 106      25.691  25.530 -21.624  1.00 26.41           N
ATOM    663  CA  ALA C 106      27.139  25.490 -21.773  1.00 26.98           C
ATOM    664  C   ALA C 106      27.841  25.932 -20.500  1.00 24.78           C
ATOM    665  O   ALA C 106      28.878  25.366 -20.131  1.00 25.99           O
ATOM    666  CB  ALA C 106      27.581  26.361 -22.953  1.00 27.03           C
ATOM    667  N   GLN C 107      27.316  26.970 -19.831  1.00 25.89           N
ATOM    668  CA  GLN C 107      27.908  27.419 -18.577  1.00 26.02           C
ATOM    669  C   GLN C 107      27.801  26.334 -17.512  1.00 24.49           C
ATOM    670  O   GLN C 107      28.730  26.142 -16.715  1.00 23.83           O
ATOM    671  CB  GLN C 107      27.223  28.704 -18.101  1.00 26.35           C
ATOM    672  CG  GLN C 107      27.657  29.958 -18.873  1.00 27.00           C
ATOM    673  CD  GLN C 107      26.716  31.156 -18.722  1.00 31.16           C
ATOM    674  OE1 GLN C 107      25.590  31.055 -18.204  1.00 27.05           O
ATOM    675  NE2 GLN C 107      27.180  32.316 -19.192  1.00 34.06           N
ATOM    676  N   ALA C 108      26.679  25.602 -17.516  1.00 23.37           N
ATOM    677  CA  ALA C 108      26.456  24.523 -16.558  1.00 24.49           C
ATOM    678  C   ALA C 108      27.449  23.393 -16.776  1.00 25.59           C
ATOM    679  O   ALA C 108      28.033  22.877 -15.822  1.00 24.84           O
ATOM    680  CB  ALA C 108      25.026  23.997 -16.676  1.00 22.38           C
ATOM    681  N   ARG C 109      27.650  22.994 -18.032  1.00 24.04           N
ATOM    682  CA  ARG C 109      28.598  21.915 -18.293  1.00 25.16           C
ATOM    683  C   ARG C 109      30.021  22.356 -17.983  1.00 25.95           C
ATOM    684  O   ARG C 109      30.827  21.575 -17.447  1.00 24.18           O
ATOM    685  CB  ARG C 109      28.455  21.450 -19.741  1.00 22.30           C
ATOM    686  CG  ARG C 109      27.142  20.719 -20.015  1.00 24.83           C
ATOM    687  CD  ARG C 109      26.953  20.342 -21.515  1.00 27.61           C
ATOM    688  NE  ARG C 109      25.626  19.781 -21.772  1.00 25.41           N
ATOM    689  CZ  ARG C 109      24.709  20.330 -22.553  1.00 29.97           C
ATOM    690  NH1 ARG C 109      24.956  21.440 -23.229  1.00 32.20           N
ATOM    691  NH2 ARG C 109      23.518  19.747 -22.661  1.00 31.87           N
ATOM    692  N   ALA C 110      30.346  23.602 -18.305  1.00 25.48           N
ATOM    693  CA  ALA C 110      31.674  24.110 -17.998  1.00 29.50           C
ATOM    694  C   ALA C 110      31.878  24.191 -16.492  1.00 29.68           C
ATOM    695  O   ALA C 110      32.965  23.887 -15.994  1.00 26.31           O
ATOM    696  CB  ALA C 110      31.885  25.471 -18.662  1.00 28.84           C
ATOM    697  N   ASN C 111      30.818  24.538 -15.751  1.00 26.31           N
ATOM    698  CA  ASN C 111      30.896  24.580 -14.289  1.00 24.50           C
ATOM    699  C   ASN C 111      31.110  23.192 -13.692  1.00 23.39           C
ATOM    700  O   ASN C 111      31.807  23.047 -12.685  1.00 25.28           O
ATOM    701  CB  ASN C 111      29.624  25.199 -13.717  1.00 23.35           C
ATOM    702  CG  ASN C 111      29.589  26.695 -13.872  1.00 29.25           C
ATOM    703  OD1 ASN C 111      28.520  27.314 -13.893  1.00 29.90           O
ATOM    704  ND2 ASN C 111      30.748  27.284 -14.023  1.00 26.31           N
ATOM    705  N   ALA C 112      30.502  22.160 -14.277  1.00 24.25           N
ATOM    706  CA  ALA C 112      30.701  20.809 -13.763  1.00 25.49           C
ATOM    707  C   ALA C 112      32.161  20.402 -13.868  1.00 28.57           C
ATOM    708  O   ALA C 112      32.727  19.838 -12.923  1.00 31.54           O
ATOM    709  CB  ALA C 112      29.824  19.814 -14.523  1.00 26.65           C
ATOM    710  N   ALA C 113      32.785  20.689 -15.014  1.00 29.14           N
ATOM    711  CA  ALA C 113      34.202  20.390 -15.199  1.00 30.49           C
ATOM    712  C   ALA C 113      35.077  21.269 -14.310  1.00 29.78           C
ATOM    713  O   ALA C 113      36.051  20.790 -13.720  1.00 31.92           O
ATOM    714  CB  ALA C 113      34.565  20.571 -16.676  1.00 29.77           C
ATOM    715  N   TRP C 114      34.725  22.551 -14.189  1.00 29.51           N
ATOM    716  CA  TRP C 114      35.439  23.479 -13.314  1.00 29.99           C
ATOM    717  C   TRP C 114      35.406  23.000 -11.865  1.00 30.82           C
ATOM    718  O   TRP C 114      36.425  23.019 -11.166  1.00 30.81           O
ATOM    719  CB  TRP C 114      34.807  24.869 -13.464  1.00 29.19           C
ATOM    720  CG  TRP C 114      35.296  25.950 -12.546  1.00 32.12           C
ATOM    721  CD1 TRP C 114      36.255  26.881 -12.814  1.00 34.21           C
ATOM    722  CD2 TRP C 114      34.796  26.255 -11.240  1.00 31.09           C
ATOM    723  NE1 TRP C 114      36.407  27.728 -11.743  1.00 36.55           N
ATOM    724  CE2 TRP C 114      35.528  27.358 -10.759  1.00 31.57           C
ATOM    725  CE3 TRP C 114      33.813  25.688 -10.426  1.00 30.12           C
ATOM    726  CZ2 TRP C 114      35.294  27.920  -9.513  1.00 33.27           C
ATOM    727  CZ3 TRP C 114      33.586  26.241  -9.191  1.00 30.41           C
ATOM    728  CH2 TRP C 114      34.331  27.336  -8.736  1.00 32.52           C
ATOM    729  N   ALA C 115      34.229  22.561 -11.401  1.00 26.35           N
ATOM    730  CA  ALA C 115      34.084  22.079 -10.034  1.00 26.94           C
ATOM    731  C   ALA C 115      34.833  20.768  -9.833  1.00 30.95           C
ATOM    732  O   ALA C 115      35.460  20.562  -8.790  1.00 29.93           O
ATOM    733  CB  ALA C 115      32.598  21.914  -9.688  1.00 27.00           C
ATOM    734  N   LYS C 116      34.783  19.870 -10.819  1.00 33.74           N
ATOM    735  CA  LYS C 116      35.475  18.591 -10.665  1.00 32.97           C
ATOM    736  C   LYS C 116      36.977  18.802 -10.479  1.00 31.03           C
ATOM    737  O   LYS C 116      37.611  18.120  -9.663  1.00 37.21           O
ATOM    738  CB  LYS C 116      35.181  17.691 -11.871  1.00 35.93           C
ATOM    739  CG  LYS C 116      35.984  16.394 -11.910  1.00 45.22           C
ATOM    740  CD  LYS C 116      36.236  15.951 -13.351  1.00 52.53           C
ATOM    741  CE  LYS C 116      36.100  14.428 -13.503  1.00 55.22           C
ATOM    742  NZ  LYS C 116      35.428  14.032 -14.785  1.00 55.71           N
ATOM    743  N   GLU C 117      37.552  19.775 -11.183  1.00 35.43           N
ATOM    744  CA  GLU C 117      38.972  20.062 -11.025  1.00 37.45           C
ATOM    745  C   GLU C 117      39.298  20.614  -9.652  1.00 37.47           C
ATOM    746  O   GLU C 117      40.456  20.535  -9.228  1.00 38.90           O
ATOM    747  CB  GLU C 117      39.445  21.051 -12.083  1.00 41.33           C
ATOM    748  CG  GLU C 117      39.702  20.388 -13.435  1.00 51.56           C
ATOM    749  CD  GLU C 117      41.095  20.676 -13.963  1.00 59.83           C
ATOM    750  OE1 GLU C 117      41.981  21.018 -13.145  1.00 61.02           O
ATOM    751  OE2 GLU C 117      41.302  20.553 -15.191  1.00 62.39           O
ATOM    752  N   ARG C 118      38.317  21.191  -8.961  1.00 34.27           N
ATOM    753  CA  ARG C 118      38.509  21.678  -7.604  1.00 32.03           C
ATOM    754  C   ARG C 118      38.060  20.658  -6.566  1.00 30.52           C
ATOM    755  O   ARG C 118      38.012  20.976  -5.372  1.00 32.57           O
ATOM    756  CB  ARG C 118      37.779  23.016  -7.427  1.00 31.30           C
ATOM    757  CG  ARG C 118      38.495  24.164  -8.129  1.00 33.41           C
ATOM    758  CD  ARG C 118      37.588  25.331  -8.418  1.00 34.48           C
ATOM    759  NE  ARG C 118      38.283  26.426  -9.084  1.00 33.62           N
ATOM    760  CZ  ARG C 118      38.678  27.535  -8.469  1.00 36.09           C
ATOM    761  NH1 ARG C 118      38.540  27.685  -7.156  1.00 32.72           N
ATOM    762  NH2 ARG C 118      39.211  28.526  -9.188  1.00 34.58           N
ATOM    763  N   GLY C 119      37.754  19.430  -6.994  1.00 27.42           N
ATOM    764  CA  GLY C 119      37.375  18.379  -6.065  1.00 28.70           C
ATOM    765  C   GLY C 119      35.969  18.479  -5.530  1.00 29.45           C
ATOM    766  O   GLY C 119      35.669  17.894  -4.479  1.00 29.14           O
ATOM    767  N   ALA C 120      35.109  19.237  -6.208  1.00 29.49           N
ATOM    768  CA  ALA C 120      33.743  19.481  -5.780  1.00 27.60           C
ATOM    769  C   ALA C 120      32.760  18.755  -6.686  1.00 27.96           C
ATOM    770  O   ALA C 120      32.969  18.650  -7.901  1.00 29.37           O
ATOM    771  CB  ALA C 120      33.438  20.981  -5.786  1.00 25.92           C
ATOM    772  N   ALA C 121      31.699  18.242  -6.077  1.00 29.39           N
ATOM    773  CA  ALA C 121      30.533  17.774  -6.803  1.00 28.90           C
ATOM    774  C   ALA C 121      29.719  18.992  -7.238  1.00 28.81           C
ATOM    775  O   ALA C 121      29.824  20.074  -6.655  1.00 28.00           O
ATOM    776  CB  ALA C 121      29.703  16.837  -5.926  1.00 27.27           C
ATOM    777  N   PHE C 122      28.934  18.833  -8.291  1.00 27.08           N
ATOM    778  CA  PHE C 122      28.226  19.993  -8.826  1.00 24.36           C
ATOM    779  C   PHE C 122      26.842  19.597  -9.314  1.00 26.29           C
ATOM    780  O   PHE C 122      26.706  18.600 -10.022  1.00 26.85           O
ATOM    781  CB  PHE C 122      29.013  20.623  -9.973  1.00 26.39           C
ATOM    782  CG  PHE C 122      28.316  21.775 -10.622  1.00 25.10           C
ATOM    783  CD1 PHE C 122      28.356  23.035 -10.049  1.00 26.12           C
ATOM    784  CD2 PHE C 122      27.612  21.612 -11.804  1.00 27.32           C
ATOM    785  CE1 PHE C 122      27.707  24.105 -10.647  1.00 28.59           C
ATOM    786  CE2 PHE C 122      26.974  22.685 -12.407  1.00 27.55           C
ATOM    787  CZ  PHE C 122      27.016  23.931 -11.822  1.00 25.55           C
ATOM    788  N   LEU C 123      25.830  20.392  -8.962  1.00 18.07           N
ATOM    789  CA  LEU C 123      24.497  20.305  -9.542  1.00 19.85           C
ATOM    790  C   LEU C 123      24.153  21.690 -10.042  1.00 19.25           C
ATOM    791  O   LEU C 123      24.326  22.675  -9.305  1.00 22.11           O
ATOM    792  CB  LEU C 123      23.420  19.889  -8.542  1.00 20.74           C
ATOM    793  CG  LEU C 123      23.513  18.469  -7.991  1.00 19.20           C
ATOM    794  CD1 LEU C 123      22.576  18.324  -6.787  1.00 20.12           C
ATOM    795  CD2 LEU C 123      23.091  17.477  -9.059  1.00 21.28           C
ATOM    796  N   ASP C 124      23.734  21.770 -11.291  1.00 20.30           N
ATOM    797  CA  ASP C 124      23.105  22.990 -11.754  1.00 18.81           C
ATOM    798  C   ASP C 124      21.638  22.950 -11.379  1.00 20.83           C
ATOM    799  O   ASP C 124      21.000  21.900 -11.397  1.00 20.07           O
ATOM    800  CB  ASP C 124      23.206  23.172 -13.270  1.00 21.21           C
ATOM    801  CG  ASP C 124      22.738  24.566 -13.675  1.00 23.16           C
ATOM    802  OD1 ASP C 124      23.191  25.533 -13.012  1.00 20.78           O
ATOM    803  OD2 ASP C 124      21.929  24.679 -14.609  1.00 25.60           O1-
ATOM    804  N   GLY C 125      21.079  24.105 -11.056  1.00 21.99           N
ATOM    805  CA  GLY C 125      19.668  24.170 -10.770  1.00 19.73           C
ATOM    806  C   GLY C 125      19.029  25.335 -11.493  1.00 19.45           C
ATOM    807  O   GLY C 125      19.677  26.307 -11.846  1.00 19.41           O
ATOM    808  N   ALA C 126      17.730  25.234 -11.657  1.00 17.76           N
ATOM    809  CA  ALA C 126      16.947  26.319 -12.235  1.00 18.35           C
ATOM    810  C   ALA C 126      15.759  26.555 -11.329  1.00 18.62           C
ATOM    811  O   ALA C 126      15.028  25.609 -11.009  1.00 20.79           O
ATOM    812  CB  ALA C 126      16.485  25.945 -13.650  1.00 20.78           C
ATOM    813  N   ILE C 127      15.541  27.809 -10.917  1.00 18.20           N
ATOM    814  CA  ILE C 127      14.442  28.121 -10.009  1.00 19.59           C
ATOM    815  C   ILE C 127      13.248  28.564 -10.854  1.00 21.59           C
ATOM    816  O   ILE C 127      13.257  29.658 -11.439  1.00 23.33           O
ATOM    817  CB  ILE C 127      14.840  29.200  -8.993  1.00 17.98           C
ATOM    818  CG1 ILE C 127      16.025  28.748  -8.134  1.00 20.82           C
ATOM    819  CG2 ILE C 127      13.651  29.542  -8.109  1.00 19.54           C
ATOM    820  CD1 ILE C 127      16.551  29.894  -7.226  1.00 20.29           C
ATOM    821  N   MET C 128      12.209  27.732 -10.884  1.00 20.82           N
ATOM    822  CA  MET C 128      11.015  27.999 -11.690  1.00 20.81           C
ATOM    823  C   MET C 128       9.939  28.542 -10.752  1.00 23.68           C
ATOM    824  O   MET C 128       8.940  27.875 -10.449  1.00 25.30           O
ATOM    825  CB  MET C 128      10.531  26.704 -12.336  1.00 21.14           C
ATOM    826  CG  MET C 128      11.589  26.047 -13.205  1.00 23.60           C
ATOM    827  SD  MET C 128      12.628  27.015 -14.281  1.00 23.82           S
ATOM    828  CE  MET C 128      11.397  27.908 -15.267  1.00 20.66           C
ATOM    829  N   ALA C 129      10.211  29.721 -10.192  1.00 23.53           N
ATOM    830  CA  ALA C 129       9.391  30.272  -9.113  1.00 22.20           C
ATOM    831  C   ALA C 129       9.815  31.710  -8.894  1.00 22.89           C
ATOM    832  O   ALA C 129      10.961  32.058  -9.156  1.00 24.26           O
ATOM    833  CB  ALA C 129       9.575  29.498  -7.794  1.00 22.19           C
ATOM    834  N   VAL C 130       8.893  32.539  -8.402  1.00 20.95           N
ATOM    835  CA  VAL C 130       9.276  33.845  -7.853  1.00 20.33           C
ATOM    836  C   VAL C 130       9.692  33.693  -6.389  1.00 21.24           C
ATOM    837  O   VAL C 130       9.312  32.711  -5.713  1.00 21.65           O
ATOM    838  CB  VAL C 130       8.137  34.863  -8.006  1.00 25.12           C
ATOM    839  CG1 VAL C 130       7.859  35.080  -9.478  1.00 26.64           C
ATOM    840  CG2 VAL C 130       6.905  34.369  -7.287  1.00 24.62           C
ATOM    841  N   PRO C 131      10.464  34.644  -5.847  1.00 22.33           N
ATOM    842  CA  PRO C 131      10.965  34.479  -4.464  1.00 21.30           C
ATOM    843  C   PRO C 131       9.878  34.200  -3.427  1.00 25.13           C
ATOM    844  O   PRO C 131      10.076  33.365  -2.524  1.00 22.85           O
ATOM    845  CB  PRO C 131      11.694  35.816  -4.213  1.00 22.91           C
ATOM    846  CG  PRO C 131      12.234  36.184  -5.557  1.00 25.73           C
ATOM    847  CD  PRO C 131      11.124  35.760  -6.556  1.00 25.53           C
ATOM    848  N   GLU C 132       8.716  34.858  -3.532  1.00 24.45           N
ATOM    849  CA  GLU C 132       7.700  34.647  -2.509  1.00 26.00           C
ATOM    850  C   GLU C 132       7.093  33.250  -2.557  1.00 24.42           C
ATOM    851  O   GLU C 132       6.481  32.829  -1.573  1.00 25.52           O
ATOM    852  CB  GLU C 132       6.557  35.667  -2.615  1.00 32.81           C
ATOM    853  CG  GLU C 132       6.887  37.091  -3.063  1.00 41.18           C
ATOM    854  CD  GLU C 132       7.052  37.254  -4.571  1.00 42.30           C
ATOM    855  OE1 GLU C 132       8.178  37.082  -5.088  1.00 31.17           O
ATOM    856  OE2 GLU C 132       6.025  37.546  -5.253  1.00 48.13           O
ATOM    857  N   ASP C 133       7.263  32.507  -3.654  1.00 22.87           N
ATOM    858  CA  ASP C 133       6.761  31.140  -3.728  1.00 21.61           C
ATOM    859  C   ASP C 133       7.784  30.088  -3.280  1.00 21.41           C
ATOM    860  O   ASP C 133       7.450  28.902  -3.231  1.00 21.97           O
ATOM    861  CB  ASP C 133       6.292  30.837  -5.159  1.00 24.48           C
ATOM    862  CG  ASP C 133       4.985  31.544  -5.492  1.00 27.25           C
ATOM    863  OD1 ASP C 133       4.355  32.078  -4.544  1.00 29.80           O
ATOM    864  OD2 ASP C 133       4.598  31.538  -6.673  1.00 24.74           O
ATOM    865  N   ILE C 134       9.018  30.484  -2.959  1.00 20.56           N
ATOM    866  CA  ILE C 134       9.966  29.534  -2.385  1.00 19.22           C
ATOM    867  C   ILE C 134       9.361  28.962  -1.114  1.00 21.01           C
ATOM    868  O   ILE C 134       8.717  29.689  -0.343  1.00 22.40           O
ATOM    869  CB  ILE C 134      11.314  30.235  -2.117  1.00 19.27           C
ATOM    870  CG1 ILE C 134      11.982  30.590  -3.451  1.00 17.90           C
ATOM    871  CG2 ILE C 134      12.222  29.351  -1.263  1.00 19.41           C
ATOM    872  CD1 ILE C 134      12.268  29.385  -4.387  1.00 21.83           C
ATOM    873  N   ALA C 135       9.550  27.653  -0.894  1.00 21.41           N
ATOM    874  CA  ALA C 135       9.086  26.925   0.286  1.00 22.69           C
ATOM    875  C   ALA C 135       7.565  26.791   0.332  1.00 27.46           C
ATOM    876  O   ALA C 135       7.003  26.490   1.401  1.00 30.03           O
ATOM    877  CB  ALA C 135       9.587  27.560   1.593  1.00 24.26           C
ATOM    878  N   THR C 136       6.887  27.021  -0.790  1.00 23.33           N
ATOM    879  CA  THR C 136       5.456  26.744  -0.919  1.00 24.50           C
ATOM    880  C   THR C 136       5.236  25.584  -1.883  1.00 26.31           C
ATOM    881  O   THR C 136       6.134  25.183  -2.637  1.00 25.00           O
ATOM    882  CB  THR C 136       4.671  27.970  -1.424  1.00 23.47           C
ATOM    883  OG1 THR C 136       4.868  28.129  -2.842  1.00 25.52           O
ATOM    884  CG2 THR C 136       5.097  29.256  -0.712  1.00 25.38           C
ATOM    885  N   GLY C 137       4.006  25.058  -1.874  1.00 25.60           N
ATOM    886  CA  GLY C 137       3.653  23.988  -2.810  1.00 25.16           C
ATOM    887  C   GLY C 137       3.692  24.397  -4.272  1.00 25.14           C
ATOM    888  O   GLY C 137       3.677  23.525  -5.159  1.00 26.45           O
ATOM    889  N   ASP C 138       3.766  25.694  -4.547  1.00 24.42           N
ATOM    890  CA  ASP C 138       3.803  26.178  -5.919  1.00 26.71           C
ATOM    891  C   ASP C 138       5.210  26.220  -6.517  1.00 26.86           C
ATOM    892  O   ASP C 138       5.350  26.282  -7.743  1.00 26.82           O
ATOM    893  CB  ASP C 138       3.174  27.569  -5.957  1.00 30.93           C
ATOM    894  CG  ASP C 138       1.644  27.516  -5.872  1.00 41.47           C
ATOM    895  OD1 ASP C 138       1.062  26.425  -6.084  1.00 37.08           O
ATOM    896  OD2 ASP C 138       1.032  28.548  -5.527  1.00 46.48           O1-
ATOM    897  N   ALA C 139       6.250  26.189  -5.686  1.00 25.99           N
ATOM    898  CA  ALA C 139       7.607  26.302  -6.194  1.00 22.94           C
ATOM    899  C   ALA C 139       8.014  25.059  -6.963  1.00 22.09           C
ATOM    900  O   ALA C 139       7.658  23.928  -6.609  1.00 21.86           O
ATOM    901  CB  ALA C 139       8.598  26.523  -5.044  1.00 22.63           C
ATOM    902  N   VAL C 140       8.798  25.267  -8.015  1.00 22.07           N
ATOM    903  CA  VAL C 140       9.402  24.165  -8.752  1.00 22.25           C
ATOM    904  C   VAL C 140      10.868  24.501  -8.908  1.00 20.85           C
ATOM    905  O   VAL C 140      11.199  25.603  -9.343  1.00 22.50           O
ATOM    906  CB  VAL C 140       8.747  23.964 -10.131  1.00 25.39           C
ATOM    907  CG1 VAL C 140       9.578  23.028 -10.968  1.00 26.35           C
ATOM    908  CG2 VAL C 140       7.319  23.433  -9.973  1.00 25.43           C
ATOM    909  N   LEU C 141      11.748  23.596  -8.480  1.00 20.76           N
ATOM    910  CA  LEU C 141      13.178  23.791  -8.700  1.00 18.58           C
ATOM    911  C   LEU C 141      13.711  22.541  -9.388  1.00 18.66           C
ATOM    912  O   LEU C 141      13.420  21.417  -8.952  1.00 21.38           O
ATOM    913  CB  LEU C 141      13.931  24.047  -7.383  1.00 19.70           C
ATOM    914  CG  LEU C 141      14.018  25.481  -6.878  1.00 19.37           C
ATOM    915  CD1 LEU C 141      12.720  25.920  -6.248  1.00 22.69           C
ATOM    916  CD2 LEU C 141      15.164  25.621  -5.862  1.00 20.84           C
ATOM    917  N   LEU C 142      14.488  22.741 -10.445  1.00 20.04           N
ATOM    918  CA  LEU C 142      14.967  21.663 -11.301  1.00 20.73           C
ATOM    919  C   LEU C 142      16.478  21.541 -11.171  1.00 20.22           C
ATOM    920  O   LEU C 142      17.178  22.551 -11.103  1.00 20.03           O
ATOM    921  CB  LEU C 142      14.615  21.938 -12.771  1.00 18.14           C
ATOM    922  CG  LEU C 142      13.157  22.294 -13.066  1.00 20.65           C
ATOM    923  CD1 LEU C 142      13.002  22.602 -14.585  1.00 22.16           C
ATOM    924  CD2 LEU C 142      12.248  21.167 -12.651  1.00 23.12           C
ATOM    925  N   TYR C 143      16.980  20.302 -11.139  1.00 18.89           N
ATOM    926  CA  TYR C 143      18.393  20.033 -10.917  1.00 18.02           C
ATOM    927  C   TYR C 143      18.929  19.077 -11.967  1.00 19.25           C
ATOM    928  O   TYR C 143      18.209  18.185 -12.447  1.00 19.65           O
ATOM    929  CB  TYR C 143      18.646  19.381  -9.529  1.00 19.21           C
ATOM    930  CG  TYR C 143      18.202  20.275  -8.413  1.00 17.88           C
ATOM    931  CD1 TYR C 143      16.863  20.270  -7.983  1.00 18.01           C
ATOM    932  CD2 TYR C 143      19.099  21.156  -7.814  1.00 18.34           C
ATOM    933  CE1 TYR C 143      16.428  21.119  -6.977  1.00 18.41           C
ATOM    934  CE2 TYR C 143      18.673  22.016  -6.775  1.00 18.79           C
ATOM    935  CZ  TYR C 143      17.333  21.981  -6.378  1.00 18.94           C
ATOM    936  OH  TYR C 143      16.892  22.796  -5.361  1.00 20.62           O
ATOM    937  N   SER C 144      20.216  19.227 -12.271  1.00 20.11           N
ATOM    938  CA  SER C 144      20.842  18.275 -13.184  1.00 19.02           C
ATOM    939  C   SER C 144      22.323  18.161 -12.841  1.00 19.58           C
ATOM    940  O   SER C 144      22.939  19.104 -12.341  1.00 20.88           O
ATOM    941  CB  SER C 144      20.604  18.665 -14.660  1.00 19.97           C
ATOM    942  OG  SER C 144      21.156  19.945 -14.958  1.00 20.36           O
ATOM    943  N   GLY C 145      22.888  16.987 -13.123  1.00 22.40           N
ATOM    944  CA  GLY C 145      24.233  16.645 -12.701  1.00 22.82           C
ATOM    945  C   GLY C 145      24.233  15.303 -11.976  1.00 24.85           C
ATOM    946  O   GLY C 145      23.223  14.604 -11.944  1.00 23.62           O
ATOM    947  N   PRO C 146      25.355  14.939 -11.361  1.00 27.51           N
ATOM    948  CA  PRO C 146      25.475  13.593 -10.761  1.00 30.54           C
ATOM    949  C   PRO C 146      24.360  13.279  -9.772  1.00 23.57           C
ATOM    950  O   PRO C 146      24.139  14.005  -8.798  1.00 26.26           O
ATOM    951  CB  PRO C 146      26.837  13.620 -10.056  1.00 30.38           C
ATOM    952  CG  PRO C 146      27.434  14.972 -10.267  1.00 37.43           C
ATOM    953  CD  PRO C 146      26.511  15.811 -11.106  1.00 30.35           C
ATOM    954  N   ARG C 147      23.692  12.140  -9.996  1.00 25.04           N
ATOM    955  CA  ARG C 147      22.566  11.756  -9.151  1.00 25.52           C
ATOM    956  C   ARG C 147      22.991  11.550  -7.691  1.00 25.22           C
ATOM    957  O   ARG C 147      22.199  11.813  -6.773  1.00 24.52           O
ATOM    958  CB  ARG C 147      21.918  10.486  -9.730  1.00 28.56           C
ATOM    959  CG  ARG C 147      20.692   9.950  -9.004  1.00 33.20           C
ATOM    960  CD  ARG C 147      19.465  10.799  -9.285  1.00 33.25           C
ATOM    961  NE  ARG C 147      18.347  10.549  -8.373  1.00 37.06           N
ATOM    962  CZ  ARG C 147      17.066  10.628  -8.724  1.00 39.85           C
ATOM    963  NH1 ARG C 147      16.703  10.934  -9.967  1.00 41.34           N
ATOM    964  NH2 ARG C 147      16.125  10.379  -7.816  1.00 42.89           N
ATOM    965  N   ASP C 148      24.232  11.103  -7.449  1.00 24.53           N
ATOM    966  CA  ASP C 148      24.637  10.813  -6.075  1.00 21.51           C
ATOM    967  C   ASP C 148      24.560  12.069  -5.215  1.00 23.81           C
ATOM    968  O   ASP C 148      24.046  12.030  -4.091  1.00 23.24           O
ATOM    969  CB  ASP C 148      26.051  10.225  -6.041  1.00 24.28           C
ATOM    970  N   ALA C 149      24.988  13.207  -5.763  1.00 22.81           N
ATOM    971  CA  ALA C 149      24.929  14.467  -5.015  1.00 23.47           C
ATOM    972  C   ALA C 149      23.487  14.902  -4.751  1.00 22.24           C
ATOM    973  O   ALA C 149      23.172  15.380  -3.653  1.00 21.75           O
ATOM    974  CB  ALA C 149      25.690  15.551  -5.783  1.00 22.25           C
ATOM    975  N   PHE C 150      22.603  14.778  -5.752  1.00 20.36           N
ATOM    976  CA  PHE C 150      21.194  15.107  -5.537  1.00 21.73           C
ATOM    977  C   PHE C 150      20.578  14.196  -4.485  1.00 23.85           C
ATOM    978  O   PHE C 150      19.869  14.656  -3.591  1.00 21.36           O
ATOM    979  CB  PHE C 150      20.404  14.990  -6.842  1.00 20.50           C
ATOM    980  CG  PHE C 150      18.930  15.196  -6.675  1.00 20.02           C
ATOM    981  CD1 PHE C 150      18.397  16.468  -6.723  1.00 20.13           C
ATOM    982  CD2 PHE C 150      18.066  14.122  -6.459  1.00 20.57           C
ATOM    983  CE1 PHE C 150      17.020  16.669  -6.571  1.00 22.79           C
ATOM    984  CE2 PHE C 150      16.698  14.318  -6.305  1.00 25.31           C
ATOM    985  CZ  PHE C 150      16.176  15.600  -6.384  1.00 25.65           C
ATOM    986  N   ASP C 151      20.818  12.889  -4.587  1.00 23.25           N
ATOM    987  CA  ASP C 151      20.211  11.980  -3.610  1.00 25.67           C
ATOM    988  C   ASP C 151      20.680  12.285  -2.181  1.00 25.63           C
ATOM    989  O   ASP C 151      19.897  12.202  -1.220  1.00 26.49           O
ATOM    990  CB  ASP C 151      20.539  10.538  -3.974  1.00 28.00           C
ATOM    991  CG  ASP C 151      19.782  10.054  -5.174  1.00 31.77           C
ATOM    992  OD1 ASP C 151      18.786  10.692  -5.567  1.00 30.05           O
ATOM    993  OD2 ASP C 151      20.175   9.001  -5.714  1.00 37.38           O1-
ATOM    994  N   ALA C 152      21.954  12.644  -2.024  1.00 22.93           N
ATOM    995  CA  ALA C 152      22.506  12.889  -0.703  1.00 26.52           C
ATOM    996  C   ALA C 152      21.872  14.103  -0.062  1.00 26.62           C
ATOM    997  O   ALA C 152      21.697  14.142   1.164  1.00 27.77           O
ATOM    998  CB  ALA C 152      24.017  13.085  -0.797  1.00 24.85           C
ATOM    999  N   TYR C 153      21.525  15.100  -0.868  1.00 22.45           N
ATOM   1000  CA  TYR C 153      21.056  16.370  -0.322  1.00 22.26           C
ATOM   1001  C   TYR C 153      19.604  16.655  -0.648  1.00 21.16           C
ATOM   1002  O   TYR C 153      19.149  17.769  -0.401  1.00 21.94           O
ATOM   1003  CB  TYR C 153      21.950  17.502  -0.817  1.00 21.20           C
ATOM   1004  CG  TYR C 153      23.306  17.351  -0.215  1.00 23.67           C
ATOM   1005  CD1 TYR C 153      23.499  17.522   1.148  1.00 25.44           C
ATOM   1006  CD2 TYR C 153      24.383  16.987  -1.001  1.00 25.36           C
ATOM   1007  CE1 TYR C 153      24.758  17.354   1.713  1.00 29.62           C
ATOM   1008  CE2 TYR C 153      25.624  16.815  -0.454  1.00 25.47           C
ATOM   1009  CZ  TYR C 153      25.806  16.994   0.897  1.00 27.12           C
ATOM   1010  OH  TYR C 153      27.061  16.836   1.437  1.00 34.75           O
ATOM   1011  N   GLU C 154      18.878  15.688  -1.222  1.00 22.13           N
ATOM   1012  CA  GLU C 154      17.493  15.915  -1.636  1.00 22.88           C
ATOM   1013  C   GLU C 154      16.640  16.451  -0.493  1.00 22.73           C
ATOM   1014  O   GLU C 154      15.814  17.350  -0.684  1.00 20.38           O
ATOM   1015  CB  GLU C 154      16.874  14.613  -2.163  1.00 27.12           C
ATOM   1016  CG  GLU C 154      15.501  14.815  -2.738  1.00 28.13           C
ATOM   1017  CD  GLU C 154      14.907  13.541  -3.322  1.00 33.83           C
ATOM   1018  OE1 GLU C 154      15.537  12.468  -3.215  1.00 34.92           O
ATOM   1019  OE2 GLU C 154      13.823  13.630  -3.922  1.00 34.89           O1-
ATOM   1020  N   GLU C 155      16.817  15.891   0.709  1.00 23.55           N
ATOM   1021  CA  GLU C 155      15.988  16.306   1.828  1.00 24.01           C
ATOM   1022  C   GLU C 155      16.258  17.758   2.211  1.00 24.39           C
ATOM   1023  O   GLU C 155      15.323  18.474   2.580  1.00 25.92           O
ATOM   1024  CB  GLU C 155      16.228  15.355   3.005  1.00 29.09           C
ATOM   1025  CG  GLU C 155      15.311  15.537   4.185  1.00 40.26           C
ATOM   1026  CD  GLU C 155      15.642  14.573   5.335  1.00 45.54           C
ATOM   1027  OE1 GLU C 155      15.169  14.827   6.463  1.00 46.51           O
ATOM   1028  OE2 GLU C 155      16.372  13.571   5.113  1.00 44.77           O1-
ATOM   1029  N   ALA C 156      17.508  18.224   2.106  1.00 21.93           N
ATOM   1030  CA  ALA C 156      17.774  19.647   2.313  1.00 21.24           C
ATOM   1031  C   ALA C 156      17.248  20.477   1.147  1.00 19.10           C
ATOM   1032  O   ALA C 156      16.561  21.489   1.349  1.00 20.77           O
ATOM   1033  CB  ALA C 156      19.278  19.885   2.499  1.00 21.44           C
ATOM   1034  N   LEU C 157      17.503  20.037  -0.093  1.00 19.14           N
ATOM   1035  CA  LEU C 157      17.069  20.845  -1.228  1.00 16.94           C
ATOM   1036  C   LEU C 157      15.561  20.964  -1.260  1.00 21.04           C
ATOM   1037  O   LEU C 157      15.027  21.994  -1.693  1.00 18.90           O
ATOM   1038  CB  LEU C 157      17.571  20.243  -2.552  1.00 18.92           C
ATOM   1039  CG  LEU C 157      19.084  20.365  -2.612  1.00 19.07           C
ATOM   1040  CD1 LEU C 157      19.620  19.573  -3.810  1.00 20.10           C
ATOM   1041  CD2 LEU C 157      19.507  21.823  -2.704  1.00 20.73           C
ATOM   1042  N   ARG C 158      14.862  19.924  -0.813  1.00 18.85           N
ATOM   1043  CA  ARG C 158      13.413  19.899  -0.948  1.00 22.05           C
ATOM   1044  C   ARG C 158      12.742  20.996  -0.127  1.00 21.66           C
ATOM   1045  O   ARG C 158      11.619  21.398  -0.462  1.00 21.60           O
ATOM   1046  CB  ARG C 158      12.883  18.503  -0.553  1.00 24.82           C
ATOM   1047  CG  ARG C 158      11.433  18.266  -0.907  1.00 31.90           C
ATOM   1048  CD  ARG C 158      11.035  16.762  -0.971  1.00 35.85           C
ATOM   1049  NE  ARG C 158      11.602  16.067  -2.124  1.00 42.26           N
ATOM   1050  CZ  ARG C 158      11.145  16.131  -3.375  1.00 40.59           C
ATOM   1051  NH1 ARG C 158      10.092  16.890  -3.710  1.00 40.21           N
ATOM   1052  NH2 ARG C 158      11.769  15.434  -4.324  1.00 40.54           N
ATOM   1053  N   VAL C 159      13.395  21.512   0.927  1.00 20.40           N
ATOM   1054  CA  VAL C 159      12.735  22.589   1.671  1.00 20.20           C
ATOM   1055  C   VAL C 159      12.442  23.786   0.778  1.00 19.35           C
ATOM   1056  O   VAL C 159      11.536  24.574   1.080  1.00 21.19           O
ATOM   1057  CB  VAL C 159      13.550  23.030   2.908  1.00 25.34           C
ATOM   1058  CG1 VAL C 159      13.988  21.809   3.750  1.00 20.38           C
ATOM   1059  CG2 VAL C 159      14.714  23.848   2.511  1.00 25.27           C
ATOM   1060  N   LEU C 160      13.195  23.959  -0.320  1.00 18.87           N
ATOM   1061  CA  LEU C 160      12.970  25.102  -1.201  1.00 18.26           C
ATOM   1062  C   LEU C 160      11.744  24.913  -2.083  1.00 19.84           C
ATOM   1063  O   LEU C 160      11.147  25.904  -2.535  1.00 19.33           O
ATOM   1064  CB  LEU C 160      14.207  25.353  -2.081  1.00 19.48           C
ATOM   1065  CG  LEU C 160      15.564  25.458  -1.387  1.00 18.60           C
ATOM   1066  CD1 LEU C 160      16.670  25.648  -2.458  1.00 16.84           C
ATOM   1067  CD2 LEU C 160      15.545  26.644  -0.395  1.00 20.41           C
ATOM   1068  N   ALA C 161      11.359  23.670  -2.334  1.00 20.51           N
ATOM   1069  CA  ALA C 161      10.216  23.354  -3.190  1.00 19.52           C
ATOM   1070  C   ALA C 161       9.690  21.997  -2.739  1.00 18.11           C
ATOM   1071  O   ALA C 161       9.977  20.961  -3.345  1.00 21.37           O
ATOM   1072  CB  ALA C 161      10.631  23.341  -4.669  1.00 19.30           C
ATOM   1073  N   PRO C 162       8.962  21.957  -1.624  1.00 20.29           N
ATOM   1074  CA  PRO C 162       8.666  20.653  -1.005  1.00 22.44           C
ATOM   1075  C   PRO C 162       7.826  19.746  -1.881  1.00 24.33           C
ATOM   1076  O   PRO C 162       7.905  18.510  -1.731  1.00 28.01           O
ATOM   1077  CB  PRO C 162       7.935  21.014   0.299  1.00 25.62           C
ATOM   1078  CG  PRO C 162       8.092  22.480   0.475  1.00 28.09           C
ATOM   1079  CD  PRO C 162       8.691  23.110  -0.742  1.00 23.50           C
ATOM   1080  N   ALA C 163       7.047  20.316  -2.793  1.00 23.65           N
ATOM   1081  CA  ALA C 163       6.212  19.566  -3.715  1.00 25.30           C
ATOM   1082  C   ALA C 163       6.666  19.757  -5.157  1.00 25.29           C
ATOM   1083  O   ALA C 163       5.889  19.531  -6.093  1.00 27.55           O
ATOM   1084  CB  ALA C 163       4.747  19.986  -3.550  1.00 27.22           C
ATOM   1085  N   GLY C 164       7.911  20.167  -5.360  1.00 24.55           N
ATOM   1086  CA  GLY C 164       8.328  20.532  -6.702  1.00 20.69           C
ATOM   1087  C   GLY C 164       9.819  20.438  -6.951  1.00 21.07           C
ATOM   1088  O   GLY C 164      10.352  21.173  -7.789  1.00 25.85           O
ATOM   1089  N   THR C 165      10.497  19.541  -6.258  1.00 21.05           N
ATOM   1090  CA  THR C 165      11.936  19.356  -6.410  1.00 22.40           C
ATOM   1091  C   THR C 165      12.210  18.157  -7.318  1.00 25.07           C
ATOM   1092  O   THR C 165      11.866  17.025  -6.968  1.00 28.13           O
ATOM   1093  CB  THR C 165      12.568  19.128  -5.045  1.00 22.86           C
ATOM   1094  OG1 THR C 165      12.489  20.334  -4.281  1.00 21.98           O
ATOM   1095  CG2 THR C 165      14.034  18.674  -5.197  1.00 24.59           C
ATOM   1096  N   THR C 166      12.847  18.392  -8.465  1.00 21.72           N
ATOM   1097  CA  THR C 166      12.988  17.355  -9.485  1.00 22.20           C
ATOM   1098  C   THR C 166      14.417  17.278  -9.999  1.00 20.80           C
ATOM   1099  O   THR C 166      14.987  18.288 -10.407  1.00 21.72           O
ATOM   1100  CB  THR C 166      12.059  17.628 -10.675  1.00 26.02           C
ATOM   1101  OG1 THR C 166      10.710  17.527 -10.232  1.00 29.20           O
ATOM   1102  CG2 THR C 166      12.310  16.602 -11.798  1.00 25.96           C
ATOM   1103  N   HIS C 167      14.983  16.069 -10.011  1.00 22.77           N
ATOM   1104  CA  HIS C 167      16.251  15.841 -10.675  1.00 23.08           C
ATOM   1105  C   HIS C 167      15.969  15.381 -12.099  1.00 25.05           C
ATOM   1106  O   HIS C 167      15.205  14.433 -12.314  1.00 23.91           O
ATOM   1107  CB  HIS C 167      17.091  14.814  -9.902  1.00 23.54           C
ATOM   1108  CG  HIS C 167      18.435  14.549 -10.508  1.00 22.94           C
ATOM   1109  ND1 HIS C 167      18.662  13.499 -11.373  1.00 24.38           N
ATOM   1110  CD2 HIS C 167      19.616  15.193 -10.376  1.00 22.22           C
ATOM   1111  CE1 HIS C 167      19.930  13.505 -11.735  1.00 25.64           C
ATOM   1112  NE2 HIS C 167      20.532  14.520 -11.139  1.00 21.98           N
ATOM   1113  N   LEU C 168      16.554  16.081 -13.073  1.00 20.65           N
ATOM   1114  CA  LEU C 168      16.217  15.861 -14.476  1.00 21.38           C
ATOM   1115  C   LEU C 168      17.070  14.787 -15.133  1.00 25.93           C
ATOM   1116  O   LEU C 168      16.633  14.177 -16.121  1.00 28.66           O
ATOM   1117  CB  LEU C 168      16.388  17.171 -15.234  1.00 22.49           C
ATOM   1118  CG  LEU C 168      15.440  18.308 -14.816  1.00 22.34           C
ATOM   1119  CD1 LEU C 168      15.901  19.612 -15.435  1.00 20.58           C
ATOM   1120  CD2 LEU C 168      14.002  17.995 -15.218  1.00 26.58           C
ATOM   1121  N   GLY C 169      18.258  14.551 -14.622  1.00 23.94           N
ATOM   1122  CA  GLY C 169      19.160  13.591 -15.222  1.00 27.74           C
ATOM   1123  C   GLY C 169      20.593  14.020 -15.009  1.00 26.72           C
ATOM   1124  O   GLY C 169      20.880  15.070 -14.436  1.00 24.41           O
ATOM   1125  N   GLY C 170      21.501  13.180 -15.509  1.00 24.61           N
ATOM   1126  CA  GLY C 170      22.906  13.359 -15.200  1.00 23.02           C
ATOM   1127  C   GLY C 170      23.627  14.435 -15.981  1.00 25.95           C
ATOM   1128  O   GLY C 170      24.641  14.960 -15.513  1.00 24.29           O
ATOM   1129  N   ASP C 171      23.143  14.772 -17.179  1.00 24.82           N
ATOM   1130  CA  ASP C 171      23.808  15.789 -17.988  1.00 25.46           C
ATOM   1131  C   ASP C 171      23.644  17.136 -17.306  1.00 25.51           C
ATOM   1132  O   ASP C 171      22.509  17.571 -17.101  1.00 23.39           O
ATOM   1133  CB  ASP C 171      23.189  15.815 -19.389  1.00 28.57           C
ATOM   1134  CG  ASP C 171      23.660  17.006 -20.257  1.00 29.83           C
ATOM   1135  OD1 ASP C 171      24.502  17.839 -19.848  1.00 30.12           O
ATOM   1136  OD2 ASP C 171      23.104  17.139 -21.378  1.00 39.55           O1-
ATOM   1137  N   ALA C 172      24.762  17.789 -16.945  1.00 23.34           N
ATOM   1138  CA  ALA C 172      24.679  19.009 -16.134  1.00 23.61           C
ATOM   1139  C   ALA C 172      23.942  20.128 -16.853  1.00 24.46           C
ATOM   1140  O   ALA C 172      23.452  21.057 -16.191  1.00 22.03           O
ATOM   1141  CB  ALA C 172      26.064  19.528 -15.739  1.00 25.96           C
ATOM   1142  N   GLY C 173      23.860  20.062 -18.175  1.00 22.13           N
ATOM   1143  CA  GLY C 173      23.168  21.094 -18.934  1.00 23.96           C
ATOM   1144  C   GLY C 173      21.668  20.970 -19.012  1.00 21.67           C
ATOM   1145  O   GLY C 173      21.024  21.842 -19.614  1.00 22.20           O
ATOM   1146  N   LEU C 174      21.077  19.946 -18.396  1.00 20.94           N
ATOM   1147  CA  LEU C 174      19.655  19.682 -18.599  1.00 20.98           C
ATOM   1148  C   LEU C 174      18.776  20.720 -17.916  1.00 22.10           C
ATOM   1149  O   LEU C 174      17.712  21.073 -18.444  1.00 20.38           O
ATOM   1150  CB  LEU C 174      19.312  18.280 -18.102  1.00 24.43           C
ATOM   1151  CG  LEU C 174      19.545  17.149 -19.103  1.00 28.04           C
ATOM   1152  CD1 LEU C 174      19.467  15.779 -18.426  1.00 27.80           C
ATOM   1153  CD2 LEU C 174      18.534  17.245 -20.250  1.00 26.88           C
ATOM   1154  N   ALA C 175      19.174  21.194 -16.726  1.00 20.37           N
ATOM   1155  CA  ALA C 175      18.326  22.146 -16.010  1.00 18.26           C
ATOM   1156  C   ALA C 175      18.167  23.430 -16.806  1.00 20.60           C
ATOM   1157  O   ALA C 175      17.055  23.975 -16.911  1.00 20.84           O
ATOM   1158  CB  ALA C 175      18.893  22.449 -14.615  1.00 20.68           C
ATOM   1159  N   ALA C 176      19.272  23.937 -17.365  1.00 22.80           N
ATOM   1160  CA  ALA C 176      19.199  25.183 -18.132  1.00 23.70           C
ATOM   1161  C   ALA C 176      18.344  25.011 -19.386  1.00 21.71           C
ATOM   1162  O   ALA C 176      17.614  25.937 -19.781  1.00 21.20           O
ATOM   1163  CB  ALA C 176      20.604  25.653 -18.483  1.00 22.43           C
ATOM   1164  N   LEU C 177      18.426  23.845 -20.036  1.00 19.64           N
ATOM   1165  CA  LEU C 177      17.585  23.616 -21.207  1.00 22.23           C
ATOM   1166  C   LEU C 177      16.112  23.624 -20.818  1.00 22.79           C
ATOM   1167  O   LEU C 177      15.275  24.240 -21.492  1.00 22.00           O
ATOM   1168  CB  LEU C 177      17.978  22.291 -21.869  1.00 24.26           C
ATOM   1169  CG  LEU C 177      17.829  22.146 -23.382  1.00 34.32           C
ATOM   1170  CD1 LEU C 177      18.572  23.264 -24.032  1.00 30.59           C
ATOM   1171  CD2 LEU C 177      18.370  20.815 -23.855  1.00 32.75           C
ATOM   1172  N   HIS C 178      15.771  22.918 -19.729  1.00 18.83           N
ATOM   1173  CA  HIS C 178      14.388  22.899 -19.259  1.00 18.67           C
ATOM   1174  C   HIS C 178      13.936  24.291 -18.843  1.00 18.61           C
ATOM   1175  O   HIS C 178      12.788  24.681 -19.099  1.00 19.51           O
ATOM   1176  CB  HIS C 178      14.248  21.929 -18.072  1.00 19.34           C
ATOM   1177  CG  HIS C 178      14.115  20.496 -18.485  1.00 18.63           C
ATOM   1178  ND1 HIS C 178      15.192  19.731 -18.889  1.00 24.50           N
ATOM   1179  CD2 HIS C 178      13.027  19.700 -18.595  1.00 23.40           C
ATOM   1180  CE1 HIS C 178      14.768  18.522 -19.222  1.00 22.31           C
ATOM   1181  NE2 HIS C 178      13.462  18.474 -19.034  1.00 22.39           N
ATOM   1182  N   ASP C 179      14.821  25.053 -18.185  1.00 18.33           N
ATOM   1183  CA  ASP C 179      14.500  26.430 -17.789  1.00 19.21           C
ATOM   1184  C   ASP C 179      14.080  27.263 -18.999  1.00 19.86           C
ATOM   1185  O   ASP C 179      13.009  27.890 -19.006  1.00 19.92           O
ATOM   1186  CB  ASP C 179      15.730  27.030 -17.085  1.00 20.17           C
ATOM   1187  CG  ASP C 179      15.494  28.406 -16.475  1.00 26.11           C
ATOM   1188  OD1 ASP C 179      14.351  28.848 -16.332  1.00 25.27           O
ATOM   1189  OD2 ASP C 179      16.502  29.050 -16.096  1.00 30.40           O1-
ATOM   1190  N   LEU C 180      14.901  27.269 -20.051  1.00 19.93           N
ATOM   1191  CA  LEU C 180      14.563  28.065 -21.230  1.00 19.33           C
ATOM   1192  C   LEU C 180      13.268  27.573 -21.880  1.00 20.82           C
ATOM   1193  O   LEU C 180      12.452  28.384 -22.333  1.00 19.22           O
ATOM   1194  CB  LEU C 180      15.713  28.053 -22.230  1.00 21.51           C
ATOM   1195  CG  LEU C 180      16.991  28.698 -21.666  1.00 24.47           C
ATOM   1196  CD1 LEU C 180      18.164  28.485 -22.625  1.00 29.88           C
ATOM   1197  CD2 LEU C 180      16.766  30.194 -21.353  1.00 26.17           C
ATOM   1198  N   ALA C 181      13.073  26.255 -21.956  1.00 20.82           N
ATOM   1199  CA  ALA C 181      11.842  25.729 -22.562  1.00 19.18           C
ATOM   1200  C   ALA C 181      10.605  26.170 -21.785  1.00 20.23           C
ATOM   1201  O   ALA C 181       9.572  26.534 -22.376  1.00 20.85           O
ATOM   1202  CB  ALA C 181      11.916  24.202 -22.621  1.00 19.29           C
ATOM   1203  N   LEU C 182      10.688  26.148 -20.458  1.00 19.07           N
ATOM   1204  CA  LEU C 182       9.551  26.574 -19.648  1.00 19.65           C
ATOM   1205  C   LEU C 182       9.345  28.076 -19.732  1.00 19.87           C
ATOM   1206  O   LEU C 182       8.206  28.552 -19.712  1.00 20.16           O
ATOM   1207  CB  LEU C 182       9.752  26.142 -18.205  1.00 18.04           C
ATOM   1208  CG  LEU C 182       9.724  24.611 -18.069  1.00 17.33           C
ATOM   1209  CD1 LEU C 182      10.209  24.152 -16.705  1.00 19.35           C
ATOM   1210  CD2 LEU C 182       8.287  24.118 -18.321  1.00 19.19           C
ATOM   1211  N   LEU C 183      10.431  28.851 -19.797  1.00 19.81           N
ATOM   1212  CA  LEU C 183      10.264  30.280 -20.014  1.00 20.41           C
ATOM   1213  C   LEU C 183       9.576  30.544 -21.341  1.00 19.39           C
ATOM   1214  O   LEU C 183       8.794  31.500 -21.451  1.00 19.46           O
ATOM   1215  CB  LEU C 183      11.627  30.989 -19.963  1.00 18.58           C
ATOM   1216  CG  LEU C 183      12.218  31.101 -18.558  1.00 22.70           C
ATOM   1217  CD1 LEU C 183      13.686  31.560 -18.670  1.00 25.64           C
ATOM   1218  CD2 LEU C 183      11.401  32.110 -17.806  1.00 26.36           C
ATOM   1219  N   GLY C 184       9.849  29.714 -22.361  1.00 19.23           N
ATOM   1220  CA  GLY C 184       9.142  29.865 -23.625  1.00 21.14           C
ATOM   1221  C   GLY C 184       7.634  29.789 -23.448  1.00 21.35           C
ATOM   1222  O   GLY C 184       6.895  30.560 -24.045  1.00 18.67           O
ATOM   1223  N   ILE C 185       7.160  28.886 -22.585  1.00 20.29           N
ATOM   1224  CA  ILE C 185       5.730  28.820 -22.295  1.00 21.16           C
ATOM   1225  C   ILE C 185       5.258  30.058 -21.544  1.00 17.60           C
ATOM   1226  O   ILE C 185       4.203  30.643 -21.871  1.00 20.56           O
ATOM   1227  CB  ILE C 185       5.437  27.530 -21.512  1.00 20.71           C
ATOM   1228  CG1 ILE C 185       5.632  26.342 -22.463  1.00 20.56           C
ATOM   1229  CG2 ILE C 185       4.014  27.551 -20.899  1.00 22.05           C
ATOM   1230  CD1 ILE C 185       5.663  25.011 -21.712  1.00 23.16           C
ATOM   1231  N   MET C 186       6.036  30.504 -20.555  1.00 17.22           N
ATOM   1232  CA  MET C 186       5.653  31.693 -19.808  1.00 19.17           C
ATOM   1233  C   MET C 186       5.484  32.886 -20.739  1.00 18.18           C
ATOM   1234  O   MET C 186       4.507  33.645 -20.640  1.00 18.26           O
ATOM   1235  CB  MET C 186       6.705  32.029 -18.768  1.00 18.69           C
ATOM   1236  CG  MET C 186       6.363  33.296 -17.997  1.00 21.25           C
ATOM   1237  SD  MET C 186       7.742  33.725 -16.872  1.00 24.78           S
ATOM   1238  CE  MET C 186       8.808  34.631 -17.965  1.00 29.50           C
ATOM   1239  N   TRP C 187       6.446  33.082 -21.640  1.00 17.55           N
ATOM   1240  CA  TRP C 187       6.343  34.221 -22.553  1.00 19.93           C
ATOM   1241  C   TRP C 187       5.153  34.058 -23.490  1.00 19.43           C
ATOM   1242  O   TRP C 187       4.472  35.046 -23.816  1.00 19.78           O
ATOM   1243  CB  TRP C 187       7.645  34.387 -23.335  1.00 20.72           C
ATOM   1244  CG  TRP C 187       8.843  34.752 -22.481  1.00 20.47           C
ATOM   1245  CD1 TRP C 187       8.901  35.697 -21.496  1.00 19.89           C
ATOM   1246  CD2 TRP C 187      10.165  34.185 -22.565  1.00 20.16           C
ATOM   1247  NE1 TRP C 187      10.165  35.752 -20.970  1.00 22.89           N
ATOM   1248  CE2 TRP C 187      10.965  34.853 -21.618  1.00 21.05           C
ATOM   1249  CE3 TRP C 187      10.756  33.223 -23.396  1.00 20.44           C
ATOM   1250  CZ2 TRP C 187      12.319  34.534 -21.414  1.00 23.73           C
ATOM   1251  CZ3 TRP C 187      12.114  32.904 -23.190  1.00 19.35           C
ATOM   1252  CH2 TRP C 187      12.864  33.575 -22.214  1.00 22.81           C
ATOM   1253  N   GLY C 188       4.872  32.829 -23.935  1.00 19.22           N
ATOM   1254  CA  GLY C 188       3.659  32.617 -24.725  1.00 21.64           C
ATOM   1255  C   GLY C 188       2.395  33.050 -23.996  1.00 21.47           C
ATOM   1256  O   GLY C 188       1.520  33.720 -24.583  1.00 20.50           O
ATOM   1257  N   VAL C 189       2.285  32.697 -22.709  1.00 20.81           N
ATOM   1258  CA  VAL C 189       1.114  33.084 -21.914  1.00 17.95           C
ATOM   1259  C   VAL C 189       1.049  34.591 -21.782  1.00 18.44           C
ATOM   1260  O   VAL C 189       0.009  35.214 -22.035  1.00 17.94           O
ATOM   1261  CB  VAL C 189       1.142  32.442 -20.514  1.00 19.06           C
ATOM   1262  CG1 VAL C 189      -0.060  32.926 -19.624  1.00 20.97           C
ATOM   1263  CG2 VAL C 189       1.180  30.914 -20.577  1.00 25.48           C
ATOM   1264  N   LEU C 190       2.153  35.195 -21.323  1.00 18.54           N
ATOM   1265  CA  LEU C 190       2.127  36.626 -21.036  1.00 17.14           C
ATOM   1266  C   LEU C 190       1.893  37.450 -22.300  1.00 16.92           C
ATOM   1267  O   LEU C 190       1.124  38.409 -22.273  1.00 16.41           O
ATOM   1268  CB  LEU C 190       3.431  37.039 -20.352  1.00 16.73           C
ATOM   1269  CG  LEU C 190       3.562  36.418 -18.947  1.00 21.21           C
ATOM   1270  CD1 LEU C 190       4.878  36.844 -18.337  1.00 22.35           C
ATOM   1271  CD2 LEU C 190       2.411  36.814 -18.041  1.00 21.34           C
ATOM   1272  N   ASN C 191       2.529  37.080 -23.422  1.00 17.99           N
ATOM   1273  CA  ASN C 191       2.272  37.785 -24.677  1.00 16.37           C
ATOM   1274  C   ASN C 191       0.806  37.684 -25.082  1.00 16.27           C
ATOM   1275  O   ASN C 191       0.196  38.669 -25.519  1.00 17.22           O
ATOM   1276  CB  ASN C 191       3.142  37.229 -25.803  1.00 19.12           C
ATOM   1277  CG  ASN C 191       4.605  37.652 -25.671  1.00 19.87           C
ATOM   1278  OD1 ASN C 191       4.944  38.503 -24.855  1.00 21.59           O
ATOM   1279  ND2 ASN C 191       5.464  37.044 -26.475  1.00 22.69           N
ATOM   1280  N   GLY C 192       0.226  36.489 -24.972  1.00 18.29           N
ATOM   1281  CA  GLY C 192      -1.195  36.361 -25.276  1.00 19.18           C
ATOM   1282  C   GLY C 192      -2.061  37.201 -24.353  1.00 20.86           C
ATOM   1283  O   GLY C 192      -3.019  37.837 -24.806  1.00 18.37           O
ATOM   1284  N   PHE C 193      -1.728  37.238 -23.050  1.00 18.28           N
ATOM   1285  CA  PHE C 193      -2.504  38.066 -22.125  1.00 16.92           C
ATOM   1286  C   PHE C 193      -2.367  39.551 -22.474  1.00 17.89           C
ATOM   1287  O   PHE C 193      -3.360  40.294 -22.561  1.00 17.54           O
ATOM   1288  CB  PHE C 193      -2.061  37.826 -20.669  1.00 18.65           C
ATOM   1289  CG  PHE C 193      -2.675  38.801 -19.711  1.00 16.69           C
ATOM   1290  CD1 PHE C 193      -4.055  38.907 -19.610  1.00 19.76           C
ATOM   1291  CD2 PHE C 193      -1.885  39.699 -18.989  1.00 18.96           C
ATOM   1292  CE1 PHE C 193      -4.645  39.834 -18.761  1.00 19.86           C
ATOM   1293  CE2 PHE C 193      -2.468  40.623 -18.110  1.00 18.96           C
ATOM   1294  CZ  PHE C 193      -3.848  40.706 -18.004  1.00 19.42           C
ATOM   1295  N   LEU C 194      -1.131  40.002 -22.696  1.00 16.69           N
ATOM   1296  CA  LEU C 194      -0.899  41.429 -22.900  1.00 17.25           C
ATOM   1297  C   LEU C 194      -1.414  41.890 -24.258  1.00 17.03           C
ATOM   1298  O   LEU C 194      -1.975  42.986 -24.376  1.00 16.17           O
ATOM   1299  CB  LEU C 194       0.599  41.741 -22.741  1.00 16.45           C
ATOM   1300  CG  LEU C 194       1.150  41.457 -21.321  1.00 18.99           C
ATOM   1301  CD1 LEU C 194       2.644  41.737 -21.276  1.00 21.30           C
ATOM   1302  CD2 LEU C 194       0.443  42.303 -20.238  1.00 18.73           C
ATOM   1303  N   HIS C 195      -1.265  41.069 -25.297  1.00 17.99           N
ATOM   1304  CA  HIS C 195      -1.856  41.442 -26.577  1.00 19.90           C
ATOM   1305  C   HIS C 195      -3.379  41.486 -26.474  1.00 19.38           C
ATOM   1306  O   HIS C 195      -4.016  42.428 -26.961  1.00 17.97           O
ATOM   1307  CB  HIS C 195      -1.390  40.467 -27.654  1.00 16.31           C
ATOM   1308  CG  HIS C 195      -2.016  40.710 -28.995  1.00 18.88           C
ATOM   1309  ND1 HIS C 195      -1.709  41.791 -29.794  1.00 26.56           N
ATOM   1310  CD2 HIS C 195      -2.927  39.987 -29.674  1.00 18.91           C
ATOM   1311  CE1 HIS C 195      -2.431  41.735 -30.904  1.00 18.59           C
ATOM   1312  NE2 HIS C 195      -3.185  40.656 -30.853  1.00 23.67           N
ATOM   1313  N   GLY C 196      -3.971  40.523 -25.755  1.00 18.38           N
ATOM   1314  CA  GLY C 196      -5.412  40.545 -25.560  1.00 17.50           C
ATOM   1315  C   GLY C 196      -5.863  41.695 -24.688  1.00 16.82           C
ATOM   1316  O   GLY C 196      -6.926  42.277 -24.934  1.00 17.46           O
ATOM   1317  N   ALA C 197      -5.049  42.074 -23.694  1.00 17.36           N
ATOM   1318  CA  ALA C 197      -5.379  43.252 -22.892  1.00 18.27           C
ATOM   1319  C   ALA C 197      -5.352  44.513 -23.757  1.00 19.35           C
ATOM   1320  O   ALA C 197      -6.243  45.367 -23.655  1.00 19.59           O
ATOM   1321  CB  ALA C 197      -4.420  43.382 -21.704  1.00 19.60           C
ATOM   1322  N   ALA C 198      -4.385  44.612 -24.665  1.00 17.49           N
ATOM   1323  CA  ALA C 198      -4.380  45.752 -25.589  1.00 18.12           C
ATOM   1324  C   ALA C 198      -5.613  45.747 -26.492  1.00 19.86           C
ATOM   1325  O   ALA C 198      -6.275  46.782 -26.669  1.00 18.96           O
ATOM   1326  CB  ALA C 198      -3.093  45.739 -26.414  1.00 20.57           C
ATOM   1327  N   LEU C 199      -5.951  44.582 -27.050  1.00 19.55           N
ATOM   1328  CA  LEU C 199      -7.108  44.458 -27.929  1.00 19.65           C
ATOM   1329  C   LEU C 199      -8.399  44.832 -27.208  1.00 19.87           C
ATOM   1330  O   LEU C 199      -9.177  45.680 -27.676  1.00 19.84           O
ATOM   1331  CB  LEU C 199      -7.172  43.012 -28.446  1.00 18.15           C
ATOM   1332  CG  LEU C 199      -8.130  42.742 -29.601  1.00 21.25           C
ATOM   1333  CD1 LEU C 199      -7.597  43.330 -30.925  1.00 21.12           C
ATOM   1334  CD2 LEU C 199      -8.405  41.208 -29.740  1.00 23.59           C
ATOM   1335  N   LEU C 200      -8.646  44.199 -26.065  1.00 18.15           N
ATOM   1336  CA  LEU C 200      -9.902  44.429 -25.363  1.00 18.09           C
ATOM   1337  C   LEU C 200      -9.923  45.798 -24.706  1.00 19.81           C
ATOM   1338  O   LEU C 200     -11.000  46.358 -24.513  1.00 20.49           O
ATOM   1339  CB  LEU C 200     -10.111  43.322 -24.322  1.00 18.07           C
ATOM   1340  CG  LEU C 200     -10.225  41.943 -24.995  1.00 16.45           C
ATOM   1341  CD1 LEU C 200     -10.160  40.854 -23.910  1.00 17.30           C
ATOM   1342  CD2 LEU C 200     -11.566  41.902 -25.697  1.00 20.32           C
ATOM   1343  N   GLY C 201      -8.754  46.358 -24.399  1.00 20.45           N
ATOM   1344  CA  GLY C 201      -8.723  47.695 -23.847  1.00 21.74           C
ATOM   1345  C   GLY C 201      -9.318  48.737 -24.780  1.00 20.47           C
ATOM   1346  O   GLY C 201      -9.893  49.727 -24.318  1.00 22.07           O
ATOM   1347  N   THR C 202      -9.188  48.536 -26.095  1.00 20.12           N
ATOM   1348  CA  THR C 202      -9.841  49.464 -27.027  1.00 21.49           C
ATOM   1349  C   THR C 202     -11.352  49.468 -26.874  1.00 23.27           C
ATOM   1350  O   THR C 202     -12.000  50.456 -27.238  1.00 22.32           O
ATOM   1351  CB  THR C 202      -9.498  49.141 -28.478  1.00 22.88           C
ATOM   1352  OG1 THR C 202     -10.185  47.946 -28.885  1.00 22.44           O
ATOM   1353  CG2 THR C 202      -7.988  49.004 -28.647  1.00 23.61           C
ATOM   1354  N   ALA C 203     -11.935  48.391 -26.359  1.00 22.28           N
ATOM   1355  CA  ALA C 203     -13.371  48.295 -26.138  1.00 25.85           C
ATOM   1356  C   ALA C 203     -13.759  48.628 -24.713  1.00 29.25           C
ATOM   1357  O   ALA C 203     -14.886  48.325 -24.304  1.00 31.55           O
ATOM   1358  CB  ALA C 203     -13.881  46.889 -26.489  1.00 25.19           C
ATOM   1359  N   GLY C 204     -12.848  49.219 -23.941  1.00 22.84           N
ATOM   1360  CA  GLY C 204     -13.164  49.621 -22.598  1.00 25.73           C
ATOM   1361  C   GLY C 204     -13.005  48.549 -21.560  1.00 26.93           C
ATOM   1362  O   GLY C 204     -13.402  48.771 -20.415  1.00 30.81           O
ATOM   1363  N   VAL C 205     -12.438  47.392 -21.914  1.00 23.39           N
ATOM   1364  CA  VAL C 205     -12.249  46.296 -20.967  1.00 19.55           C
ATOM   1365  C   VAL C 205     -10.940  46.512 -20.223  1.00 22.52           C
ATOM   1366  O   VAL C 205      -9.870  46.559 -20.839  1.00 23.75           O
ATOM   1367  CB  VAL C 205     -12.257  44.937 -21.687  1.00 19.64           C
ATOM   1368  CG1 VAL C 205     -11.995  43.777 -20.704  1.00 21.85           C
ATOM   1369  CG2 VAL C 205     -13.577  44.718 -22.451  1.00 22.81           C
ATOM   1370  N   ARG C 206     -11.023  46.634 -18.896  1.00 22.14           N
ATOM   1371  CA  ARG C 206      -9.826  46.774 -18.082  1.00 24.69           C
ATOM   1372  C   ARG C 206      -9.097  45.442 -18.015  1.00 22.22           C
ATOM   1373  O   ARG C 206      -9.715  44.372 -18.087  1.00 23.23           O
ATOM   1374  CB  ARG C 206     -10.190  47.226 -16.666  1.00 30.06           C
ATOM   1375  CG  ARG C 206     -11.025  48.502 -16.595  1.00 37.29           C
ATOM   1376  CD  ARG C 206     -11.752  48.670 -15.236  1.00 41.29           C
ATOM   1377  NE  ARG C 206     -11.167  47.877 -14.157  1.00 47.02           N
ATOM   1378  CZ  ARG C 206      -9.991  48.130 -13.591  1.00 44.95           C
ATOM   1379  NH1 ARG C 206      -9.278  49.202 -13.922  1.00 47.19           N
ATOM   1380  NH2 ARG C 206      -9.514  47.284 -12.678  1.00 42.82           N
ATOM   1381  N   ALA C 207      -7.766  45.504 -17.881  1.00 21.98           N
ATOM   1382  CA  ALA C 207      -7.001  44.260 -17.797  1.00 21.40           C
ATOM   1383  C   ALA C 207      -7.452  43.434 -16.603  1.00 21.97           C
ATOM   1384  O   ALA C 207      -7.479  42.198 -16.670  1.00 21.17           O
ATOM   1385  CB  ALA C 207      -5.497  44.546 -17.693  1.00 21.51           C
ATOM   1386  N   GLY C 208      -7.870  44.093 -15.521  1.00 22.11           N
ATOM   1387  CA  GLY C 208      -8.341  43.338 -14.368  1.00 23.71           C
ATOM   1388  C   GLY C 208      -9.647  42.607 -14.608  1.00 24.57           C
ATOM   1389  O   GLY C 208      -9.945  41.641 -13.900  1.00 25.81           O
ATOM   1390  N   ASP C 209     -10.439  43.054 -15.572  1.00 24.21           N
ATOM   1391  CA  ASP C 209     -11.656  42.331 -15.918  1.00 27.36           C
ATOM   1392  C   ASP C 209     -11.404  41.212 -16.916  1.00 28.93           C
ATOM   1393  O   ASP C 209     -12.186  40.249 -16.968  1.00 30.69           O
ATOM   1394  CB  ASP C 209     -12.692  43.315 -16.458  1.00 29.68           C
ATOM   1395  CG  ASP C 209     -13.327  44.111 -15.347  1.00 33.24           C
ATOM   1396  OD1 ASP C 209     -13.494  43.560 -14.245  1.00 37.31           O
ATOM   1397  OD2 ASP C 209     -13.594  45.298 -15.540  1.00 35.04           O1-
ATOM   1398  N   PHE C 210     -10.334  41.320 -17.709  1.00 22.11           N
ATOM   1399  CA  PHE C 210      -9.952  40.252 -18.633  1.00 21.00           C
ATOM   1400  C   PHE C 210      -9.156  39.174 -17.913  1.00 22.95           C
ATOM   1401  O   PHE C 210      -9.232  37.994 -18.274  1.00 21.11           O
ATOM   1402  CB  PHE C 210      -9.123  40.840 -19.774  1.00 20.14           C
ATOM   1403  CG  PHE C 210      -8.606  39.827 -20.772  1.00 18.78           C
ATOM   1404  CD1 PHE C 210      -9.441  38.845 -21.290  1.00 20.54           C
ATOM   1405  CD2 PHE C 210      -7.284  39.866 -21.198  1.00 18.98           C
ATOM   1406  CE1 PHE C 210      -8.961  37.933 -22.233  1.00 19.33           C
ATOM   1407  CE2 PHE C 210      -6.807  38.947 -22.139  1.00 19.81           C
ATOM   1408  CZ  PHE C 210      -7.659  37.998 -22.662  1.00 18.69           C
ATOM   1409  N   ALA C 211      -8.337  39.576 -16.942  1.00 20.03           N
ATOM   1410  CA  ALA C 211      -7.419  38.628 -16.303  1.00 19.68           C
ATOM   1411  C   ALA C 211      -8.073  37.371 -15.749  1.00 22.34           C
ATOM   1412  O   ALA C 211      -7.491  36.288 -15.918  1.00 20.20           O
ATOM   1413  CB  ALA C 211      -6.639  39.318 -15.174  1.00 22.94           C
ATOM   1414  N   PRO C 212      -9.211  37.420 -15.060  1.00 24.11           N
ATOM   1415  CA  PRO C 212      -9.782  36.155 -14.560  1.00 24.01           C
ATOM   1416  C   PRO C 212     -10.139  35.192 -15.682  1.00 23.62           C
ATOM   1417  O   PRO C 212      -9.902  33.981 -15.561  1.00 22.38           O
ATOM   1418  CB  PRO C 212     -11.016  36.618 -13.779  1.00 29.33           C
ATOM   1419  CG  PRO C 212     -10.740  38.043 -13.422  1.00 28.79           C
ATOM   1420  CD  PRO C 212      -9.976  38.591 -14.591  1.00 24.14           C
ATOM   1421  N   LEU C 213     -10.691  35.696 -16.782  1.00 20.90           N
ATOM   1422  CA  LEU C 213     -10.926  34.828 -17.941  1.00 20.89           C
ATOM   1423  C   LEU C 213      -9.612  34.324 -18.525  1.00 22.17           C
ATOM   1424  O   LEU C 213      -9.501  33.157 -18.903  1.00 20.59           O
ATOM   1425  CB  LEU C 213     -11.687  35.575 -19.029  1.00 23.43           C
ATOM   1426  CG  LEU C 213     -13.177  35.794 -18.836  1.00 29.21           C
ATOM   1427  CD1 LEU C 213     -13.685  36.723 -19.952  1.00 28.95           C
ATOM   1428  CD2 LEU C 213     -13.897  34.442 -18.834  1.00 29.39           C
ATOM   1429  N   ALA C 214      -8.627  35.218 -18.674  1.00 20.31           N
ATOM   1430  CA  ALA C 214      -7.346  34.822 -19.243  1.00 17.71           C
ATOM   1431  C   ALA C 214      -6.637  33.787 -18.374  1.00 17.89           C
ATOM   1432  O   ALA C 214      -6.093  32.805 -18.893  1.00 19.93           O
ATOM   1433  CB  ALA C 214      -6.470  36.061 -19.434  1.00 15.72           C
ATOM   1434  N   ALA C 215      -6.694  33.952 -17.043  1.00 17.65           N
ATOM   1435  CA  ALA C 215      -6.081  32.968 -16.140  1.00 19.77           C
ATOM   1436  C   ALA C 215      -6.822  31.642 -16.192  1.00 22.46           C
ATOM   1437  O   ALA C 215      -6.209  30.576 -16.243  1.00 21.00           O
ATOM   1438  CB  ALA C 215      -6.066  33.488 -14.696  1.00 18.82           C
ATOM   1439  N   ARG C 216      -8.148  31.688 -16.214  1.00 21.16           N
ATOM   1440  CA  ARG C 216      -8.905  30.443 -16.317  1.00 22.76           C
ATOM   1441  C   ARG C 216      -8.577  29.693 -17.600  1.00 21.69           C
ATOM   1442  O   ARG C 216      -8.315  28.488 -17.585  1.00 23.52           O
ATOM   1443  CB  ARG C 216     -10.396  30.745 -16.256  1.00 26.17           C
ATOM   1444  CG  ARG C 216     -11.190  29.513 -15.968  1.00 25.95           C
ATOM   1445  CD  ARG C 216     -12.659  29.840 -15.805  1.00 25.96           C
ATOM   1446  NE  ARG C 216     -13.413  28.590 -15.833  1.00 27.97           N
ATOM   1447  CZ  ARG C 216     -14.679  28.489 -15.454  1.00 27.18           C
ATOM   1448  NH1 ARG C 216     -15.368  29.556 -15.074  1.00 26.98           N
ATOM   1449  NH2 ARG C 216     -15.264  27.292 -15.469  1.00 26.25           N
ATOM   1450  N   MET C 217      -8.603  30.392 -18.729  1.00 17.94           N
ATOM   1451  CA  MET C 217      -8.283  29.759 -20.001  1.00 21.79           C
ATOM   1452  C   MET C 217      -6.862  29.209 -20.007  1.00 21.83           C
ATOM   1453  O   MET C 217      -6.595  28.143 -20.570  1.00 21.31           O
ATOM   1454  CB  MET C 217      -8.461  30.789 -21.118  1.00 21.99           C
ATOM   1455  CG  MET C 217      -7.996  30.320 -22.498  1.00 29.37           C
ATOM   1456  SD  MET C 217      -9.429  29.589 -23.360  1.00 38.79           S
ATOM   1457  CE  MET C 217      -8.713  29.089 -24.945  1.00 26.36           C
ATOM   1458  N   THR C 218      -5.920  29.935 -19.402  1.00 19.16           N
ATOM   1459  CA  THR C 218      -4.557  29.423 -19.325  1.00 18.64           C
ATOM   1460  C   THR C 218      -4.521  28.081 -18.608  1.00 19.03           C
ATOM   1461  O   THR C 218      -3.833  27.157 -19.042  1.00 19.49           O
ATOM   1462  CB  THR C 218      -3.662  30.442 -18.605  1.00 19.90           C
ATOM   1463  OG1 THR C 218      -3.620  31.646 -19.375  1.00 20.21           O
ATOM   1464  CG2 THR C 218      -2.250  29.898 -18.463  1.00 21.22           C
ATOM   1465  N   THR C 219      -5.280  27.955 -17.520  1.00 19.23           N
ATOM   1466  CA  THR C 219      -5.331  26.696 -16.772  1.00 21.17           C
ATOM   1467  C   THR C 219      -5.980  25.589 -17.602  1.00 20.58           C
ATOM   1468  O   THR C 219      -5.560  24.420 -17.544  1.00 21.89           O
ATOM   1469  CB  THR C 219      -6.095  26.914 -15.457  1.00 22.90           C
ATOM   1470  OG1 THR C 219      -5.374  27.860 -14.652  1.00 25.78           O
ATOM   1471  CG2 THR C 219      -6.166  25.619 -14.659  1.00 26.34           C
ATOM   1472  N   VAL C 220      -7.005  25.937 -18.381  1.00 22.78           N
ATOM   1473  CA  VAL C 220      -7.612  24.956 -19.290  1.00 21.14           C
ATOM   1474  C   VAL C 220      -6.605  24.489 -20.323  1.00 22.34           C
ATOM   1475  O   VAL C 220      -6.505  23.292 -20.621  1.00 24.13           O
ATOM   1476  CB  VAL C 220      -8.863  25.546 -19.970  1.00 22.50           C
ATOM   1477  CG1 VAL C 220      -9.318  24.650 -21.150  1.00 23.86           C
ATOM   1478  CG2 VAL C 220      -9.975  25.734 -18.926  1.00 23.27           C
ATOM   1479  N   VAL C 221      -5.841  25.423 -20.896  1.00 21.72           N
ATOM   1480  CA  VAL C 221      -4.917  25.037 -21.945  1.00 21.50           C
ATOM   1481  C   VAL C 221      -3.797  24.175 -21.394  1.00 19.31           C
ATOM   1482  O   VAL C 221      -3.216  23.393 -22.144  1.00 22.55           O
ATOM   1483  CB  VAL C 221      -4.386  26.292 -22.661  1.00 23.17           C
ATOM   1484  CG1 VAL C 221      -3.397  25.914 -23.780  1.00 23.58           C
ATOM   1485  CG2 VAL C 221      -5.580  27.033 -23.266  1.00 22.95           C
ATOM   1486  N   ALA C 222      -3.494  24.281 -20.094  1.00 21.35           N
ATOM   1487  CA  ALA C 222      -2.539  23.360 -19.490  1.00 19.99           C
ATOM   1488  C   ALA C 222      -2.963  21.912 -19.728  1.00 21.95           C
ATOM   1489  O   ALA C 222      -2.127  21.055 -20.044  1.00 21.46           O
ATOM   1490  CB  ALA C 222      -2.393  23.635 -17.991  1.00 22.64           C
ATOM   1491  N   GLY C 223      -4.262  21.628 -19.608  1.00 21.05           N
ATOM   1492  CA  GLY C 223      -4.741  20.299 -19.940  1.00 24.90           C
ATOM   1493  C   GLY C 223      -4.603  19.946 -21.408  1.00 25.00           C
ATOM   1494  O   GLY C 223      -4.478  18.763 -21.760  1.00 25.84           O
ATOM   1495  N   TYR C 224      -4.661  20.944 -22.295  1.00 22.96           N
ATOM   1496  CA  TYR C 224      -4.445  20.655 -23.708  1.00 23.03           C
ATOM   1497  C   TYR C 224      -2.990  20.296 -23.974  1.00 26.02           C
ATOM   1498  O   TYR C 224      -2.693  19.534 -24.900  1.00 26.36           O
ATOM   1499  CB  TYR C 224      -4.855  21.844 -24.581  1.00 19.57           C
ATOM   1500  CG  TYR C 224      -6.299  22.280 -24.489  1.00 20.81           C
ATOM   1501  CD1 TYR C 224      -7.258  21.512 -23.834  1.00 25.05           C
ATOM   1502  CD2 TYR C 224      -6.694  23.502 -25.028  1.00 24.50           C
ATOM   1503  CE1 TYR C 224      -8.585  21.944 -23.743  1.00 25.83           C
ATOM   1504  CE2 TYR C 224      -8.001  23.931 -24.957  1.00 24.86           C
ATOM   1505  CZ  TYR C 224      -8.949  23.143 -24.316  1.00 24.68           C
ATOM   1506  OH  TYR C 224     -10.255  23.612 -24.231  1.00 24.95           O
ATOM   1507  N   VAL C 225      -2.070  20.836 -23.178  1.00 23.11           N
ATOM   1508  CA  VAL C 225      -0.671  20.449 -23.289  1.00 24.02           C
ATOM   1509  C   VAL C 225      -0.511  18.969 -22.966  1.00 24.98           C
ATOM   1510  O   VAL C 225       0.179  18.220 -23.673  1.00 25.90           O
ATOM   1511  CB  VAL C 225       0.180  21.329 -22.355  1.00 21.16           C
ATOM   1512  CG1 VAL C 225       1.533  20.689 -22.076  1.00 24.83           C
ATOM   1513  CG2 VAL C 225       0.347  22.724 -22.908  1.00 23.20           C
ATOM   1514  N   THR C 226      -1.140  18.526 -21.875  1.00 25.19           N
ATOM   1515  CA  THR C 226      -1.096  17.110 -21.508  1.00 25.04           C
ATOM   1516  C   THR C 226      -1.646  16.238 -22.636  1.00 26.93           C
ATOM   1517  O   THR C 226      -1.060  15.201 -22.981  1.00 29.89           O
ATOM   1518  CB  THR C 226      -1.888  16.926 -20.212  1.00 23.03           C
ATOM   1519  OG1 THR C 226      -1.218  17.652 -19.173  1.00 26.95           O
ATOM   1520  CG2 THR C 226      -2.000  15.466 -19.818  1.00 27.47           C
ATOM   1521  N   ALA C 227      -2.756  16.661 -23.244  1.00 25.76           N
ATOM   1522  CA  ALA C 227      -3.350  15.897 -24.337  1.00 26.35           C
ATOM   1523  C   ALA C 227      -2.445  15.852 -25.554  1.00 28.00           C
ATOM   1524  O   ALA C 227      -2.490  14.889 -26.331  1.00 28.23           O
ATOM   1525  CB  ALA C 227      -4.695  16.517 -24.732  1.00 26.75           C
ATOM   1526  N   ALA C 228      -1.661  16.903 -25.770  1.00 25.53           N
ATOM   1527  CA  ALA C 228      -0.849  16.992 -26.975  1.00 24.18           C
ATOM   1528  C   ALA C 228       0.373  16.080 -26.908  1.00 25.37           C
ATOM   1529  O   ALA C 228       0.858  15.623 -27.954  1.00 27.00           O
ATOM   1530  CB  ALA C 228      -0.401  18.439 -27.198  1.00 26.63           C
ATOM   1531  N   ALA C 229       0.884  15.809 -25.707  1.00 24.72           N
ATOM   1532  CA  ALA C 229       2.152  15.085 -25.590  1.00 24.87           C
ATOM   1533  C   ALA C 229       2.159  13.729 -26.302  1.00 27.14           C
ATOM   1534  O   ALA C 229       3.130  13.451 -27.028  1.00 27.47           O
ATOM   1535  CB  ALA C 229       2.529  14.945 -24.114  1.00 26.14           C
ATOM   1536  N   PRO C 230       1.154  12.851 -26.146  1.00 30.11           N
ATOM   1537  CA  PRO C 230       1.190  11.571 -26.883  1.00 29.36           C
ATOM   1538  C   PRO C 230       1.188  11.744 -28.385  1.00 27.02           C
ATOM   1539  O   PRO C 230       1.766  10.907 -29.089  1.00 28.11           O
ATOM   1540  CB  PRO C 230      -0.085  10.847 -26.429  1.00 28.73           C
ATOM   1541  CG  PRO C 230      -0.549  11.563 -25.221  1.00 34.05           C
ATOM   1542  CD  PRO C 230      -0.068  12.982 -25.339  1.00 30.95           C
ATOM   1543  N   GLU C 231       0.525  12.787 -28.893  1.00 23.72           N
ATOM   1544  CA  GLU C 231       0.519  13.058 -30.325  1.00 28.61           C
ATOM   1545  C   GLU C 231       1.927  13.360 -30.820  1.00 28.11           C
ATOM   1546  O   GLU C 231       2.378  12.824 -31.837  1.00 27.26           O
ATOM   1547  CB  GLU C 231      -0.428  14.229 -30.617  1.00 25.76           C
ATOM   1548  CG  GLU C 231      -1.874  13.842 -30.610  1.00 28.62           C
ATOM   1549  CD  GLU C 231      -2.828  15.018 -30.507  1.00 34.55           C
ATOM   1550  OE1 GLU C 231      -2.398  16.168 -30.731  1.00 31.05           O
ATOM   1551  OE2 GLU C 231      -4.038  14.787 -30.291  1.00 35.36           O1-
ATOM   1552  N   VAL C 232       2.637  14.232 -30.100  1.00 24.83           N
ATOM   1553  CA  VAL C 232       4.020  14.526 -30.431  1.00 23.65           C
ATOM   1554  C   VAL C 232       4.855  13.257 -30.393  1.00 27.16           C
ATOM   1555  O   VAL C 232       5.669  13.008 -31.289  1.00 28.37           O
ATOM   1556  CB  VAL C 232       4.571  15.597 -29.470  1.00 25.98           C
ATOM   1557  CG1 VAL C 232       6.119  15.763 -29.649  1.00 25.50           C
ATOM   1558  CG2 VAL C 232       3.813  16.920 -29.669  1.00 24.74           C
ATOM   1559  N   ASP C 233       4.656  12.426 -29.375  1.00 24.61           N
ATOM   1560  CA  ASP C 233       5.544  11.278 -29.231  1.00 30.14           C
ATOM   1561  C   ASP C 233       5.239  10.201 -30.273  1.00 32.05           C
ATOM   1562  O   ASP C 233       6.150   9.479 -30.704  1.00 34.31           O
ATOM   1563  CB  ASP C 233       5.452  10.728 -27.812  1.00 26.30           C
ATOM   1564  CG  ASP C 233       6.279  11.554 -26.795  1.00 29.95           C
ATOM   1565  OD1 ASP C 233       7.275  12.231 -27.175  1.00 30.38           O
ATOM   1566  OD2 ASP C 233       5.936  11.504 -25.601  1.00 31.52           O1-
ATOM   1567  N   ALA C 234       3.987  10.107 -30.722  1.00 29.91           N
ATOM   1568  CA  ALA C 234       3.640   9.164 -31.788  1.00 29.23           C
ATOM   1569  C   ALA C 234       3.928   9.700 -33.186  1.00 36.48           C
ATOM   1570  O   ALA C 234       3.946   8.920 -34.146  1.00 33.20           O
ATOM   1571  CB  ALA C 234       2.163   8.782 -31.689  1.00 30.50           C
ATOM   1572  N   GLY C 235       4.160  11.001 -33.334  1.00 30.45           N
ATOM   1573  CA  GLY C 235       4.248  11.587 -34.664  1.00 31.84           C
ATOM   1574  C   GLY C 235       2.956  11.501 -35.441  1.00 31.48           C
ATOM   1575  O   GLY C 235       2.976  11.457 -36.674  1.00 35.89           O
ATOM   1576  N   SER C 236       1.826  11.464 -34.749  1.00 29.39           N
ATOM   1577  CA  SER C 236       0.522  11.341 -35.374  1.00 32.84           C
ATOM   1578  C   SER C 236      -0.361  12.433 -34.792  1.00 30.11           C
ATOM   1579  O   SER C 236      -0.449  12.571 -33.565  1.00 30.56           O
ATOM   1580  CB  SER C 236      -0.059   9.935 -35.131  1.00 39.96           C
ATOM   1581  OG  SER C 236      -1.437   9.871 -35.442  1.00 42.66           O
ATOM   1582  N   TYR C 237      -0.988  13.225 -35.663  1.00 30.31           N
ATOM   1583  CA  TYR C 237      -1.583  14.505 -35.270  1.00 28.46           C
ATOM   1584  C   TYR C 237      -3.033  14.603 -35.711  1.00 27.13           C
ATOM   1585  O   TYR C 237      -3.360  15.333 -36.653  1.00 26.34           O
ATOM   1586  CB  TYR C 237      -0.767  15.664 -35.841  1.00 27.97           C
ATOM   1587  CG  TYR C 237       0.734  15.463 -35.747  1.00 25.75           C
ATOM   1588  CD1 TYR C 237       1.381  15.457 -34.521  1.00 26.68           C
ATOM   1589  CD2 TYR C 237       1.507  15.327 -36.899  1.00 25.03           C
ATOM   1590  CE1 TYR C 237       2.751  15.282 -34.440  1.00 26.30           C
ATOM   1591  CE2 TYR C 237       2.856  15.172 -36.829  1.00 29.66           C
ATOM   1592  CZ  TYR C 237       3.479  15.143 -35.598  1.00 27.26           C
ATOM   1593  OH  TYR C 237       4.833  14.972 -35.547  1.00 30.10           O
ATOM   1594  N   PRO C 238      -3.936  13.914 -35.015  1.00 30.11           N
ATOM   1595  CA  PRO C 238      -5.361  13.991 -35.362  1.00 33.23           C
ATOM   1596  C   PRO C 238      -5.919  15.393 -35.176  1.00 33.20           C
ATOM   1597  O   PRO C 238      -5.526  16.128 -34.263  1.00 31.75           O
ATOM   1598  CB  PRO C 238      -6.032  13.013 -34.391  1.00 33.54           C
ATOM   1599  CG  PRO C 238      -4.979  12.503 -33.482  1.00 36.48           C
ATOM   1600  CD  PRO C 238      -3.671  13.116 -33.801  1.00 30.86           C
ATOM   1601  N   ALA C 239      -6.888  15.733 -36.034  1.00 33.41           N
ATOM   1602  CA  ALA C 239      -7.471  17.075 -36.026  1.00 31.07           C
ATOM   1603  C   ALA C 239      -8.175  17.395 -34.716  1.00 28.49           C
ATOM   1604  O   ALA C 239      -8.225  18.564 -34.309  1.00 32.63           O
ATOM   1605  CB  ALA C 239      -8.457  17.228 -37.188  1.00 32.01           C
ATOM   1606  N   GLY C 240      -8.754  16.397 -34.052  1.00 34.54           N
ATOM   1607  CA  GLY C 240      -9.580  16.726 -32.899  1.00 34.09           C
ATOM   1608  C   GLY C 240     -10.729  17.610 -33.338  1.00 35.85           C
ATOM   1609  O   GLY C 240     -11.382  17.339 -34.345  1.00 40.75           O
ATOM   1610  N   ASP C 241     -10.955  18.712 -32.615  1.00 38.81           N
ATOM   1611  CA  ASP C 241     -12.032  19.643 -32.938  1.00 40.29           C
ATOM   1612  C   ASP C 241     -11.563  20.840 -33.765  1.00 37.98           C
ATOM   1613  O   ASP C 241     -12.336  21.785 -33.948  1.00 41.56           O
ATOM   1614  CB  ASP C 241     -12.724  20.123 -31.655  1.00 49.10           C
ATOM   1615  CG  ASP C 241     -14.137  20.709 -31.910  1.00 52.69           C
ATOM   1616  OD1 ASP C 241     -14.912  20.123 -32.718  1.00 51.07           O
ATOM   1617  OD2 ASP C 241     -14.478  21.748 -31.279  1.00 47.80           O
ATOM   1618  N   ALA C 242     -10.339  20.814 -34.301  1.00 34.24           N
ATOM   1619  CA  ALA C 242      -9.889  21.908 -35.163  1.00 30.97           C
ATOM   1620  C   ALA C 242      -8.668  21.472 -35.963  1.00 29.76           C
ATOM   1621  O   ALA C 242      -7.590  21.262 -35.386  1.00 26.81           O
ATOM   1622  CB  ALA C 242      -9.581  23.160 -34.337  1.00 30.38           C
ATOM   1623  N   THR C 243      -8.831  21.375 -37.281  1.00 25.32           N
ATOM   1624  CA  THR C 243      -7.699  21.211 -38.176  1.00 24.32           C
ATOM   1625  C   THR C 243      -6.833  22.461 -38.147  1.00 25.62           C
ATOM   1626  O   THR C 243      -7.266  23.529 -37.716  1.00 24.68           O
ATOM   1627  CB  THR C 243      -8.156  20.997 -39.614  1.00 30.55           C
ATOM   1628  OG1 THR C 243      -8.895  22.149 -40.060  1.00 28.57           O
ATOM   1629  CG2 THR C 243      -9.032  19.729 -39.729  1.00 28.57           C
ATOM   1630  N   LEU C 244      -5.619  22.344 -38.693  1.00 25.37           N
ATOM   1631  CA  LEU C 244      -4.770  23.533 -38.751  1.00 26.41           C
ATOM   1632  C   LEU C 244      -5.328  24.562 -39.728  1.00 25.24           C
ATOM   1633  O   LEU C 244      -5.028  25.764 -39.605  1.00 24.53           O
ATOM   1634  CB  LEU C 244      -3.332  23.126 -39.104  1.00 26.45           C
ATOM   1635  CG  LEU C 244      -2.457  22.708 -37.928  1.00 25.06           C
ATOM   1636  CD1 LEU C 244      -1.143  22.051 -38.367  1.00 24.09           C
ATOM   1637  CD2 LEU C 244      -2.169  23.943 -37.040  1.00 23.43           C
ATOM   1638  N   THR C 245      -6.148  24.124 -40.696  1.00 27.18           N
ATOM   1639  CA  THR C 245      -6.858  25.078 -41.551  1.00 28.29           C
ATOM   1640  C   THR C 245      -7.824  25.921 -40.726  1.00 26.36           C
ATOM   1641  O   THR C 245      -7.890  27.150 -40.889  1.00 28.80           O
ATOM   1642  CB  THR C 245      -7.596  24.320 -42.661  1.00 30.32           C
ATOM   1643  OG1 THR C 245      -6.626  23.621 -43.455  1.00 28.27           O
ATOM   1644  CG2 THR C 245      -8.412  25.282 -43.543  1.00 30.75           C
ATOM   1645  N   VAL C 246      -8.568  25.283 -39.820  1.00 25.36           N
ATOM   1646  CA  VAL C 246      -9.458  26.030 -38.933  1.00 25.88           C
ATOM   1647  C   VAL C 246      -8.659  26.955 -38.022  1.00 25.87           C
ATOM   1648  O   VAL C 246      -9.045  28.118 -37.815  1.00 24.18           O
ATOM   1649  CB  VAL C 246     -10.352  25.073 -38.122  1.00 25.58           C
ATOM   1650  CG1 VAL C 246     -11.120  25.829 -37.091  1.00 29.61           C
ATOM   1651  CG2 VAL C 246     -11.315  24.320 -39.068  1.00 29.07           C
ATOM   1652  N   HIS C 247      -7.541  26.461 -37.454  1.00 23.07           N
ATOM   1653  CA  HIS C 247      -6.709  27.317 -36.602  1.00 22.32           C
ATOM   1654  C   HIS C 247      -6.195  28.510 -37.387  1.00 23.77           C
ATOM   1655  O   HIS C 247      -6.192  29.647 -36.887  1.00 23.30           O
ATOM   1656  CB  HIS C 247      -5.512  26.551 -36.046  1.00 22.31           C
ATOM   1657  CG  HIS C 247      -5.842  25.635 -34.909  1.00 23.23           C
ATOM   1658  ND1 HIS C 247      -6.047  26.090 -33.628  1.00 23.45           N
ATOM   1659  CD2 HIS C 247      -5.962  24.284 -34.856  1.00 23.62           C
ATOM   1660  CE1 HIS C 247      -6.276  25.062 -32.826  1.00 24.57           C
ATOM   1661  NE2 HIS C 247      -6.245  23.957 -33.551  1.00 24.32           N
ATOM   1662  N   GLN C 248      -5.756  28.259 -38.624  1.00 25.31           N
ATOM   1663  CA  GLN C 248      -5.173  29.312 -39.450  1.00 25.93           C
ATOM   1664  C   GLN C 248      -6.178  30.422 -39.698  1.00 24.65           C
ATOM   1665  O   GLN C 248      -5.832  31.610 -39.626  1.00 23.30           O
ATOM   1666  CB  GLN C 248      -4.678  28.721 -40.781  1.00 24.31           C
ATOM   1667  CG  GLN C 248      -3.971  29.744 -41.683  1.00 29.26           C
ATOM   1668  CD  GLN C 248      -3.541  29.125 -43.021  1.00 33.51           C
ATOM   1669  OE1 GLN C 248      -2.892  29.773 -43.842  1.00 37.66           O
ATOM   1670  NE2 GLN C 248      -3.902  27.864 -43.232  1.00 37.05           N
ATOM   1671  N   GLU C 249      -7.428  30.052 -39.990  1.00 21.65           N
ATOM   1672  CA  GLU C 249      -8.470  31.045 -40.254  1.00 26.82           C
ATOM   1673  C   GLU C 249      -8.781  31.883 -39.023  1.00 25.04           C
ATOM   1674  O   GLU C 249      -9.005  33.097 -39.141  1.00 24.09           O
ATOM   1675  CB  GLU C 249      -9.753  30.364 -40.750  1.00 28.37           C
ATOM   1676  CG  GLU C 249      -9.991  30.491 -42.246  1.00 40.81           C
ATOM   1677  CD  GLU C 249     -10.149  31.939 -42.743  1.00 40.71           C
ATOM   1678  OE1 GLU C 249     -11.295  32.476 -42.751  1.00 41.79           O
ATOM   1679  OE2 GLU C 249      -9.120  32.534 -43.139  1.00 39.99           O
ATOM   1680  N   ALA C 250      -8.824  31.263 -37.835  1.00 20.77           N
ATOM   1681  CA  ALA C 250      -9.080  32.039 -36.617  1.00 18.38           C
ATOM   1682  C   ALA C 250      -7.923  32.981 -36.318  1.00 18.73           C
ATOM   1683  O   ALA C 250      -8.133  34.077 -35.784  1.00 20.09           O
ATOM   1684  CB  ALA C 250      -9.329  31.103 -35.417  1.00 23.12           C
ATOM   1685  N   MET C 251      -6.692  32.543 -36.607  1.00 19.68           N
ATOM   1686  CA  MET C 251      -5.518  33.393 -36.427  1.00 18.83           C
ATOM   1687  C   MET C 251      -5.599  34.603 -37.339  1.00 20.81           C
ATOM   1688  O   MET C 251      -5.306  35.734 -36.914  1.00 19.96           O
ATOM   1689  CB  MET C 251      -4.273  32.575 -36.738  1.00 20.78           C
ATOM   1690  CG  MET C 251      -3.936  31.543 -35.692  1.00 20.53           C
ATOM   1691  SD  MET C 251      -2.611  30.507 -36.343  1.00 20.88           S
ATOM   1692  CE  MET C 251      -2.486  29.273 -35.044  1.00 20.22           C
ATOM   1693  N   ARG C 252      -5.979  34.376 -38.604  1.00 21.10           N
ATOM   1694  CA  ARG C 252      -6.228  35.486 -39.521  1.00 20.33           C
ATOM   1695  C   ARG C 252      -7.287  36.429 -38.967  1.00 21.67           C
ATOM   1696  O   ARG C 252      -7.141  37.653 -39.058  1.00 21.00           O
ATOM   1697  CB  ARG C 252      -6.624  34.959 -40.913  1.00 23.90           C
ATOM   1698  CG  ARG C 252      -6.805  36.059 -41.976  1.00 28.70           C
ATOM   1699  CD  ARG C 252      -7.362  35.492 -43.294  1.00 35.35           C
ATOM   1700  NE  ARG C 252      -6.831  34.157 -43.535  1.00 42.68           N
ATOM   1701  CZ  ARG C 252      -5.808  33.895 -44.340  1.00 45.93           C
ATOM   1702  NH1 ARG C 252      -5.210  34.854 -45.034  1.00 46.97           N
ATOM   1703  NH2 ARG C 252      -5.367  32.641 -44.442  1.00 42.34           N
ATOM   1704  N   HIS C 253      -8.363  35.879 -38.383  1.00 21.65           N
ATOM   1705  CA  HIS C 253      -9.379  36.710 -37.737  1.00 20.61           C
ATOM   1706  C   HIS C 253      -8.793  37.548 -36.601  1.00 18.74           C
ATOM   1707  O   HIS C 253      -9.133  38.721 -36.469  1.00 18.73           O
ATOM   1708  CB  HIS C 253     -10.530  35.855 -37.208  1.00 18.48           C
ATOM   1709  CG  HIS C 253     -11.358  35.247 -38.290  1.00 22.98           C
ATOM   1710  ND1 HIS C 253     -12.099  34.102 -38.105  1.00 25.63           N
ATOM   1711  CD2 HIS C 253     -11.567  35.630 -39.571  1.00 22.98           C
ATOM   1712  CE1 HIS C 253     -12.734  33.805 -39.228  1.00 27.25           C
ATOM   1713  NE2 HIS C 253     -12.440  34.722 -40.126  1.00 28.54           N
ATOM   1714  N   LEU C 254      -7.936  36.961 -35.761  1.00 17.37           N
ATOM   1715  CA  LEU C 254      -7.311  37.752 -34.690  1.00 18.03           C
ATOM   1716  C   LEU C 254      -6.425  38.857 -35.256  1.00 17.79           C
ATOM   1717  O   LEU C 254      -6.418  39.988 -34.736  1.00 19.72           O
ATOM   1718  CB  LEU C 254      -6.503  36.847 -33.745  1.00 18.72           C
ATOM   1719  CG  LEU C 254      -5.739  37.571 -32.623  1.00 17.03           C
ATOM   1720  CD1 LEU C 254      -6.675  38.344 -31.715  1.00 18.09           C
ATOM   1721  CD2 LEU C 254      -4.990  36.488 -31.813  1.00 16.61           C
ATOM   1722  N   ALA C 255      -5.757  38.588 -36.381  1.00 18.41           N
ATOM   1723  CA  ALA C 255      -4.969  39.641 -37.013  1.00 18.98           C
ATOM   1724  C   ALA C 255      -5.885  40.741 -37.548  1.00 19.09           C
ATOM   1725  O   ALA C 255      -5.583  41.927 -37.405  1.00 20.05           O
ATOM   1726  CB  ALA C 255      -4.109  39.058 -38.143  1.00 19.20           C
ATOM   1727  N   GLU C 256      -7.028  40.355 -38.122  1.00 17.56           N
ATOM   1728  CA  GLU C 256      -7.962  41.339 -38.660  1.00 17.20           C
ATOM   1729  C   GLU C 256      -8.544  42.180 -37.549  1.00 17.99           C
ATOM   1730  O   GLU C 256      -8.688  43.397 -37.705  1.00 20.00           O
ATOM   1731  CB  GLU C 256      -9.101  40.661 -39.415  1.00 21.76           C
ATOM   1732  CG  GLU C 256      -8.624  39.985 -40.676  1.00 27.15           C
ATOM   1733  CD  GLU C 256      -9.758  39.347 -41.464  1.00 30.96           C
ATOM   1734  OE1 GLU C 256     -10.948  39.519 -41.075  1.00 32.39           O
ATOM   1735  OE2 GLU C 256      -9.436  38.646 -42.456  1.00 36.78           O
ATOM   1736  N   GLU C 257      -8.887  41.555 -36.417  1.00 19.39           N
ATOM   1737  CA  GLU C 257      -9.386  42.358 -35.307  1.00 16.52           C
ATOM   1738  C   GLU C 257      -8.342  43.369 -34.878  1.00 16.24           C
ATOM   1739  O   GLU C 257      -8.668  44.526 -34.567  1.00 19.32           O
ATOM   1740  CB  GLU C 257      -9.762  41.505 -34.083  1.00 18.07           C
ATOM   1741  CG  GLU C 257     -10.779  40.414 -34.355  1.00 19.39           C
ATOM   1742  CD  GLU C 257     -12.170  40.931 -34.674  1.00 20.24           C
ATOM   1743  OE1 GLU C 257     -12.501  42.093 -34.347  1.00 22.13           O
ATOM   1744  OE2 GLU C 257     -12.959  40.140 -35.252  1.00 25.69           O1-
ATOM   1745  N   SER C 258      -7.092  42.923 -34.805  1.00 17.70           N
ATOM   1746  CA  SER C 258      -6.025  43.804 -34.356  1.00 16.86           C
ATOM   1747  C   SER C 258      -5.881  44.977 -35.316  1.00 18.55           C
ATOM   1748  O   SER C 258      -5.833  46.142 -34.901  1.00 18.46           O
ATOM   1749  CB  SER C 258      -4.720  43.013 -34.261  1.00 19.17           C
ATOM   1750  OG  SER C 258      -4.862  41.939 -33.324  1.00 19.14           O
ATOM   1751  N   GLU C 259      -5.788  44.675 -36.606  1.00 18.61           N
ATOM   1752  CA  GLU C 259      -5.555  45.739 -37.579  1.00 19.91           C
ATOM   1753  C   GLU C 259      -6.709  46.739 -37.575  1.00 22.50           C
ATOM   1754  O   GLU C 259      -6.490  47.950 -37.730  1.00 22.08           O
ATOM   1755  CB  GLU C 259      -5.334  45.139 -38.975  1.00 20.61           C
ATOM   1756  N   ALA C 260      -7.947  46.261 -37.391  1.00 18.97           N
ATOM   1757  CA  ALA C 260      -9.083  47.191 -37.416  1.00 19.52           C
ATOM   1758  C   ALA C 260      -9.115  48.106 -36.187  1.00 20.82           C
ATOM   1759  O   ALA C 260      -9.709  49.187 -36.238  1.00 22.37           O
ATOM   1760  CB  ALA C 260     -10.403  46.419 -37.503  1.00 21.00           C
ATOM   1761  N   LEU C 261      -8.535  47.679 -35.069  1.00 19.20           N
ATOM   1762  CA  LEU C 261      -8.510  48.468 -33.846  1.00 18.03           C
ATOM   1763  C   LEU C 261      -7.204  49.219 -33.648  1.00 21.88           C
ATOM   1764  O   LEU C 261      -7.020  49.877 -32.610  1.00 22.75           O
ATOM   1765  CB  LEU C 261      -8.770  47.569 -32.633  1.00 20.49           C
ATOM   1766  CG  LEU C 261     -10.218  47.068 -32.664  1.00 19.45           C
ATOM   1767  CD1 LEU C 261     -10.363  45.907 -31.691  1.00 22.70           C
ATOM   1768  CD2 LEU C 261     -11.101  48.211 -32.232  1.00 23.30           C
ATOM   1769  N   GLY C 262      -6.274  49.117 -34.590  1.00 22.56           N
ATOM   1770  CA  GLY C 262      -5.046  49.863 -34.389  1.00 22.81           C
ATOM   1771  C   GLY C 262      -4.147  49.251 -33.354  1.00 23.74           C
ATOM   1772  O   GLY C 262      -3.300  49.940 -32.783  1.00 25.40           O
ATOM   1773  N   VAL C 263      -4.305  47.981 -33.110  1.00 18.67           N
ATOM   1774  CA  VAL C 263      -3.504  47.217 -32.168  1.00 21.19           C
ATOM   1775  C   VAL C 263      -2.458  46.461 -32.959  1.00 23.62           C
ATOM   1776  O   VAL C 263      -2.693  46.076 -34.097  1.00 23.47           O
ATOM   1777  CB  VAL C 263      -4.454  46.287 -31.369  1.00 20.70           C
ATOM   1778  CG1 VAL C 263      -3.715  45.134 -30.671  1.00 24.39           C
ATOM   1779  CG2 VAL C 263      -5.238  47.140 -30.341  1.00 22.96           C
ATOM   1780  N   ASN C 264      -1.281  46.245 -32.376  1.00 20.49           N
ATOM   1781  CA  ASN C 264      -0.224  45.606 -33.143  1.00 20.66           C
ATOM   1782  C   ASN C 264      -0.640  44.210 -33.617  1.00 20.69           C
ATOM   1783  O   ASN C 264      -1.159  43.407 -32.835  1.00 22.12           O
ATOM   1784  CB  ASN C 264       1.040  45.518 -32.283  1.00 22.84           C
ATOM   1785  CG  ASN C 264       2.218  45.072 -33.076  1.00 26.85           C
ATOM   1786  OD1 ASN C 264       2.516  43.898 -33.125  1.00 27.17           O
ATOM   1787  ND2 ASN C 264       2.856  46.002 -33.759  1.00 29.57           N
ATOM   1788  N   ALA C 265      -0.404  43.906 -34.895  1.00 20.15           N
ATOM   1789  CA  ALA C 265      -0.846  42.612 -35.406  1.00 21.11           C
ATOM   1790  C   ALA C 265       0.306  41.685 -35.732  1.00 21.44           C
ATOM   1791  O   ALA C 265       0.076  40.619 -36.308  1.00 18.89           O
ATOM   1792  CB  ALA C 265      -1.742  42.789 -36.629  1.00 21.07           C
ATOM   1793  N   GLU C 266       1.542  42.038 -35.344  1.00 21.00           N
ATOM   1794  CA  GLU C 266       2.667  41.168 -35.694  1.00 19.67           C
ATOM   1795  C   GLU C 266       2.596  39.819 -34.998  1.00 17.64           C
ATOM   1796  O   GLU C 266       2.993  38.808 -35.586  1.00 18.64           O
ATOM   1797  CB  GLU C 266       3.983  41.850 -35.369  1.00 20.53           C
ATOM   1798  CG  GLU C 266       4.152  43.097 -36.236  1.00 28.77           C
ATOM   1799  CD  GLU C 266       5.372  43.874 -35.863  1.00 33.55           C
ATOM   1800  OE1 GLU C 266       6.481  43.343 -36.082  1.00 38.06           O
ATOM   1801  OE2 GLU C 266       5.216  45.012 -35.357  1.00 35.13           O1-
ATOM   1802  N   LEU C 267       2.067  39.773 -33.768  1.00 17.17           N
ATOM   1803  CA  LEU C 267       1.969  38.485 -33.083  1.00 17.37           C
ATOM   1804  C   LEU C 267       0.942  37.571 -33.746  1.00 18.09           C
ATOM   1805  O   LEU C 267       1.302  36.443 -34.115  1.00 17.74           O
ATOM   1806  CB  LEU C 267       1.697  38.713 -31.587  1.00 18.76           C
ATOM   1807  CG  LEU C 267       1.327  37.494 -30.740  1.00 20.30           C
ATOM   1808  CD1 LEU C 267       2.360  36.378 -30.836  1.00 19.78           C
ATOM   1809  CD2 LEU C 267       1.110  37.956 -29.266  1.00 19.10           C
ATOM   1810  N   PRO C 268      -0.306  37.977 -33.985  1.00 18.01           N
ATOM   1811  CA  PRO C 268      -1.207  37.034 -34.669  1.00 16.13           C
ATOM   1812  C   PRO C 268      -0.756  36.703 -36.091  1.00 17.24           C
ATOM   1813  O   PRO C 268      -0.973  35.571 -36.547  1.00 19.70           O
ATOM   1814  CB  PRO C 268      -2.576  37.739 -34.656  1.00 19.37           C
ATOM   1815  CG  PRO C 268      -2.318  39.137 -34.175  1.00 21.83           C
ATOM   1816  CD  PRO C 268      -1.034  39.109 -33.388  1.00 17.99           C
ATOM   1817  N   ARG C 269      -0.082  37.621 -36.791  1.00 17.09           N
ATOM   1818  CA  ARG C 269       0.417  37.256 -38.128  1.00 17.22           C
ATOM   1819  C   ARG C 269       1.523  36.208 -38.040  1.00 20.36           C
ATOM   1820  O   ARG C 269       1.618  35.317 -38.902  1.00 20.36           O
ATOM   1821  CB  ARG C 269       0.903  38.490 -38.890  1.00 21.10           C
ATOM   1822  N   PHE C 270       2.389  36.314 -37.034  1.00 18.12           N
ATOM   1823  CA  PHE C 270       3.424  35.304 -36.846  1.00 19.63           C
ATOM   1824  C   PHE C 270       2.811  33.948 -36.539  1.00 21.31           C
ATOM   1825  O   PHE C 270       3.251  32.917 -37.079  1.00 19.89           O
ATOM   1826  CB  PHE C 270       4.380  35.719 -35.736  1.00 20.02           C
ATOM   1827  CG  PHE C 270       5.516  34.757 -35.531  1.00 19.86           C
ATOM   1828  CD1 PHE C 270       6.540  34.669 -36.471  1.00 26.47           C
ATOM   1829  CD2 PHE C 270       5.541  33.928 -34.431  1.00 23.97           C
ATOM   1830  CE1 PHE C 270       7.588  33.748 -36.301  1.00 28.12           C
ATOM   1831  CE2 PHE C 270       6.587  33.017 -34.240  1.00 25.39           C
ATOM   1832  CZ  PHE C 270       7.607  32.938 -35.175  1.00 24.88           C
ATOM   1833  N   LEU C 271       1.801  33.923 -35.658  1.00 18.02           N
ATOM   1834  CA  LEU C 271       1.110  32.659 -35.390  1.00 19.94           C
ATOM   1835  C   LEU C 271       0.544  32.073 -36.674  1.00 20.31           C
ATOM   1836  O   LEU C 271       0.660  30.868 -36.931  1.00 20.70           O
ATOM   1837  CB  LEU C 271      -0.026  32.861 -34.397  1.00 19.07           C
ATOM   1838  CG  LEU C 271       0.336  33.496 -33.066  1.00 20.92           C
ATOM   1839  CD1 LEU C 271      -0.946  33.800 -32.279  1.00 20.09           C
ATOM   1840  CD2 LEU C 271       1.235  32.563 -32.266  1.00 20.13           C
ATOM   1841  N   GLN C 272      -0.117  32.923 -37.467  1.00 19.96           N
ATOM   1842  CA  GLN C 272      -0.718  32.497 -38.729  1.00 18.63           C
ATOM   1843  C   GLN C 272       0.335  31.940 -39.675  1.00 21.45           C
ATOM   1844  O   GLN C 272       0.086  30.949 -40.377  1.00 22.57           O
ATOM   1845  CB  GLN C 272      -1.458  33.693 -39.343  1.00 21.76           C
ATOM   1846  CG  GLN C 272      -2.351  33.416 -40.517  1.00 24.83           C
ATOM   1847  CD  GLN C 272      -2.821  34.717 -41.169  1.00 25.11           C
ATOM   1848  OE1 GLN C 272      -2.923  35.759 -40.519  1.00 25.54           O
ATOM   1849  NE2 GLN C 272      -3.044  34.670 -42.471  1.00 28.68           N
ATOM   1850  N   LEU C 273       1.541  32.522 -39.659  1.00 20.88           N
ATOM   1851  CA  LEU C 273       2.616  32.010 -40.500  1.00 21.12           C
ATOM   1852  C   LEU C 273       3.051  30.616 -40.080  1.00 23.69           C
ATOM   1853  O   LEU C 273       3.288  29.757 -40.938  1.00 24.19           O
ATOM   1854  CB  LEU C 273       3.808  32.962 -40.483  1.00 22.17           C
ATOM   1855  CG  LEU C 273       5.077  32.432 -41.146  1.00 26.67           C
ATOM   1856  CD1 LEU C 273       4.904  32.221 -42.676  1.00 23.71           C
ATOM   1857  CD2 LEU C 273       6.183  33.405 -40.865  1.00 26.78           C
ATOM   1858  N   LEU C 274       3.160  30.350 -38.775  1.00 22.80           N
ATOM   1859  CA  LEU C 274       3.533  28.996 -38.377  1.00 26.28           C
ATOM   1860  C   LEU C 274       2.505  28.000 -38.887  1.00 25.66           C
ATOM   1861  O   LEU C 274       2.858  26.961 -39.457  1.00 28.03           O
ATOM   1862  CB  LEU C 274       3.675  28.889 -36.852  1.00 23.18           C
ATOM   1863  CG  LEU C 274       4.791  29.791 -36.298  1.00 25.64           C
ATOM   1864  CD1 LEU C 274       4.992  29.565 -34.816  1.00 24.89           C
ATOM   1865  CD2 LEU C 274       6.121  29.583 -37.038  1.00 30.27           C
ATOM   1866  N   ALA C 275       1.223  28.304 -38.685  1.00 22.08           N
ATOM   1867  CA  ALA C 275       0.169  27.409 -39.161  1.00 24.01           C
ATOM   1868  C   ALA C 275       0.187  27.313 -40.675  1.00 27.39           C
ATOM   1869  O   ALA C 275       0.047  26.219 -41.233  1.00 29.70           O
ATOM   1870  CB  ALA C 275      -1.206  27.882 -38.685  1.00 24.64           C
ATOM   1871  N   GLY C 276       0.339  28.454 -41.357  1.00 25.35           N
ATOM   1872  CA  GLY C 276       0.318  28.433 -42.816  1.00 29.02           C
ATOM   1873  C   GLY C 276       1.444  27.612 -43.394  1.00 28.71           C
ATOM   1874  O   GLY C 276       1.277  26.946 -44.428  1.00 29.73           O
ATOM   1875  N   ARG C 277       2.602  27.630 -42.740  1.00 27.16           N
ATOM   1876  CA  ARG C 277       3.706  26.803 -43.189  1.00 30.71           C
ATOM   1877  C   ARG C 277       3.371  25.327 -43.029  1.00 35.27           C
ATOM   1878  O   ARG C 277       3.547  24.536 -43.964  1.00 36.51           O
ATOM   1879  CB  ARG C 277       4.960  27.153 -42.409  1.00 32.28           C
ATOM   1880  CG  ARG C 277       5.611  28.442 -42.852  1.00 33.46           C
ATOM   1881  CD  ARG C 277       6.909  28.600 -42.099  1.00 35.49           C
ATOM   1882  NE  ARG C 277       7.637  29.763 -42.580  1.00 38.74           N
ATOM   1883  CZ  ARG C 277       8.517  30.434 -41.857  1.00 36.17           C
ATOM   1884  NH1 ARG C 277       8.759  30.107 -40.597  1.00 38.71           N
ATOM   1885  NH2 ARG C 277       9.177  31.447 -42.417  1.00 34.31           N
ATOM   1886  N   ALA C 278       2.880  24.938 -41.849  1.00 30.56           N
ATOM   1887  CA  ALA C 278       2.483  23.546 -41.659  1.00 29.93           C
ATOM   1888  C   ALA C 278       1.447  23.132 -42.695  1.00 30.06           C
ATOM   1889  O   ALA C 278       1.495  22.014 -43.216  1.00 32.80           O
ATOM   1890  CB  ALA C 278       1.938  23.329 -40.242  1.00 28.13           C
ATOM   1891  N   VAL C 279       0.510  24.026 -43.017  1.00 28.56           N
ATOM   1892  CA  VAL C 279      -0.518  23.707 -44.006  1.00 30.34           C
ATOM   1893  C   VAL C 279       0.115  23.478 -45.376  1.00 37.80           C
ATOM   1894  O   VAL C 279      -0.232  22.524 -46.092  1.00 34.59           O
ATOM   1895  CB  VAL C 279      -1.580  24.823 -44.044  1.00 29.42           C
ATOM   1896  CG1 VAL C 279      -2.428  24.702 -45.319  1.00 34.52           C
ATOM   1897  CG2 VAL C 279      -2.439  24.769 -42.785  1.00 30.86           C
ATOM   1898  N   ALA C 280       1.075  24.325 -45.746  1.00 34.74           N
ATOM   1899  CA  ALA C 280       1.752  24.184 -47.031  1.00 36.51           C
ATOM   1900  C   ALA C 280       2.605  22.927 -47.108  1.00 36.64           C
ATOM   1901  O   ALA C 280       2.968  22.509 -48.217  1.00 37.57           O
ATOM   1902  CB  ALA C 280       2.631  25.402 -47.315  1.00 35.84           C
ATOM   1903  N   GLU C 281       2.941  22.312 -45.975  1.00 38.36           N
ATOM   1904  CA  GLU C 281       3.751  21.103 -45.967  1.00 37.93           C
ATOM   1905  C   GLU C 281       2.927  19.846 -45.707  1.00 35.59           C
ATOM   1906  O   GLU C 281       3.487  18.820 -45.308  1.00 39.82           O
ATOM   1907  CB  GLU C 281       4.883  21.232 -44.944  1.00 41.99           C
ATOM   1908  CG  GLU C 281       5.559  22.594 -44.996  1.00 43.83           C
ATOM   1909  CD  GLU C 281       6.989  22.554 -45.497  1.00 54.62           C
ATOM   1910  OE1 GLU C 281       7.312  21.679 -46.333  1.00 54.87           O
ATOM   1911  OE2 GLU C 281       7.781  23.431 -45.075  1.00 57.73           O1-
ATOM   1912  N   GLY C 282       1.617  19.903 -45.924  1.00 33.70           N
ATOM   1913  CA  GLY C 282       0.774  18.725 -45.911  1.00 34.38           C
ATOM   1914  C   GLY C 282      -0.127  18.534 -44.714  1.00 34.52           C
ATOM   1915  O   GLY C 282      -0.772  17.480 -44.614  1.00 33.81           O
ATOM   1916  N   HIS C 283      -0.222  19.508 -43.809  1.00 31.27           N
ATOM   1917  CA  HIS C 283      -0.976  19.319 -42.574  1.00 29.58           C
ATOM   1918  C   HIS C 283      -2.271  20.118 -42.514  1.00 28.88           C
ATOM   1919  O   HIS C 283      -2.731  20.448 -41.421  1.00 29.15           O
ATOM   1920  CB  HIS C 283      -0.115  19.681 -41.369  1.00 27.83           C
ATOM   1921  CG  HIS C 283       1.009  18.726 -41.132  1.00 27.39           C
ATOM   1922  ND1 HIS C 283       0.813  17.455 -40.638  1.00 30.17           N
ATOM   1923  CD2 HIS C 283       2.340  18.848 -41.346  1.00 29.88           C
ATOM   1924  CE1 HIS C 283       1.981  16.847 -40.525  1.00 32.09           C
ATOM   1925  NE2 HIS C 283       2.923  17.672 -40.950  1.00 30.34           N
ATOM   1926  N   ALA C 284      -2.883  20.418 -43.661  1.00 30.51           N
ATOM   1927  CA  ALA C 284      -4.144  21.154 -43.660  1.00 28.06           C
ATOM   1928  C   ALA C 284      -5.198  20.467 -42.796  1.00 31.86           C
ATOM   1929  O   ALA C 284      -5.984  21.131 -42.101  1.00 28.04           O
ATOM   1930  CB  ALA C 284      -4.651  21.325 -45.095  1.00 31.36           C
ATOM   1931  N   GLU C 285      -5.226  19.133 -42.808  1.00 29.51           N
ATOM   1932  CA  GLU C 285      -6.202  18.404 -42.012  1.00 31.11           C
ATOM   1933  C   GLU C 285      -5.657  17.852 -40.700  1.00 29.06           C
ATOM   1934  O   GLU C 285      -6.374  17.111 -40.021  1.00 29.12           O
ATOM   1935  CB  GLU C 285      -6.794  17.260 -42.838  1.00 31.25           C
ATOM   1936  CG  GLU C 285      -7.357  17.742 -44.145  1.00 34.90           C
ATOM   1937  CD  GLU C 285      -8.463  18.745 -43.947  1.00 38.79           C
ATOM   1938  OE1 GLU C 285      -9.338  18.517 -43.082  1.00 45.33           O
ATOM   1939  OE2 GLU C 285      -8.463  19.766 -44.664  1.00 46.70           O1-
ATOM   1940  N   SER C 286      -4.425  18.183 -40.317  1.00 27.13           N
ATOM   1941  CA  SER C 286      -3.869  17.699 -39.054  1.00 25.76           C
ATOM   1942  C   SER C 286      -4.263  18.611 -37.889  1.00 25.72           C
ATOM   1943  O   SER C 286      -4.682  19.757 -38.075  1.00 24.48           O
ATOM   1944  CB  SER C 286      -2.339  17.611 -39.115  1.00 28.61           C
ATOM   1945  OG  SER C 286      -1.874  16.840 -40.222  1.00 30.68           O
ATOM   1946  N   GLY C 287      -4.122  18.082 -36.671  1.00 25.07           N
ATOM   1947  CA  GLY C 287      -4.343  18.874 -35.472  1.00 22.60           C
ATOM   1948  C   GLY C 287      -3.134  19.739 -35.160  1.00 20.69           C
ATOM   1949  O   GLY C 287      -2.091  19.644 -35.800  1.00 21.11           O
ATOM   1950  N   TYR C 288      -3.283  20.576 -34.116  1.00 18.65           N
ATOM   1951  CA  TYR C 288      -2.266  21.589 -33.801  1.00 20.40           C
ATOM   1952  C   TYR C 288      -0.907  20.977 -33.491  1.00 22.19           C
ATOM   1953  O   TYR C 288       0.129  21.598 -33.746  1.00 20.94           O
ATOM   1954  CB  TYR C 288      -2.720  22.418 -32.610  1.00 20.02           C
ATOM   1955  CG  TYR C 288      -2.065  23.755 -32.602  1.00 18.04           C
ATOM   1956  CD1 TYR C 288      -2.585  24.787 -33.373  1.00 20.60           C
ATOM   1957  CD2 TYR C 288      -0.929  23.990 -31.825  1.00 19.49           C
ATOM   1958  CE1 TYR C 288      -1.966  26.034 -33.404  1.00 21.91           C
ATOM   1959  CE2 TYR C 288      -0.315  25.236 -31.847  1.00 20.38           C
ATOM   1960  CZ  TYR C 288      -0.849  26.241 -32.647  1.00 20.71           C
ATOM   1961  OH  TYR C 288      -0.271  27.498 -32.686  1.00 21.23           O
ATOM   1962  N   SER C 289      -0.880  19.777 -32.908  1.00 23.19           N
ATOM   1963  CA  SER C 289       0.401  19.178 -32.557  1.00 21.44           C
ATOM   1964  C   SER C 289       1.333  18.987 -33.750  1.00 23.22           C
ATOM   1965  O   SER C 289       2.555  18.868 -33.542  1.00 25.39           O
ATOM   1966  CB  SER C 289       0.154  17.848 -31.849  1.00 23.21           C
ATOM   1967  OG  SER C 289      -0.528  18.122 -30.638  1.00 26.47           O
ATOM   1968  N   ALA C 290       0.811  18.986 -34.983  1.00 22.86           N
ATOM   1969  CA  ALA C 290       1.664  18.886 -36.165  1.00 24.45           C
ATOM   1970  C   ALA C 290       2.664  20.030 -36.261  1.00 25.06           C
ATOM   1971  O   ALA C 290       3.669  19.899 -36.971  1.00 23.99           O
ATOM   1972  CB  ALA C 290       0.810  18.850 -37.439  1.00 24.28           C
ATOM   1973  N   LEU C 291       2.430  21.140 -35.546  1.00 24.10           N
ATOM   1974  CA  LEU C 291       3.401  22.234 -35.575  1.00 23.75           C
ATOM   1975  C   LEU C 291       4.760  21.826 -35.021  1.00 23.50           C
ATOM   1976  O   LEU C 291       5.752  22.498 -35.315  1.00 25.08           O
ATOM   1977  CB  LEU C 291       2.881  23.436 -34.797  1.00 22.92           C
ATOM   1978  CG  LEU C 291       2.276  24.550 -35.632  1.00 27.00           C
ATOM   1979  CD1 LEU C 291       1.203  24.019 -36.490  1.00 33.27           C
ATOM   1980  CD2 LEU C 291       1.744  25.694 -34.770  1.00 26.65           C
ATOM   1981  N   VAL C 292       4.841  20.751 -34.225  1.00 22.66           N
ATOM   1982  CA  VAL C 292       6.150  20.320 -33.748  1.00 22.08           C
ATOM   1983  C   VAL C 292       7.092  20.008 -34.909  1.00 25.79           C
ATOM   1984  O   VAL C 292       8.301  20.212 -34.795  1.00 25.37           O
ATOM   1985  CB  VAL C 292       6.039  19.121 -32.772  1.00 23.41           C
ATOM   1986  CG1 VAL C 292       5.639  17.829 -33.492  1.00 25.04           C
ATOM   1987  CG2 VAL C 292       7.361  18.958 -32.002  1.00 25.33           C
ATOM   1988  N   GLU C 293       6.563  19.582 -36.062  1.00 25.08           N
ATOM   1989  CA  GLU C 293       7.447  19.151 -37.142  1.00 27.31           C
ATOM   1990  C   GLU C 293       8.297  20.295 -37.660  1.00 31.48           C
ATOM   1991  O   GLU C 293       9.505  20.133 -37.878  1.00 35.26           O
ATOM   1992  CB  GLU C 293       6.635  18.507 -38.269  1.00 30.46           C
ATOM   1993  CG  GLU C 293       5.955  17.279 -37.741  1.00 33.81           C
ATOM   1994  CD  GLU C 293       5.937  16.124 -38.715  1.00 41.51           C
ATOM   1995  OE1 GLU C 293       5.728  16.368 -39.923  1.00 41.66           O
ATOM   1996  OE2 GLU C 293       6.123  14.974 -38.248  1.00 45.28           O
ATOM   1997  N   GLN C 294       7.710  21.464 -37.836  1.00 27.34           N
ATOM   1998  CA  GLN C 294       8.550  22.567 -38.261  1.00 30.96           C
ATOM   1999  C   GLN C 294       9.381  23.151 -37.125  1.00 29.68           C
ATOM   2000  O   GLN C 294      10.437  23.726 -37.403  1.00 33.77           O
ATOM   2001  CB  GLN C 294       7.698  23.644 -38.910  1.00 33.89           C
ATOM   2002  CG  GLN C 294       6.800  24.331 -37.945  1.00 32.29           C
ATOM   2003  CD  GLN C 294       5.867  25.291 -38.642  1.00 39.01           C
ATOM   2004  OE1 GLN C 294       6.253  26.402 -39.007  1.00 43.70           O
ATOM   2005  NE2 GLN C 294       4.645  24.841 -38.889  1.00 40.57           N
ATOM   2006  N   PHE C 295       8.963  22.994 -35.860  1.00 28.08           N
ATOM   2007  CA  PHE C 295       9.825  23.443 -34.760  1.00 25.96           C
ATOM   2008  C   PHE C 295      11.111  22.631 -34.681  1.00 28.80           C
ATOM   2009  O   PHE C 295      12.125  23.138 -34.192  1.00 28.24           O
ATOM   2010  CB  PHE C 295       9.092  23.378 -33.417  1.00 24.31           C
ATOM   2011  CG  PHE C 295       8.114  24.506 -33.203  1.00 25.66           C
ATOM   2012  CD1 PHE C 295       8.489  25.830 -33.444  1.00 29.41           C
ATOM   2013  CD2 PHE C 295       6.846  24.247 -32.736  1.00 21.81           C
ATOM   2014  CE1 PHE C 295       7.588  26.870 -33.232  1.00 27.26           C
ATOM   2015  CE2 PHE C 295       5.931  25.267 -32.535  1.00 21.23           C
ATOM   2016  CZ  PHE C 295       6.304  26.590 -32.777  1.00 28.50           C
ATOM   2017  N   ARG C 296      11.092  21.379 -35.157  1.00 27.59           N
ATOM   2018  CA  ARG C 296      12.269  20.516 -35.093  1.00 31.78           C
ATOM   2019  C   ARG C 296      13.291  20.812 -36.181  1.00 34.89           C
ATOM   2020  O   ARG C 296      14.431  20.354 -36.076  1.00 36.19           O
ATOM   2021  CB  ARG C 296      11.872  19.051 -35.218  1.00 30.76           C
ATOM   2022  CG  ARG C 296      11.032  18.497 -34.090  1.00 31.23           C
ATOM   2023  CD  ARG C 296      10.985  17.000 -34.216  1.00 34.29           C
ATOM   2024  NE  ARG C 296       9.853  16.365 -33.549  1.00 35.62           N
ATOM   2025  CZ  ARG C 296       9.840  15.997 -32.275  1.00 38.07           C
ATOM   2026  NH1 ARG C 296      10.833  16.309 -31.448  1.00 37.18           N
ATOM   2027  NH2 ARG C 296       8.820  15.274 -31.821  1.00 32.33           N
ATOM   2028  N   LYS C 297      12.907  21.538 -37.224  1.00 34.50           N
ATOM   2029  CA  LYS C 297      13.758  21.749 -38.387  1.00 39.12           C
ATOM   2030  C   LYS C 297      14.297  23.165 -38.352  1.00 36.02           C
ATOM   2031  O   LYS C 297      13.523  24.126 -38.335  1.00 35.83           O
ATOM   2032  CB  LYS C 297      12.981  21.508 -39.679  1.00 40.69           C
ATOM   2033  CG  LYS C 297      12.519  20.073 -39.856  1.00 48.06           C
ATOM   2034  CD  LYS C 297      11.802  19.895 -41.181  1.00 49.90           C
ATOM   2035  CE  LYS C 297      10.632  18.925 -41.033  1.00 49.36           C
ATOM   2036  NZ  LYS C 297       9.460  19.346 -41.864  1.00 46.41           N
ATOM   2037  N   ALA C 298      15.617  23.291 -38.329  1.00 38.94           N
ATOM   2038  CA  ALA C 298      16.252  24.589 -38.487  1.00 37.98           C
ATOM   2039  C   ALA C 298      15.807  25.230 -39.794  1.00 45.10           C
ATOM   2040  O   ALA C 298      15.420  26.394 -39.811  1.00 48.79           O
ATOM   2041  CB  ALA C 298      17.762  24.453 -38.450  1.00 41.95           C
TER
ATOM   2042  N   GLY A  10     -41.334  26.373 -15.871  1.00 50.48           N
ATOM   2043  CA  GLY A  10     -40.445  25.260 -16.157  1.00 42.44           C
ATOM   2044  C   GLY A  10     -39.355  25.636 -17.144  1.00 44.08           C
ATOM   2045  O   GLY A  10     -39.316  26.782 -17.607  1.00 45.82           O
ATOM   2046  N   PRO A  11     -38.472  24.685 -17.460  1.00 43.42           N
ATOM   2047  CA  PRO A  11     -37.355  24.990 -18.363  1.00 39.37           C
ATOM   2048  C   PRO A  11     -37.837  25.477 -19.722  1.00 36.43           C
ATOM   2049  O   PRO A  11     -38.859  25.034 -20.256  1.00 38.31           O
ATOM   2050  CB  PRO A  11     -36.594  23.663 -18.479  1.00 37.68           C
ATOM   2051  CG  PRO A  11     -37.151  22.750 -17.441  1.00 40.51           C
ATOM   2052  CD  PRO A  11     -38.357  23.365 -16.816  1.00 39.21           C
ATOM   2053  N   ALA A  12     -37.084  26.413 -20.276  1.00 32.68           N
ATOM   2054  CA  ALA A  12     -37.422  26.981 -21.568  1.00 35.32           C
ATOM   2055  C   ALA A  12     -37.257  25.949 -22.679  1.00 29.11           C
ATOM   2056  O   ALA A  12     -36.325  25.135 -22.678  1.00 29.87           O
ATOM   2057  CB  ALA A  12     -36.537  28.198 -21.841  1.00 34.15           C
ATOM   2058  N   ALA A  13     -38.165  25.990 -23.640  1.00 29.72           N
ATOM   2059  CA  ALA A  13     -37.961  25.245 -24.873  1.00 26.05           C
ATOM   2060  C   ALA A  13     -36.822  25.879 -25.664  1.00 26.98           C
ATOM   2061  O   ALA A  13     -36.687  27.107 -25.714  1.00 27.13           O
ATOM   2062  CB  ALA A  13     -39.234  25.240 -25.708  1.00 28.73           C
ATOM   2063  N   VAL A  14     -35.998  25.036 -26.270  1.00 22.38           N
ATOM   2064  CA  VAL A  14     -34.846  25.484 -27.046  1.00 24.06           C
ATOM   2065  C   VAL A  14     -34.755  24.721 -28.357  1.00 25.20           C
ATOM   2066  O   VAL A  14     -35.221  23.583 -28.482  1.00 24.62           O
ATOM   2067  CB  VAL A  14     -33.545  25.333 -26.224  1.00 25.01           C
ATOM   2068  CG1 VAL A  14     -33.256  23.872 -25.918  1.00 23.33           C
ATOM   2069  CG2 VAL A  14     -32.352  25.992 -26.934  1.00 27.19           C
ATOM   2070  N   THR A  15     -34.170  25.379 -29.354  1.00 21.07           N
ATOM   2071  CA  THR A  15     -33.835  24.793 -30.638  1.00 22.67           C
ATOM   2072  C   THR A  15     -32.343  24.923 -30.840  1.00 25.52           C
ATOM   2073  O   THR A  15     -31.769  25.965 -30.511  1.00 23.06           O
ATOM   2074  CB  THR A  15     -34.564  25.512 -31.764  1.00 26.15           C
ATOM   2075  OG1 THR A  15     -35.956  25.159 -31.700  1.00 25.49           O
ATOM   2076  CG2 THR A  15     -33.975  25.148 -33.155  1.00 26.58           C
ATOM   2077  N   VAL A  16     -31.717  23.861 -31.343  1.00 21.08           N
ATOM   2078  CA  VAL A  16     -30.303  23.873 -31.697  1.00 21.87           C
ATOM   2079  C   VAL A  16     -30.215  23.627 -33.194  1.00 24.88           C
ATOM   2080  O   VAL A  16     -30.699  22.601 -33.686  1.00 23.40           O
ATOM   2081  CB  VAL A  16     -29.491  22.816 -30.926  1.00 21.29           C
ATOM   2082  CG1 VAL A  16     -28.050  22.808 -31.446  1.00 22.02           C
ATOM   2083  CG2 VAL A  16     -29.518  23.099 -29.415  1.00 21.98           C
ATOM   2084  N   LEU A  17     -29.648  24.588 -33.929  1.00 21.03           N
ATOM   2085  CA  LEU A  17     -29.376  24.429 -35.356  1.00 24.04           C
ATOM   2086  C   LEU A  17     -27.908  24.080 -35.558  1.00 23.07           C
ATOM   2087  O   LEU A  17     -27.022  24.891 -35.254  1.00 24.21           O
ATOM   2088  CB  LEU A  17     -29.722  25.703 -36.133  1.00 20.38           C
ATOM   2089  CG  LEU A  17     -31.137  26.225 -35.948  1.00 22.47           C
ATOM   2090  CD1 LEU A  17     -31.309  27.543 -36.687  1.00 23.39           C
ATOM   2091  CD2 LEU A  17     -32.138  25.191 -36.466  1.00 24.80           C
ATOM   2092  N   GLY A  18     -27.653  22.890 -36.100  1.00 22.03           N
ATOM   2093  CA  GLY A  18     -26.300  22.433 -36.325  1.00 23.24           C
ATOM   2094  C   GLY A  18     -25.885  21.357 -35.350  1.00 25.51           C
ATOM   2095  O   GLY A  18     -25.809  21.609 -34.143  1.00 22.45           O
ATOM   2096  N   LEU A  19     -25.616  20.152 -35.852  1.00 24.50           N
ATOM   2097  CA  LEU A  19     -25.315  18.993 -35.016  1.00 26.25           C
ATOM   2098  C   LEU A  19     -23.978  18.371 -35.386  1.00 26.62           C
ATOM   2099  O   LEU A  19     -23.831  17.141 -35.435  1.00 27.81           O
ATOM   2100  CB  LEU A  19     -26.433  17.947 -35.103  1.00 21.54           C
ATOM   2101  CG  LEU A  19     -27.780  18.406 -34.552  1.00 23.65           C
ATOM   2102  CD1 LEU A  19     -28.871  17.349 -34.744  1.00 22.40           C
ATOM   2103  CD2 LEU A  19     -27.653  18.799 -33.074  1.00 22.09           C
ATOM   2104  N   GLY A  20     -22.971  19.203 -35.630  1.00 24.87           N
ATOM   2105  CA  GLY A  20     -21.610  18.717 -35.579  1.00 24.39           C
ATOM   2106  C   GLY A  20     -21.251  18.305 -34.151  1.00 23.00           C
ATOM   2107  O   GLY A  20     -22.089  18.259 -33.249  1.00 24.12           O
ATOM   2108  N   ARG A  21     -19.964  18.028 -33.943  1.00 24.86           N
ATOM   2109  CA  ARG A  21     -19.544  17.551 -32.625  1.00 29.15           C
ATOM   2110  C   ARG A  21     -19.927  18.540 -31.520  1.00 28.17           C
ATOM   2111  O   ARG A  21     -20.468  18.143 -30.479  1.00 24.04           O
ATOM   2112  CB  ARG A  21     -18.042  17.275 -32.613  1.00 35.00           C
ATOM   2113  CG  ARG A  21     -17.708  15.819 -32.991  1.00 43.37           C
ATOM   2114  CD  ARG A  21     -16.207  15.610 -33.218  1.00 42.93           C
ATOM   2115  NE  ARG A  21     -15.363  16.040 -32.098  1.00 49.92           N
ATOM   2116  CZ  ARG A  21     -15.508  15.704 -30.818  1.00 45.32           C
ATOM   2117  NH1 ARG A  21     -16.458  14.874 -30.412  1.00 49.72           N
ATOM   2118  NH2 ARG A  21     -14.672  16.216 -29.918  1.00 42.55           N
ATOM   2119  N   MET A  22     -19.668  19.834 -31.739  1.00 26.43           N
ATOM   2120  CA  MET A  22     -20.083  20.847 -30.766  1.00 24.51           C
ATOM   2121  C   MET A  22     -21.589  20.925 -30.644  1.00 23.91           C
ATOM   2122  O   MET A  22     -22.129  20.921 -29.532  1.00 21.18           O
ATOM   2123  CB  MET A  22     -19.555  22.232 -31.147  1.00 26.19           C
ATOM   2124  CG  MET A  22     -19.454  23.265 -30.009  1.00 24.58           C
ATOM   2125  SD  MET A  22     -18.963  22.698 -28.362  1.00 22.18           S
ATOM   2126  CE  MET A  22     -17.229  23.063 -28.537  1.00 23.14           C
ATOM   2127  N   GLY A  23     -22.284  21.081 -31.774  1.00 21.97           N
ATOM   2128  CA  GLY A  23     -23.712  21.328 -31.710  1.00 22.24           C
ATOM   2129  C   GLY A  23     -24.445  20.167 -31.056  1.00 23.62           C
ATOM   2130  O   GLY A  23     -25.387  20.368 -30.279  1.00 22.46           O
ATOM   2131  N   SER A  24     -23.999  18.940 -31.353  1.00 22.52           N
ATOM   2132  CA  SER A  24     -24.558  17.747 -30.719  1.00 23.46           C
ATOM   2133  C   SER A  24     -24.373  17.785 -29.215  1.00 23.76           C
ATOM   2134  O   SER A  24     -25.269  17.381 -28.470  1.00 23.74           O
ATOM   2135  CB  SER A  24     -23.896  16.495 -31.285  1.00 28.25           C
ATOM   2136  OG  SER A  24     -24.067  16.461 -32.698  1.00 30.38           O
ATOM   2137  N   ALA A  25     -23.194  18.223 -28.755  1.00 22.18           N
ATOM   2138  CA  ALA A  25     -22.945  18.329 -27.315  1.00 22.30           C
ATOM   2139  C   ALA A  25     -23.858  19.367 -26.670  1.00 21.37           C
ATOM   2140  O   ALA A  25     -24.361  19.158 -25.555  1.00 20.55           O
ATOM   2141  CB  ALA A  25     -21.463  18.665 -27.060  1.00 22.46           C
ATOM   2142  N   LEU A  26     -24.087  20.502 -27.343  1.00 18.71           N
ATOM   2143  CA  LEU A  26     -25.018  21.494 -26.812  1.00 20.49           C
ATOM   2144  C   LEU A  26     -26.415  20.914 -26.673  1.00 21.91           C
ATOM   2145  O   LEU A  26     -27.036  21.015 -25.615  1.00 21.63           O
ATOM   2146  CB  LEU A  26     -25.074  22.724 -27.725  1.00 22.54           C
ATOM   2147  CG  LEU A  26     -23.730  23.355 -28.092  1.00 21.27           C
ATOM   2148  CD1 LEU A  26     -24.055  24.569 -28.926  1.00 22.09           C
ATOM   2149  CD2 LEU A  26     -22.915  23.794 -26.858  1.00 22.63           C
ATOM   2150  N   ALA A  27     -26.923  20.289 -27.745  1.00 23.32           N
ATOM   2151  CA  ALA A  27     -28.273  19.741 -27.699  1.00 21.56           C
ATOM   2152  C   ALA A  27     -28.375  18.649 -26.633  1.00 21.52           C
ATOM   2153  O   ALA A  27     -29.364  18.585 -25.893  1.00 22.81           O
ATOM   2154  CB  ALA A  27     -28.667  19.207 -29.090  1.00 22.11           C
ATOM   2155  N   ALA A  28     -27.342  17.809 -26.515  1.00 20.42           N
ATOM   2156  CA  ALA A  28     -27.369  16.765 -25.484  1.00 21.96           C
ATOM   2157  C   ALA A  28     -27.496  17.365 -24.089  1.00 26.36           C
ATOM   2158  O   ALA A  28     -28.233  16.844 -23.230  1.00 23.69           O
ATOM   2159  CB  ALA A  28     -26.115  15.902 -25.572  1.00 24.46           C
ATOM   2160  N   ALA A  29     -26.778  18.461 -23.839  1.00 20.74           N
ATOM   2161  CA  ALA A  29     -26.847  19.093 -22.526  1.00 21.61           C
ATOM   2162  C   ALA A  29     -28.226  19.662 -22.249  1.00 24.34           C
ATOM   2163  O   ALA A  29     -28.752  19.519 -21.137  1.00 22.91           O
ATOM   2164  CB  ALA A  29     -25.776  20.188 -22.427  1.00 20.73           C
ATOM   2165  N   PHE A  30     -28.808  20.364 -23.229  1.00 22.21           N
ATOM   2166  CA  PHE A  30     -30.161  20.883 -23.061  1.00 20.53           C
ATOM   2167  C   PHE A  30     -31.132  19.755 -22.752  1.00 21.57           C
ATOM   2168  O   PHE A  30     -31.956  19.853 -21.827  1.00 24.34           O
ATOM   2169  CB  PHE A  30     -30.606  21.614 -24.329  1.00 22.00           C
ATOM   2170  CG  PHE A  30     -29.996  22.977 -24.499  1.00 23.08           C
ATOM   2171  CD1 PHE A  30     -30.048  23.910 -23.476  1.00 22.07           C
ATOM   2172  CD2 PHE A  30     -29.433  23.341 -25.714  1.00 21.61           C
ATOM   2173  CE1 PHE A  30     -29.501  25.183 -23.652  1.00 24.35           C
ATOM   2174  CE2 PHE A  30     -28.878  24.608 -25.905  1.00 22.52           C
ATOM   2175  CZ  PHE A  30     -28.916  25.529 -24.866  1.00 21.61           C
ATOM   2176  N   LEU A  31     -31.031  18.670 -23.511  1.00 22.54           N
ATOM   2177  CA  LEU A  31     -31.982  17.567 -23.349  1.00 24.26           C
ATOM   2178  C   LEU A  31     -31.808  16.887 -21.990  1.00 27.12           C
ATOM   2179  O   LEU A  31     -32.798  16.595 -21.300  1.00 26.53           O
ATOM   2180  CB  LEU A  31     -31.805  16.571 -24.502  1.00 24.25           C
ATOM   2181  CG  LEU A  31     -32.809  15.414 -24.588  1.00 24.72           C
ATOM   2182  CD1 LEU A  31     -34.182  15.971 -24.872  1.00 27.44           C
ATOM   2183  CD2 LEU A  31     -32.387  14.523 -25.718  1.00 28.80           C
ATOM   2184  N   ALA A  32     -30.562  16.670 -21.565  1.00 24.83           N
ATOM   2185  CA  ALA A  32     -30.342  16.021 -20.274  1.00 26.77           C
ATOM   2186  C   ALA A  32     -30.859  16.870 -19.106  1.00 29.19           C
ATOM   2187  O   ALA A  32     -31.202  16.333 -18.040  1.00 27.51           O
ATOM   2188  CB  ALA A  32     -28.858  15.712 -20.107  1.00 24.52           C
ATOM   2189  N   ALA A  33     -30.916  18.181 -19.275  1.00 25.26           N
ATOM   2190  CA  ALA A  33     -31.404  19.097 -18.251  1.00 25.53           C
ATOM   2191  C   ALA A  33     -32.918  19.258 -18.270  1.00 25.94           C
ATOM   2192  O   ALA A  33     -33.457  20.039 -17.475  1.00 30.41           O
ATOM   2193  CB  ALA A  33     -30.741  20.473 -18.423  1.00 25.70           C
ATOM   2194  N   GLY A  34     -33.613  18.548 -19.156  1.00 26.02           N
ATOM   2195  CA  GLY A  34     -35.056  18.543 -19.176  1.00 28.51           C
ATOM   2196  C   GLY A  34     -35.701  19.607 -20.033  1.00 28.67           C
ATOM   2197  O   GLY A  34     -36.913  19.818 -19.925  1.00 27.90           O
ATOM   2198  N   HIS A  35     -34.922  20.327 -20.845  1.00 25.47           N
ATOM   2199  CA  HIS A  35     -35.508  21.259 -21.782  1.00 25.98           C
ATOM   2200  C   HIS A  35     -36.147  20.507 -22.939  1.00 23.87           C
ATOM   2201  O   HIS A  35     -35.584  19.532 -23.441  1.00 25.97           O
ATOM   2202  CB  HIS A  35     -34.433  22.211 -22.311  1.00 25.66           C
ATOM   2203  CG  HIS A  35     -33.896  23.114 -21.250  1.00 24.81           C
ATOM   2204  ND1 HIS A  35     -34.422  24.362 -21.010  1.00 30.84           N
ATOM   2205  CD2 HIS A  35     -32.926  22.927 -20.329  1.00 30.11           C
ATOM   2206  CE1 HIS A  35     -33.784  24.916 -19.993  1.00 30.85           C
ATOM   2207  NE2 HIS A  35     -32.875  24.064 -19.555  1.00 30.13           N
ATOM   2208  N   SER A  36     -37.311  20.980 -23.382  1.00 25.21           N
ATOM   2209  CA  SER A  36     -37.786  20.601 -24.713  1.00 25.26           C
ATOM   2210  C   SER A  36     -36.733  21.035 -25.717  1.00 26.93           C
ATOM   2211  O   SER A  36     -36.403  22.218 -25.793  1.00 26.50           O
ATOM   2212  CB  SER A  36     -39.125  21.266 -25.025  1.00 29.41           C
ATOM   2213  OG  SER A  36     -39.391  21.293 -26.433  1.00 30.01           O
ATOM   2214  N   THR A  37     -36.174  20.087 -26.450  1.00 24.93           N
ATOM   2215  CA  THR A  37     -35.024  20.353 -27.307  1.00 21.34           C
ATOM   2216  C   THR A  37     -35.375  19.928 -28.727  1.00 27.23           C
ATOM   2217  O   THR A  37     -35.547  18.737 -28.997  1.00 25.53           O
ATOM   2218  CB  THR A  37     -33.790  19.628 -26.775  1.00 23.04           C
ATOM   2219  OG1 THR A  37     -33.568  20.025 -25.406  1.00 25.87           O
ATOM   2220  CG2 THR A  37     -32.546  19.966 -27.617  1.00 23.96           C
ATOM   2221  N   THR A  38     -35.481  20.901 -29.630  1.00 25.40           N
ATOM   2222  CA  THR A  38     -35.721  20.660 -31.051  1.00 23.54           C
ATOM   2223  C   THR A  38     -34.410  20.831 -31.805  1.00 25.97           C
ATOM   2224  O   THR A  38     -33.684  21.806 -31.569  1.00 26.72           O
ATOM   2225  CB  THR A  38     -36.771  21.636 -31.578  1.00 25.93           C
ATOM   2226  OG1 THR A  38     -37.983  21.481 -30.823  1.00 26.87           O
ATOM   2227  CG2 THR A  38     -37.018  21.460 -33.113  1.00 23.32           C
ATOM   2228  N   VAL A  39     -34.080  19.876 -32.676  1.00 24.97           N
ATOM   2229  CA  VAL A  39     -32.797  19.921 -33.371  1.00 25.55           C
ATOM   2230  C   VAL A  39     -32.993  19.891 -34.881  1.00 32.30           C
ATOM   2231  O   VAL A  39     -33.984  19.357 -35.407  1.00 25.59           O
ATOM   2232  CB  VAL A  39     -31.862  18.779 -32.924  1.00 24.94           C
ATOM   2233  CG1 VAL A  39     -31.517  18.936 -31.424  1.00 23.64           C
ATOM   2234  CG2 VAL A  39     -32.512  17.419 -33.185  1.00 25.41           C
ATOM   2235  N   TRP A  40     -32.027  20.494 -35.583  1.00 24.69           N
ATOM   2236  CA  TRP A  40     -31.971  20.418 -37.033  1.00 26.83           C
ATOM   2237  C   TRP A  40     -30.512  20.401 -37.461  1.00 29.13           C
ATOM   2238  O   TRP A  40     -29.674  21.088 -36.861  1.00 26.16           O
ATOM   2239  CB  TRP A  40     -32.713  21.587 -37.693  1.00 25.70           C
ATOM   2240  CG  TRP A  40     -32.747  21.447 -39.199  1.00 32.54           C
ATOM   2241  CD1 TRP A  40     -33.726  20.843 -39.944  1.00 32.77           C
ATOM   2242  CD2 TRP A  40     -31.737  21.869 -40.130  1.00 33.04           C
ATOM   2243  NE1 TRP A  40     -33.392  20.881 -41.282  1.00 35.42           N
ATOM   2244  CE2 TRP A  40     -32.180  21.510 -41.419  1.00 32.77           C
ATOM   2245  CE3 TRP A  40     -30.511  22.529 -39.997  1.00 33.46           C
ATOM   2246  CZ2 TRP A  40     -31.436  21.786 -42.570  1.00 36.35           C
ATOM   2247  CZ3 TRP A  40     -29.768  22.788 -41.140  1.00 36.41           C
ATOM   2248  CH2 TRP A  40     -30.240  22.427 -42.412  1.00 33.68           C
ATOM   2249  N   ASN A  41     -30.215  19.606 -38.491  1.00 27.74           N
ATOM   2250  CA  ASN A  41     -28.892  19.546 -39.100  1.00 28.05           C
ATOM   2251  C   ASN A  41     -29.071  19.290 -40.591  1.00 31.46           C
ATOM   2252  O   ASN A  41     -30.027  18.630 -41.000  1.00 31.13           O
ATOM   2253  CB  ASN A  41     -28.026  18.427 -38.503  1.00 25.30           C
ATOM   2254  CG  ASN A  41     -26.558  18.585 -38.824  1.00 29.40           C
ATOM   2255  OD1 ASN A  41     -25.973  19.650 -38.611  1.00 27.50           O
ATOM   2256  ND2 ASN A  41     -25.936  17.515 -39.326  1.00 29.72           N
ATOM   2257  N   ARG A  42     -28.135  19.796 -41.395  1.00 34.37           N
ATOM   2258  CA  ARG A  42     -28.198  19.542 -42.838  1.00 34.32           C
ATOM   2259  C   ARG A  42     -28.138  18.050 -43.135  1.00 38.13           C
ATOM   2260  O   ARG A  42     -28.788  17.567 -44.068  1.00 41.88           O
ATOM   2261  CB  ARG A  42     -27.065  20.271 -43.561  1.00 40.81           C
ATOM   2262  CG  ARG A  42     -27.166  20.160 -45.090  1.00 47.21           C
ATOM   2263  CD  ARG A  42     -25.776  20.150 -45.734  1.00 54.52           C
ATOM   2264  NE  ARG A  42     -25.767  20.150 -47.199  1.00 60.01           N
ATOM   2265  CZ  ARG A  42     -26.462  20.965 -47.988  1.00 59.70           C
ATOM   2266  NH1 ARG A  42     -27.256  21.908 -47.500  1.00 64.77           N
ATOM   2267  NH2 ARG A  42     -26.343  20.843 -49.307  1.00 56.03           N
ATOM   2268  N   THR A  43     -27.368  17.307 -42.348  1.00 33.40           N
ATOM   2269  CA  THR A  43     -27.292  15.858 -42.451  1.00 33.19           C
ATOM   2270  C   THR A  43     -28.173  15.248 -41.370  1.00 34.90           C
ATOM   2271  O   THR A  43     -27.848  15.371 -40.176  1.00 32.81           O
ATOM   2272  CB  THR A  43     -25.843  15.403 -42.291  1.00 31.72           C
ATOM   2273  OG1 THR A  43     -25.078  15.867 -43.412  1.00 37.87           O
ATOM   2274  CG2 THR A  43     -25.731  13.882 -42.176  1.00 35.81           C
ATOM   2275  N   PRO A  44     -29.279  14.587 -41.720  1.00 34.11           N
ATOM   2276  CA  PRO A  44     -30.263  14.211 -40.689  1.00 31.75           C
ATOM   2277  C   PRO A  44     -29.788  13.139 -39.732  1.00 33.04           C
ATOM   2278  O   PRO A  44     -30.270  13.088 -38.591  1.00 33.50           O
ATOM   2279  CB  PRO A  44     -31.457  13.703 -41.497  1.00 37.80           C
ATOM   2280  CG  PRO A  44     -30.969  13.532 -42.914  1.00 38.60           C
ATOM   2281  CD  PRO A  44     -29.754  14.356 -43.099  1.00 36.83           C
ATOM   2282  N   GLY A  45     -28.872  12.271 -40.157  1.00 30.04           N
ATOM   2283  CA  GLY A  45     -28.433  11.188 -39.295  1.00 27.44           C
ATOM   2284  C   GLY A  45     -27.809  11.643 -37.988  1.00 32.31           C
ATOM   2285  O   GLY A  45     -27.826  10.911 -37.002  1.00 29.81           O
ATOM   2286  N   LYS A  46     -27.249  12.850 -37.962  1.00 28.27           N
ATOM   2287  CA  LYS A  46     -26.632  13.356 -36.740  1.00 27.70           C
ATOM   2288  C   LYS A  46     -27.649  13.530 -35.626  1.00 28.75           C
ATOM   2289  O   LYS A  46     -27.265  13.688 -34.464  1.00 29.24           O
ATOM   2290  CB  LYS A  46     -25.962  14.695 -37.030  1.00 28.29           C
ATOM   2291  CG  LYS A  46     -24.956  14.649 -38.135  1.00 32.05           C
ATOM   2292  CD  LYS A  46     -23.891  13.655 -37.820  1.00 33.19           C
ATOM   2293  CE  LYS A  46     -22.689  13.925 -38.665  1.00 42.31           C
ATOM   2294  NZ  LYS A  46     -21.832  12.747 -38.535  1.00 45.29           N
ATOM   2295  N   ALA A  47     -28.938  13.571 -35.957  1.00 26.98           N
ATOM   2296  CA  ALA A  47     -29.946  13.757 -34.929  1.00 27.01           C
ATOM   2297  C   ALA A  47     -30.451  12.443 -34.353  1.00 28.11           C
ATOM   2298  O   ALA A  47     -31.281  12.468 -33.436  1.00 26.58           O
ATOM   2299  CB  ALA A  47     -31.126  14.554 -35.493  1.00 27.07           C
ATOM   2300  N   ASP A  48     -29.985  11.298 -34.866  1.00 28.38           N
ATOM   2301  CA  ASP A  48     -30.660  10.039 -34.547  1.00 30.32           C
ATOM   2302  C   ASP A  48     -30.652   9.757 -33.052  1.00 29.11           C
ATOM   2303  O   ASP A  48     -31.695   9.442 -32.460  1.00 30.88           O
ATOM   2304  CB  ASP A  48     -30.026   8.876 -35.303  1.00 30.83           C
ATOM   2305  CG  ASP A  48     -30.365   8.878 -36.786  1.00 31.24           C
ATOM   2306  OD1 ASP A  48     -31.231   9.666 -37.227  1.00 29.94           O
ATOM   2307  OD2 ASP A  48     -29.786   8.033 -37.492  1.00 30.87           O1-
ATOM   2308  N   GLU A  49     -29.483   9.852 -32.416  1.00 30.31           N
ATOM   2309  CA  GLU A  49     -29.410   9.468 -31.008  1.00 31.95           C
ATOM   2310  C   GLU A  49     -30.150  10.464 -30.120  1.00 33.07           C
ATOM   2311  O   GLU A  49     -30.829  10.073 -29.163  1.00 30.20           O
ATOM   2312  CB  GLU A  49     -27.951   9.321 -30.574  1.00 32.97           C
ATOM   2313  CG  GLU A  49     -27.833   8.981 -29.121  1.00 41.17           C
ATOM   2314  CD  GLU A  49     -28.447   7.625 -28.783  1.00 48.39           C
ATOM   2315  OE1 GLU A  49     -28.437   6.743 -29.676  1.00 48.40           O
ATOM   2316  OE2 GLU A  49     -28.949   7.458 -27.634  1.00 51.90           O
ATOM   2317  N   LEU A  50     -30.048  11.755 -30.431  1.00 25.93           N
ATOM   2318  CA  LEU A  50     -30.789  12.756 -29.681  1.00 25.19           C
ATOM   2319  C   LEU A  50     -32.299  12.544 -29.798  1.00 27.47           C
ATOM   2320  O   LEU A  50     -33.032  12.655 -28.801  1.00 28.12           O
ATOM   2321  CB  LEU A  50     -30.414  14.153 -30.185  1.00 23.67           C
ATOM   2322  CG  LEU A  50     -29.033  14.661 -29.759  1.00 26.22           C
ATOM   2323  CD1 LEU A  50     -28.571  15.785 -30.702  1.00 27.19           C
ATOM   2324  CD2 LEU A  50     -29.072  15.150 -28.343  1.00 24.47           C
ATOM   2325  N   ALA A  51     -32.783  12.279 -31.015  1.00 27.79           N
ATOM   2326  CA  ALA A  51     -34.222  12.107 -31.210  1.00 26.87           C
ATOM   2327  C   ALA A  51     -34.716  10.882 -30.467  1.00 29.74           C
ATOM   2328  O   ALA A  51     -35.833  10.879 -29.932  1.00 29.96           O
ATOM   2329  CB  ALA A  51     -34.548  11.970 -32.699  1.00 26.16           C
ATOM   2330  N   ALA A  52     -33.890   9.831 -30.431  1.00 26.30           N
ATOM   2331  CA  ALA A  52     -34.250   8.616 -29.693  1.00 32.19           C
ATOM   2332  C   ALA A  52     -34.394   8.887 -28.204  1.00 34.32           C
ATOM   2333  O   ALA A  52     -35.118   8.163 -27.499  1.00 29.56           O
ATOM   2334  CB  ALA A  52     -33.208   7.515 -29.946  1.00 29.72           C
ATOM   2335  N   ARG A  53     -33.725   9.924 -27.701  1.00 30.96           N
ATOM   2336  CA  ARG A  53     -33.783  10.274 -26.290  1.00 29.35           C
ATOM   2337  C   ARG A  53     -34.763  11.400 -25.980  1.00 30.49           C
ATOM   2338  O   ARG A  53     -34.791  11.886 -24.848  1.00 30.77           O
ATOM   2339  CB  ARG A  53     -32.391  10.638 -25.768  1.00 33.04           C
ATOM   2340  CG  ARG A  53     -31.290   9.617 -26.055  1.00 37.83           C
ATOM   2341  CD  ARG A  53     -30.347   9.588 -24.857  1.00 41.94           C
ATOM   2342  NE  ARG A  53     -29.544  10.807 -24.784  1.00 41.02           N
ATOM   2343  CZ  ARG A  53     -28.440  11.011 -25.491  1.00 47.44           C
ATOM   2344  NH1 ARG A  53     -27.899  10.045 -26.211  1.00 46.27           N
ATOM   2345  NH2 ARG A  53     -27.850  12.205 -25.454  1.00 39.47           N
ATOM   2346  N   GLY A  54     -35.580  11.818 -26.932  1.00 27.95           N
ATOM   2347  CA  GLY A  54     -36.614  12.794 -26.651  1.00 29.46           C
ATOM   2348  C   GLY A  54     -36.478  14.100 -27.392  1.00 25.52           C
ATOM   2349  O   GLY A  54     -37.393  14.938 -27.309  1.00 25.55           O
ATOM   2350  N   ALA A  55     -35.386  14.334 -28.113  1.00 26.89           N
ATOM   2351  CA  ALA A  55     -35.302  15.553 -28.909  1.00 27.59           C
ATOM   2352  C   ALA A  55     -36.277  15.483 -30.075  1.00 27.79           C
ATOM   2353  O   ALA A  55     -36.584  14.406 -30.591  1.00 27.81           O
ATOM   2354  CB  ALA A  55     -33.872  15.767 -29.422  1.00 27.59           C
ATOM   2355  N   ARG A  56     -36.789  16.642 -30.484  1.00 24.98           N
ATOM   2356  CA  ARG A  56     -37.666  16.703 -31.640  1.00 26.54           C
ATOM   2357  C   ARG A  56     -36.795  16.896 -32.865  1.00 31.54           C
ATOM   2358  O   ARG A  56     -36.019  17.862 -32.924  1.00 27.70           O
ATOM   2359  CB  ARG A  56     -38.676  17.843 -31.510  1.00 27.41           C
ATOM   2360  CG  ARG A  56     -39.534  18.061 -32.747  1.00 28.59           C
ATOM   2361  CD  ARG A  56     -40.316  19.345 -32.640  1.00 29.14           C
ATOM   2362  NE  ARG A  56     -41.423  19.249 -31.694  1.00 29.33           N
ATOM   2363  CZ  ARG A  56     -41.617  20.092 -30.687  1.00 30.34           C
ATOM   2364  NH1 ARG A  56     -40.758  21.064 -30.429  1.00 31.95           N
ATOM   2365  NH2 ARG A  56     -42.707  19.974 -29.935  1.00 31.74           N
ATOM   2366  N   ARG A  57     -36.882  15.965 -33.817  1.00 27.79           N
ATOM   2367  CA  ARG A  57     -36.240  16.167 -35.118  1.00 29.84           C
ATOM   2368  C   ARG A  57     -37.112  17.091 -35.963  1.00 32.41           C
ATOM   2369  O   ARG A  57     -38.148  16.680 -36.492  1.00 31.29           O
ATOM   2370  CB  ARG A  57     -35.998  14.844 -35.835  1.00 32.17           C
ATOM   2371  CG  ARG A  57     -35.479  15.060 -37.266  1.00 36.24           C
ATOM   2372  CD  ARG A  57     -35.483  13.782 -38.131  1.00 39.96           C
ATOM   2373  NE  ARG A  57     -35.066  12.581 -37.413  1.00 40.16           N
ATOM   2374  CZ  ARG A  57     -33.835  12.087 -37.445  1.00 33.89           C
ATOM   2375  NH1 ARG A  57     -32.860  12.711 -38.082  1.00 38.59           N
ATOM   2376  NH2 ARG A  57     -33.573  10.959 -36.798  1.00 36.97           N
ATOM   2377  N   ALA A  58     -36.693  18.348 -36.115  1.00 29.22           N
ATOM   2378  CA  ALA A  58     -37.422  19.259 -36.992  1.00 29.10           C
ATOM   2379  C   ALA A  58     -37.276  18.830 -38.441  1.00 31.59           C
ATOM   2380  O   ALA A  58     -36.207  18.376 -38.861  1.00 28.91           O
ATOM   2381  CB  ALA A  58     -36.919  20.697 -36.838  1.00 26.77           C
ATOM   2382  N   GLY A  59     -38.363  18.991 -39.213  1.00 30.74           N
ATOM   2383  CA  GLY A  59     -38.313  18.663 -40.629  1.00 34.16           C
ATOM   2384  C   GLY A  59     -37.617  19.700 -41.480  1.00 37.43           C
ATOM   2385  O   GLY A  59     -37.179  19.392 -42.594  1.00 39.41           O
ATOM   2386  N   SER A  60     -37.475  20.918 -40.971  1.00 28.92           N
ATOM   2387  CA  SER A  60     -36.880  21.981 -41.757  1.00 32.02           C
ATOM   2388  C   SER A  60     -36.376  23.051 -40.802  1.00 30.45           C
ATOM   2389  O   SER A  60     -36.746  23.079 -39.628  1.00 29.32           O
ATOM   2390  CB  SER A  60     -37.898  22.563 -42.726  1.00 30.44           C
ATOM   2391  OG  SER A  60     -38.929  23.224 -42.006  1.00 33.38           O
ATOM   2392  N   VAL A  61     -35.531  23.940 -41.328  1.00 30.57           N
ATOM   2393  CA  VAL A  61     -35.070  25.076 -40.529  1.00 28.66           C
ATOM   2394  C   VAL A  61     -36.252  25.892 -40.034  1.00 29.38           C
ATOM   2395  O   VAL A  61     -36.288  26.333 -38.881  1.00 28.65           O
ATOM   2396  CB  VAL A  61     -34.095  25.944 -41.346  1.00 30.02           C
ATOM   2397  CG1 VAL A  61     -33.776  27.257 -40.556  1.00 32.32           C
ATOM   2398  CG2 VAL A  61     -32.833  25.166 -41.636  1.00 29.21           C
ATOM   2399  N   ALA A  62     -37.247  26.110 -40.898  1.00 29.99           N
ATOM   2400  CA  ALA A  62     -38.389  26.923 -40.495  1.00 30.57           C
ATOM   2401  C   ALA A  62     -39.149  26.281 -39.346  1.00 27.06           C
ATOM   2402  O   ALA A  62     -39.578  26.979 -38.424  1.00 30.54           O
ATOM   2403  CB  ALA A  62     -39.328  27.163 -41.683  1.00 29.53           C
ATOM   2404  N   GLU A  63     -39.362  24.955 -39.399  1.00 30.59           N
ATOM   2405  CA  GLU A  63     -40.028  24.281 -38.289  1.00 32.62           C
ATOM   2406  C   GLU A  63     -39.205  24.387 -37.012  1.00 27.91           C
ATOM   2407  O   GLU A  63     -39.746  24.672 -35.937  1.00 29.53           O
ATOM   2408  CB  GLU A  63     -40.270  22.808 -38.606  1.00 31.13           C
ATOM   2409  CG  GLU A  63     -41.146  22.127 -37.554  1.00 33.52           C
ATOM   2410  CD  GLU A  63     -41.122  20.609 -37.658  1.00 37.51           C
ATOM   2411  OE1 GLU A  63     -40.830  20.083 -38.750  1.00 41.22           O
ATOM   2412  OE2 GLU A  63     -41.421  19.945 -36.643  1.00 43.98           O
ATOM   2413  N   ALA A  64     -37.891  24.164 -37.126  1.00 30.09           N
ATOM   2414  CA  ALA A  64     -36.990  24.260 -35.977  1.00 25.26           C
ATOM   2415  C   ALA A  64     -37.080  25.627 -35.310  1.00 27.58           C
ATOM   2416  O   ALA A  64     -37.265  25.725 -34.095  1.00 27.90           O
ATOM   2417  CB  ALA A  64     -35.560  23.965 -36.425  1.00 27.20           C
ATOM   2418  N   VAL A  65     -36.978  26.700 -36.099  1.00 26.65           N
ATOM   2419  CA  VAL A  65     -37.049  28.042 -35.533  1.00 26.25           C
ATOM   2420  C   VAL A  65     -38.418  28.336 -34.901  1.00 28.80           C
ATOM   2421  O   VAL A  65     -38.505  29.056 -33.897  1.00 28.80           O
ATOM   2422  CB  VAL A  65     -36.684  29.060 -36.633  1.00 28.55           C
ATOM   2423  CG1 VAL A  65     -37.006  30.471 -36.189  1.00 33.86           C
ATOM   2424  CG2 VAL A  65     -35.234  28.897 -37.035  1.00 27.83           C
ATOM   2425  N   ALA A  66     -39.510  27.806 -35.479  1.00 27.18           N
ATOM   2426  CA  ALA A  66     -40.844  28.041 -34.934  1.00 26.83           C
ATOM   2427  C   ALA A  66     -41.102  27.257 -33.649  1.00 29.97           C
ATOM   2428  O   ALA A  66     -41.995  27.618 -32.873  1.00 32.02           O
ATOM   2429  CB  ALA A  66     -41.906  27.668 -35.976  1.00 30.86           C
ATOM   2430  N   ALA A  67     -40.312  26.218 -33.384  1.00 30.13           N
ATOM   2431  CA  ALA A  67     -40.583  25.342 -32.250  1.00 28.55           C
ATOM   2432  C   ALA A  67     -40.265  25.981 -30.903  1.00 30.95           C
ATOM   2433  O   ALA A  67     -40.844  25.569 -29.888  1.00 33.78           O
ATOM   2434  CB  ALA A  67     -39.802  24.032 -32.419  1.00 28.65           C
ATOM   2435  N   ALA A  68     -39.385  26.981 -30.857  1.00 29.27           N
ATOM   2436  CA  ALA A  68     -38.893  27.468 -29.573  1.00 29.64           C
ATOM   2437  C   ALA A  68     -38.602  28.953 -29.657  1.00 27.83           C
ATOM   2438  O   ALA A  68     -38.247  29.454 -30.732  1.00 30.32           O
ATOM   2439  CB  ALA A  68     -37.626  26.717 -29.139  1.00 28.63           C
ATOM   2440  N   PRO A  69     -38.746  29.683 -28.549  1.00 28.42           N
ATOM   2441  CA  PRO A  69     -38.395  31.110 -28.547  1.00 30.26           C
ATOM   2442  C   PRO A  69     -36.902  31.356 -28.472  1.00 30.84           C
ATOM   2443  O   PRO A  69     -36.467  32.492 -28.694  1.00 30.59           O
ATOM   2444  CB  PRO A  69     -39.082  31.635 -27.284  1.00 30.49           C
ATOM   2445  CG  PRO A  69     -39.128  30.444 -26.357  1.00 34.29           C
ATOM   2446  CD  PRO A  69     -39.203  29.212 -27.231  1.00 27.48           C
ATOM   2447  N   LEU A  70     -36.124  30.338 -28.117  1.00 27.13           N
ATOM   2448  CA  LEU A  70     -34.677  30.432 -27.960  1.00 25.89           C
ATOM   2449  C   LEU A  70     -34.062  29.550 -29.029  1.00 23.92           C
ATOM   2450  O   LEU A  70     -34.292  28.341 -29.047  1.00 24.45           O
ATOM   2451  CB  LEU A  70     -34.241  29.975 -26.565  1.00 24.98           C
ATOM   2452  CG  LEU A  70     -32.724  29.975 -26.316  1.00 27.81           C
ATOM   2453  CD1 LEU A  70     -32.160  31.401 -26.417  1.00 25.05           C
ATOM   2454  CD2 LEU A  70     -32.387  29.350 -24.949  1.00 26.60           C
ATOM   2455  N   VAL A  71     -33.330  30.156 -29.956  1.00 21.31           N
ATOM   2456  CA  VAL A  71     -32.755  29.451 -31.096  1.00 19.40           C
ATOM   2457  C   VAL A  71     -31.246  29.573 -30.979  1.00 25.79           C
ATOM   2458  O   VAL A  71     -30.709  30.682 -31.079  1.00 23.37           O
ATOM   2459  CB  VAL A  71     -33.234  30.034 -32.436  1.00 21.87           C
ATOM   2460  CG1 VAL A  71     -32.669  29.242 -33.583  1.00 22.67           C
ATOM   2461  CG2 VAL A  71     -34.789  30.090 -32.502  1.00 27.23           C
ATOM   2462  N   VAL A  72     -30.569  28.449 -30.758  1.00 20.50           N
ATOM   2463  CA  VAL A  72     -29.108  28.388 -30.638  1.00 22.19           C
ATOM   2464  C   VAL A  72     -28.545  27.861 -31.948  1.00 23.92           C
ATOM   2465  O   VAL A  72     -28.969  26.802 -32.427  1.00 25.62           O
ATOM   2466  CB  VAL A  72     -28.686  27.481 -29.467  1.00 21.51           C
ATOM   2467  CG1 VAL A  72     -27.176  27.332 -29.428  1.00 23.35           C
ATOM   2468  CG2 VAL A  72     -29.215  28.019 -28.137  1.00 19.78           C
ATOM   2469  N   VAL A  73     -27.574  28.571 -32.525  1.00 21.18           N
ATOM   2470  CA  VAL A  73     -26.952  28.170 -33.784  1.00 22.33           C
ATOM   2471  C   VAL A  73     -25.484  27.860 -33.537  1.00 23.59           C
ATOM   2472  O   VAL A  73     -24.778  28.644 -32.894  1.00 21.29           O
ATOM   2473  CB  VAL A  73     -27.088  29.257 -34.870  1.00 24.19           C
ATOM   2474  CG1 VAL A  73     -26.647  28.684 -36.216  1.00 25.60           C
ATOM   2475  CG2 VAL A  73     -28.507  29.755 -34.951  1.00 27.11           C
ATOM   2476  N   CYS A  74     -25.023  26.729 -34.053  1.00 22.41           N
ATOM   2477  CA  CYS A  74     -23.621  26.357 -33.872  1.00 23.18           C
ATOM   2478  C   CYS A  74     -23.194  25.583 -35.121  1.00 26.98           C
ATOM   2479  O   CYS A  74     -23.341  24.363 -35.188  1.00 25.29           O
ATOM   2480  CB  CYS A  74     -23.440  25.546 -32.596  1.00 22.31           C
ATOM   2481  SG  CYS A  74     -21.720  25.154 -32.236  1.00 25.35           S
ATOM   2482  N   VAL A  75     -22.679  26.313 -36.115  1.00 21.51           N
ATOM   2483  CA  VAL A  75     -22.271  25.705 -37.374  1.00 25.39           C
ATOM   2484  C   VAL A  75     -20.845  26.134 -37.686  1.00 25.32           C
ATOM   2485  O   VAL A  75     -20.161  26.700 -36.830  1.00 24.23           O
ATOM   2486  CB  VAL A  75     -23.246  26.057 -38.516  1.00 24.58           C
ATOM   2487  CG1 VAL A  75     -24.599  25.346 -38.292  1.00 26.46           C
ATOM   2488  CG2 VAL A  75     -23.475  27.555 -38.629  1.00 27.02           C
ATOM   2489  N   ALA A  76     -20.372  25.855 -38.903  1.00 23.12           N
ATOM   2490  CA  ALA A  76     -18.941  25.961 -39.162  1.00 23.93           C
ATOM   2491  C   ALA A  76     -18.455  27.402 -39.096  1.00 23.97           C
ATOM   2492  O   ALA A  76     -17.385  27.669 -38.542  1.00 25.97           O
ATOM   2493  CB  ALA A  76     -18.604  25.359 -40.525  1.00 27.12           C
ATOM   2494  N   ASP A  77     -19.200  28.331 -39.692  1.00 23.09           N
ATOM   2495  CA  ASP A  77     -18.753  29.719 -39.803  1.00 24.15           C
ATOM   2496  C   ASP A  77     -19.956  30.584 -40.163  1.00 23.36           C
ATOM   2497  O   ASP A  77     -21.080  30.100 -40.304  1.00 24.04           O
ATOM   2498  CB  ASP A  77     -17.598  29.866 -40.814  1.00 23.87           C
ATOM   2499  CG  ASP A  77     -17.927  29.316 -42.192  1.00 29.29           C
ATOM   2500  OD1 ASP A  77     -19.120  29.257 -42.580  1.00 27.50           O
ATOM   2501  OD2 ASP A  77     -16.957  28.967 -42.904  1.00 31.59           O1-
ATOM   2502  N   ASP A  78     -19.720  31.894 -40.290  1.00 22.79           N
ATOM   2503  CA  ASP A  78     -20.839  32.803 -40.489  1.00 22.76           C
ATOM   2504  C   ASP A  78     -21.518  32.591 -41.841  1.00 22.64           C
ATOM   2505  O   ASP A  78     -22.732  32.776 -41.963  1.00 23.78           O
ATOM   2506  CB  ASP A  78     -20.339  34.227 -40.334  1.00 25.34           C
ATOM   2507  CG  ASP A  78     -21.452  35.221 -40.213  1.00 25.97           C
ATOM   2508  OD1 ASP A  78     -22.209  35.197 -39.196  1.00 25.58           O
ATOM   2509  OD2 ASP A  78     -21.549  36.054 -41.134  1.00 25.60           O1-
ATOM   2510  N   GLU A  79     -20.745  32.210 -42.858  1.00 23.55           N
ATOM   2511  CA  GLU A  79     -21.328  31.844 -44.147  1.00 25.57           C
ATOM   2512  C   GLU A  79     -22.374  30.748 -43.981  1.00 26.88           C
ATOM   2513  O   GLU A  79     -23.483  30.844 -44.522  1.00 27.30           O
ATOM   2514  CB  GLU A  79     -20.228  31.390 -45.102  1.00 26.41           C
ATOM   2515  CG  GLU A  79     -20.737  31.231 -46.529  1.00 33.37           C
ATOM   2516  CD  GLU A  79     -19.721  30.622 -47.468  1.00 40.12           C
ATOM   2517  OE1 GLU A  79     -18.569  30.376 -47.056  1.00 41.74           O
ATOM   2518  OE2 GLU A  79     -20.080  30.416 -48.645  1.00 48.03           O
ATOM   2519  N   ALA A  80     -22.048  29.715 -43.196  1.00 28.03           N
ATOM   2520  CA  ALA A  80     -23.011  28.636 -42.952  1.00 26.89           C
ATOM   2521  C   ALA A  80     -24.219  29.124 -42.167  1.00 27.47           C
ATOM   2522  O   ALA A  80     -25.353  28.699 -42.431  1.00 27.02           O
ATOM   2523  CB  ALA A  80     -22.331  27.471 -42.219  1.00 26.43           C
ATOM   2524  N   VAL A  81     -24.009  30.020 -41.192  1.00 24.51           N
ATOM   2525  CA  VAL A  81     -25.130  30.614 -40.466  1.00 25.16           C
ATOM   2526  C   VAL A  81     -26.106  31.262 -41.427  1.00 27.22           C
ATOM   2527  O   VAL A  81     -27.330  31.142 -41.286  1.00 24.71           O
ATOM   2528  CB  VAL A  81     -24.634  31.651 -39.443  1.00 23.38           C
ATOM   2529  CG1 VAL A  81     -25.834  32.372 -38.838  1.00 24.91           C
ATOM   2530  CG2 VAL A  81     -23.761  30.986 -38.354  1.00 23.28           C
ATOM   2531  N   HIS A  82     -25.587  32.014 -42.394  1.00 25.26           N
ATOM   2532  CA  HIS A  82     -26.515  32.736 -43.243  1.00 28.84           C
ATOM   2533  C   HIS A  82     -27.120  31.849 -44.336  1.00 27.07           C
ATOM   2534  O   HIS A  82     -28.255  32.085 -44.744  1.00 29.18           O
ATOM   2535  CB  HIS A  82     -25.829  33.998 -43.768  1.00 26.17           C
ATOM   2536  CG  HIS A  82     -25.894  35.110 -42.763  1.00 24.88           C
ATOM   2537  ND1 HIS A  82     -24.853  35.410 -41.904  1.00 29.30           N
ATOM   2538  CD2 HIS A  82     -26.919  35.919 -42.409  1.00 23.03           C
ATOM   2539  CE1 HIS A  82     -25.215  36.402 -41.111  1.00 21.65           C
ATOM   2540  NE2 HIS A  82     -26.468  36.720 -41.384  1.00 29.86           N
ATOM   2541  N   GLN A  83     -26.422  30.804 -44.760  1.00 27.81           N
ATOM   2542  CA  GLN A  83     -27.055  29.828 -45.648  1.00 33.29           C
ATOM   2543  C   GLN A  83     -28.301  29.216 -45.018  1.00 34.20           C
ATOM   2544  O   GLN A  83     -29.315  29.019 -45.709  1.00 31.35           O
ATOM   2545  CB  GLN A  83     -26.051  28.752 -46.043  1.00 34.96           C
ATOM   2546  CG  GLN A  83     -25.188  29.172 -47.235  1.00 40.90           C
ATOM   2547  CD  GLN A  83     -23.876  28.411 -47.356  1.00 44.32           C
ATOM   2548  OE1 GLN A  83     -23.018  28.761 -48.184  1.00 47.27           O
ATOM   2549  NE2 GLN A  83     -23.693  27.389 -46.512  1.00 46.46           N
ATOM   2550  N   LEU A  84     -28.264  28.938 -43.706  1.00 32.66           N
ATOM   2551  CA  LEU A  84     -29.433  28.377 -43.023  1.00 30.30           C
ATOM   2552  C   LEU A  84     -30.533  29.397 -42.815  1.00 30.91           C
ATOM   2553  O   LEU A  84     -31.713  29.077 -42.996  1.00 31.34           O
ATOM   2554  CB  LEU A  84     -29.054  27.782 -41.667  1.00 30.49           C
ATOM   2555  CG  LEU A  84     -28.007  26.688 -41.689  1.00 36.11           C
ATOM   2556  CD1 LEU A  84     -27.868  26.109 -40.271  1.00 39.81           C
ATOM   2557  CD2 LEU A  84     -28.433  25.615 -42.692  1.00 37.87           C
ATOM   2558  N   LEU A  85     -30.186  30.611 -42.376  1.00 26.14           N
ATOM   2559  CA  LEU A  85     -31.174  31.543 -41.861  1.00 25.87           C
ATOM   2560  C   LEU A  85     -31.654  32.587 -42.871  1.00 27.50           C
ATOM   2561  O   LEU A  85     -32.757  33.112 -42.696  1.00 29.01           O
ATOM   2562  CB  LEU A  85     -30.629  32.284 -40.629  1.00 24.57           C
ATOM   2563  CG  LEU A  85     -30.257  31.384 -39.447  1.00 26.99           C
ATOM   2564  CD1 LEU A  85     -29.860  32.231 -38.248  1.00 27.61           C
ATOM   2565  CD2 LEU A  85     -31.459  30.502 -39.113  1.00 27.82           C
ATOM   2566  N   ASP A  86     -30.842  32.959 -43.863  1.00 29.44           N
ATOM   2567  CA  ASP A  86     -31.266  33.996 -44.803  1.00 28.87           C
ATOM   2568  C   ASP A  86     -32.574  33.649 -45.513  1.00 32.71           C
ATOM   2569  O   ASP A  86     -33.398  34.561 -45.703  1.00 30.26           O
ATOM   2570  CB  ASP A  86     -30.153  34.268 -45.825  1.00 30.95           C
ATOM   2571  CG  ASP A  86     -29.030  35.123 -45.251  1.00 32.83           C
ATOM   2572  OD1 ASP A  86     -29.156  35.525 -44.076  1.00 29.19           O
ATOM   2573  OD2 ASP A  86     -28.041  35.387 -45.973  1.00 31.15           O1-
ATOM   2574  N   PRO A  87     -32.846  32.388 -45.887  1.00 35.70           N
ATOM   2575  CA  PRO A  87     -34.121  32.085 -46.571  1.00 33.00           C
ATOM   2576  C   PRO A  87     -35.365  32.298 -45.730  1.00 36.94           C
ATOM   2577  O   PRO A  87     -36.465  32.276 -46.294  1.00 40.81           O
ATOM   2578  CB  PRO A  87     -33.966  30.609 -46.947  1.00 34.20           C
ATOM   2579  CG  PRO A  87     -32.510  30.449 -47.157  1.00 36.40           C
ATOM   2580  CD  PRO A  87     -31.904  31.259 -46.024  1.00 31.08           C
ATOM   2581  N   LEU A  88     -35.256  32.499 -44.419  1.00 31.88           N
ATOM   2582  CA  LEU A  88     -36.455  32.591 -43.599  1.00 34.31           C
ATOM   2583  C   LEU A  88     -37.187  33.909 -43.846  1.00 41.29           C
ATOM   2584  O   LEU A  88     -36.596  34.914 -44.251  1.00 39.67           O
ATOM   2585  CB  LEU A  88     -36.107  32.430 -42.117  1.00 30.45           C
ATOM   2586  CG  LEU A  88     -35.375  31.129 -41.753  1.00 32.03           C
ATOM   2587  CD1 LEU A  88     -34.989  31.147 -40.249  1.00 32.61           C
ATOM   2588  CD2 LEU A  88     -36.248  29.908 -42.063  1.00 34.47           C
ATOM   2589  N   ASP A  89     -38.496  33.896 -43.602  1.00 38.14           N
ATOM   2590  CA  ASP A  89     -39.345  35.047 -43.908  1.00 44.51           C
ATOM   2591  C   ASP A  89     -40.325  35.231 -42.752  1.00 45.13           C
ATOM   2592  O   ASP A  89     -41.358  34.555 -42.693  1.00 47.31           O
ATOM   2593  CB  ASP A  89     -40.067  34.839 -45.238  1.00 46.21           C
ATOM   2594  CG  ASP A  89     -40.788  36.081 -45.717  1.00 52.39           C
ATOM   2595  OD1 ASP A  89     -41.661  35.943 -46.604  1.00 57.51           O1-
ATOM   2596  OD2 ASP A  89     -40.479  37.195 -45.227  1.00 53.37           O
ATOM   2597  N   GLY A  90     -40.001  36.145 -41.838  1.00 41.28           N
ATOM   2598  CA  GLY A  90     -40.796  36.338 -40.648  1.00 41.72           C
ATOM   2599  C   GLY A  90     -40.632  35.278 -39.580  1.00 39.96           C
ATOM   2600  O   GLY A  90     -41.228  35.415 -38.502  1.00 44.60           O
ATOM   2601  N   ALA A  91     -39.828  34.245 -39.829  1.00 40.41           N
ATOM   2602  CA  ALA A  91     -39.725  33.136 -38.886  1.00 38.28           C
ATOM   2603  C   ALA A  91     -39.160  33.581 -37.541  1.00 37.90           C
ATOM   2604  O   ALA A  91     -39.608  33.119 -36.486  1.00 36.35           O
ATOM   2605  CB  ALA A  91     -38.858  32.031 -39.486  1.00 38.31           C
ATOM   2606  N   LEU A  92     -38.179  34.478 -37.556  1.00 35.98           N
ATOM   2607  CA  LEU A  92     -37.414  34.804 -36.361  1.00 34.85           C
ATOM   2608  C   LEU A  92     -38.038  35.908 -35.518  1.00 33.84           C
ATOM   2609  O   LEU A  92     -37.530  36.196 -34.431  1.00 35.04           O
ATOM   2610  CB  LEU A  92     -35.992  35.207 -36.772  1.00 34.58           C
ATOM   2611  CG  LEU A  92     -35.077  34.002 -37.014  1.00 34.73           C
ATOM   2612  CD1 LEU A  92     -33.813  34.401 -37.782  1.00 36.76           C
ATOM   2613  CD2 LEU A  92     -34.733  33.277 -35.727  1.00 39.71           C
ATOM   2614  N   ALA A  93     -39.129  36.528 -35.974  1.00 34.14           N
ATOM   2615  CA  ALA A  93     -39.711  37.653 -35.251  1.00 33.89           C
ATOM   2616  C   ALA A  93     -40.119  37.257 -33.830  1.00 33.79           C
ATOM   2617  O   ALA A  93     -40.803  36.249 -33.622  1.00 38.54           O
ATOM   2618  CB  ALA A  93     -40.918  38.196 -36.024  1.00 36.09           C
ATOM   2619  N   GLY A  94     -39.684  38.053 -32.855  1.00 33.26           N
ATOM   2620  CA  GLY A  94     -39.997  37.864 -31.451  1.00 32.06           C
ATOM   2621  C   GLY A  94     -39.170  36.814 -30.742  1.00 33.32           C
ATOM   2622  O   GLY A  94     -39.370  36.596 -29.539  1.00 35.35           O
ATOM   2623  N   ARG A  95     -38.241  36.179 -31.435  1.00 32.15           N
ATOM   2624  CA  ARG A  95     -37.402  35.140 -30.861  1.00 29.78           C
ATOM   2625  C   ARG A  95     -36.045  35.702 -30.458  1.00 30.39           C
ATOM   2626  O   ARG A  95     -35.711  36.861 -30.710  1.00 30.78           O
ATOM   2627  CB  ARG A  95     -37.236  34.007 -31.855  1.00 29.96           C
ATOM   2628  CG  ARG A  95     -38.567  33.535 -32.339  1.00 36.82           C
ATOM   2629  CD  ARG A  95     -38.500  32.256 -33.122  1.00 33.06           C
ATOM   2630  NE  ARG A  95     -39.826  32.058 -33.687  1.00 36.76           N
ATOM   2631  CZ  ARG A  95     -40.813  31.426 -33.068  1.00 36.39           C
ATOM   2632  NH1 ARG A  95     -40.603  30.732 -31.959  1.00 33.98           N
ATOM   2633  NH2 ARG A  95     -42.042  31.500 -33.568  1.00 34.96           N
ATOM   2634  N   THR A  96     -35.275  34.859 -29.791  1.00 27.81           N
ATOM   2635  CA  THR A  96     -33.946  35.217 -29.311  1.00 26.88           C
ATOM   2636  C   THR A  96     -32.973  34.257 -29.975  1.00 24.42           C
ATOM   2637  O   THR A  96     -33.050  33.041 -29.766  1.00 27.36           O
ATOM   2638  CB  THR A  96     -33.874  35.138 -27.779  1.00 27.44           C
ATOM   2639  OG1 THR A  96     -34.724  36.144 -27.199  1.00 32.85           O
ATOM   2640  CG2 THR A  96     -32.444  35.391 -27.295  1.00 28.08           C
ATOM   2641  N   LEU A  97     -32.081  34.794 -30.796  1.00 23.83           N
ATOM   2642  CA  LEU A  97     -31.125  34.007 -31.552  1.00 21.58           C
ATOM   2643  C   LEU A  97     -29.769  34.066 -30.851  1.00 22.07           C
ATOM   2644  O   LEU A  97     -29.264  35.160 -30.603  1.00 24.28           O
ATOM   2645  CB  LEU A  97     -31.006  34.571 -32.967  1.00 22.07           C
ATOM   2646  CG  LEU A  97     -30.123  33.868 -33.970  1.00 27.03           C
ATOM   2647  CD1 LEU A  97     -30.682  32.494 -34.205  1.00 28.56           C
ATOM   2648  CD2 LEU A  97     -30.066  34.680 -35.277  1.00 28.02           C
ATOM   2649  N   VAL A  98     -29.179  32.906 -30.560  1.00 21.30           N
ATOM   2650  CA  VAL A  98     -27.889  32.833 -29.858  1.00 20.60           C
ATOM   2651  C   VAL A  98     -26.886  32.177 -30.797  1.00 22.88           C
ATOM   2652  O   VAL A  98     -27.012  30.987 -31.120  1.00 21.64           O
ATOM   2653  CB  VAL A  98     -27.982  32.066 -28.535  1.00 21.37           C
ATOM   2654  CG1 VAL A  98     -26.579  31.973 -27.905  1.00 23.05           C
ATOM   2655  CG2 VAL A  98     -28.962  32.797 -27.593  1.00 23.50           C
ATOM   2656  N   ASN A  99     -25.899  32.949 -31.270  1.00 18.42           N
ATOM   2657  CA  ASN A  99     -24.974  32.429 -32.266  1.00 19.71           C
ATOM   2658  C   ASN A  99     -23.682  31.980 -31.604  1.00 21.30           C
ATOM   2659  O   ASN A  99     -22.825  32.813 -31.259  1.00 19.75           O
ATOM   2660  CB  ASN A  99     -24.687  33.450 -33.361  1.00 20.45           C
ATOM   2661  CG  ASN A  99     -23.799  32.875 -34.410  1.00 22.68           C
ATOM   2662  OD1 ASN A  99     -23.768  31.653 -34.590  1.00 21.45           O
ATOM   2663  ND2 ASN A  99     -23.076  33.730 -35.139  1.00 24.80           N
ATOM   2664  N   LEU A 100     -23.547  30.662 -31.407  1.00 19.43           N
ATOM   2665  CA  LEU A 100     -22.348  30.118 -30.794  1.00 18.54           C
ATOM   2666  C   LEU A 100     -21.301  29.730 -31.835  1.00 21.79           C
ATOM   2667  O   LEU A 100     -20.239  29.213 -31.475  1.00 22.16           O
ATOM   2668  CB  LEU A 100     -22.700  28.933 -29.874  1.00 19.43           C
ATOM   2669  CG  LEU A 100     -23.578  29.359 -28.717  1.00 22.08           C
ATOM   2670  CD1 LEU A 100     -23.928  28.150 -27.844  1.00 21.39           C
ATOM   2671  CD2 LEU A 100     -22.831  30.371 -27.872  1.00 23.09           C
ATOM   2672  N   THR A 101     -21.562  30.025 -33.108  1.00 20.60           N
ATOM   2673  CA  THR A 101     -20.552  29.867 -34.154  1.00 20.21           C
ATOM   2674  C   THR A 101     -19.373  30.809 -33.900  1.00 21.82           C
ATOM   2675  O   THR A 101     -19.564  31.962 -33.509  1.00 21.80           O
ATOM   2676  CB  THR A 101     -21.210  30.186 -35.497  1.00 21.94           C
ATOM   2677  OG1 THR A 101     -22.418  29.440 -35.626  1.00 23.38           O
ATOM   2678  CG2 THR A 101     -20.285  29.885 -36.702  1.00 24.35           C
ATOM   2679  N   THR A 102     -18.149  30.327 -34.155  1.00 21.16           N
ATOM   2680  CA  THR A 102     -16.963  31.169 -34.029  1.00 22.26           C
ATOM   2681  C   THR A 102     -16.908  32.156 -35.195  1.00 23.02           C
ATOM   2682  O   THR A 102     -17.101  31.771 -36.349  1.00 24.18           O
ATOM   2683  CB  THR A 102     -15.708  30.303 -34.081  1.00 27.44           C
ATOM   2684  OG1 THR A 102     -15.675  29.430 -32.951  1.00 36.08           O
ATOM   2685  CG2 THR A 102     -14.453  31.190 -34.086  1.00 25.85           C
ATOM   2686  N   GLY A 103     -16.608  33.416 -34.912  1.00 21.53           N
ATOM   2687  CA  GLY A 103     -16.502  34.367 -36.001  1.00 20.97           C
ATOM   2688  C   GLY A 103     -15.851  35.657 -35.552  1.00 22.73           C
ATOM   2689  O   GLY A 103     -15.236  35.736 -34.478  1.00 20.70           O
ATOM   2690  N   THR A 104     -15.991  36.675 -36.394  1.00 21.86           N
ATOM   2691  CA  THR A 104     -15.327  37.946 -36.136  1.00 21.71           C
ATOM   2692  C   THR A 104     -16.279  38.945 -35.499  1.00 19.35           C
ATOM   2693  O   THR A 104     -17.501  38.781 -35.529  1.00 20.25           O
ATOM   2694  CB  THR A 104     -14.796  38.549 -37.435  1.00 22.20           C
ATOM   2695  OG1 THR A 104     -15.897  38.848 -38.312  1.00 21.83           O
ATOM   2696  CG2 THR A 104     -13.830  37.601 -38.098  1.00 22.00           C
ATOM   2697  N   SER A 105     -15.709  40.013 -34.931  1.00 17.87           N
ATOM   2698  CA  SER A 105     -16.576  41.071 -34.418  1.00 18.35           C
ATOM   2699  C   SER A 105     -17.335  41.768 -35.544  1.00 17.83           C
ATOM   2700  O   SER A 105     -18.481  42.195 -35.343  1.00 19.95           O
ATOM   2701  CB  SER A 105     -15.775  42.098 -33.591  1.00 22.51           C
ATOM   2702  OG  SER A 105     -14.914  42.882 -34.416  1.00 21.04           O
ATOM   2703  N   ALA A 106     -16.743  41.865 -36.738  1.00 18.66           N
ATOM   2704  CA  ALA A 106     -17.495  42.402 -37.868  1.00 20.07           C
ATOM   2705  C   ALA A 106     -18.725  41.553 -38.151  1.00 19.72           C
ATOM   2706  O   ALA A 106     -19.823  42.078 -38.385  1.00 20.09           O
ATOM   2707  CB  ALA A 106     -16.610  42.446 -39.111  1.00 20.25           C
ATOM   2708  N   GLN A 107     -18.550  40.237 -38.150  1.00 19.69           N
ATOM   2709  CA  GLN A 107     -19.688  39.363 -38.402  1.00 21.02           C
ATOM   2710  C   GLN A 107     -20.741  39.522 -37.311  1.00 22.02           C
ATOM   2711  O   GLN A 107     -21.952  39.512 -37.593  1.00 19.38           O
ATOM   2712  CB  GLN A 107     -19.206  37.920 -38.497  1.00 19.01           C
ATOM   2713  CG  GLN A 107     -18.537  37.624 -39.858  1.00 21.18           C
ATOM   2714  CD  GLN A 107     -17.644  36.381 -39.843  1.00 24.32           C
ATOM   2715  OE1 GLN A 107     -17.489  35.722 -38.815  1.00 23.06           O
ATOM   2716  NE2 GLN A 107     -17.053  36.053 -41.005  1.00 24.72           N
ATOM   2717  N   ALA A 108     -20.293  39.700 -36.061  1.00 18.92           N
ATOM   2718  CA  ALA A 108     -21.217  39.871 -34.939  1.00 20.97           C
ATOM   2719  C   ALA A 108     -21.985  41.185 -35.038  1.00 21.32           C
ATOM   2720  O   ALA A 108     -23.197  41.222 -34.780  1.00 22.13           O
ATOM   2721  CB  ALA A 108     -20.465  39.793 -33.602  1.00 21.35           C
ATOM   2722  N   ARG A 109     -21.305  42.277 -35.397  1.00 19.23           N
ATOM   2723  CA  ARG A 109     -22.004  43.547 -35.608  1.00 21.10           C
ATOM   2724  C   ARG A 109     -23.010  43.440 -36.754  1.00 21.62           C
ATOM   2725  O   ARG A 109     -24.141  43.940 -36.649  1.00 23.25           O
ATOM   2726  CB  ARG A 109     -20.998  44.682 -35.877  1.00 22.22           C
ATOM   2727  CG  ARG A 109     -20.087  45.007 -34.679  1.00 23.46           C
ATOM   2728  CD  ARG A 109     -19.217  46.235 -34.919  1.00 23.55           C
ATOM   2729  NE  ARG A 109     -18.159  45.980 -35.895  1.00 24.31           N
ATOM   2730  CZ  ARG A 109     -16.964  45.500 -35.583  1.00 20.89           C
ATOM   2731  NH1 ARG A 109     -16.642  45.235 -34.324  1.00 20.74           N
ATOM   2732  NH2 ARG A 109     -16.072  45.290 -36.557  1.00 20.08           N
ATOM   2733  N   ALA A 110     -22.600  42.844 -37.881  1.00 20.30           N
ATOM   2734  CA  ALA A 110     -23.537  42.666 -38.978  1.00 22.21           C
ATOM   2735  C   ALA A 110     -24.723  41.808 -38.537  1.00 22.18           C
ATOM   2736  O   ALA A 110     -25.872  42.090 -38.906  1.00 23.89           O
ATOM   2737  CB  ALA A 110     -22.836  42.055 -40.200  1.00 22.83           C
ATOM   2738  N   ASN A 111     -24.466  40.775 -37.727  1.00 20.03           N
ATOM   2739  CA  ASN A 111     -25.550  39.875 -37.324  1.00 21.56           C
ATOM   2740  C   ASN A 111     -26.526  40.571 -36.380  1.00 23.47           C
ATOM   2741  O   ASN A 111     -27.737  40.349 -36.462  1.00 23.56           O
ATOM   2742  CB  ASN A 111     -24.978  38.607 -36.687  1.00 19.99           C
ATOM   2743  CG  ASN A 111     -24.373  37.705 -37.702  1.00 20.76           C
ATOM   2744  OD1 ASN A 111     -24.674  37.838 -38.881  1.00 25.99           O
ATOM   2745  ND2 ASN A 111     -23.492  36.795 -37.283  1.00 21.39           N
ATOM   2746  N   ALA A 112     -26.026  41.430 -35.486  1.00 21.20           N
ATOM   2747  CA  ALA A 112     -26.936  42.184 -34.623  1.00 26.38           C
ATOM   2748  C   ALA A 112     -27.908  43.025 -35.446  1.00 28.58           C
ATOM   2749  O   ALA A 112     -29.110  43.072 -35.153  1.00 25.97           O
ATOM   2750  CB  ALA A 112     -26.147  43.082 -33.676  1.00 24.92           C
ATOM   2751  N   ALA A 113     -27.405  43.702 -36.481  1.00 23.99           N
ATOM   2752  CA  ALA A 113     -28.294  44.480 -37.351  1.00 27.26           C
ATOM   2753  C   ALA A 113     -29.243  43.580 -38.141  1.00 26.28           C
ATOM   2754  O   ALA A 113     -30.437  43.882 -38.271  1.00 29.44           O
ATOM   2755  CB  ALA A 113     -27.466  45.328 -38.312  1.00 24.33           C
ATOM   2756  N   TRP A 114     -28.713  42.496 -38.697  1.00 23.90           N
ATOM   2757  CA  TRP A 114     -29.503  41.562 -39.486  1.00 26.72           C
ATOM   2758  C   TRP A 114     -30.651  40.995 -38.656  1.00 29.20           C
ATOM   2759  O   TRP A 114     -31.792  40.904 -39.130  1.00 28.06           O
ATOM   2760  CB  TRP A 114     -28.563  40.471 -40.000  1.00 26.14           C
ATOM   2761  CG  TRP A 114     -29.143  39.310 -40.719  1.00 27.33           C
ATOM   2762  CD1 TRP A 114     -29.181  39.114 -42.071  1.00 29.16           C
ATOM   2763  CD2 TRP A 114     -29.695  38.116 -40.126  1.00 28.22           C
ATOM   2764  NE1 TRP A 114     -29.749  37.886 -42.358  1.00 27.73           N
ATOM   2765  CE2 TRP A 114     -30.084  37.263 -41.187  1.00 27.14           C
ATOM   2766  CE3 TRP A 114     -29.918  37.700 -38.809  1.00 30.01           C
ATOM   2767  CZ2 TRP A 114     -30.681  36.018 -40.969  1.00 29.35           C
ATOM   2768  CZ3 TRP A 114     -30.521  36.458 -38.595  1.00 30.66           C
ATOM   2769  CH2 TRP A 114     -30.881  35.631 -39.664  1.00 29.11           C
ATOM   2770  N   ALA A 115     -30.372  40.652 -37.395  1.00 25.44           N
ATOM   2771  CA  ALA A 115     -31.410  40.088 -36.535  1.00 27.70           C
ATOM   2772  C   ALA A 115     -32.461  41.129 -36.184  1.00 30.57           C
ATOM   2773  O   ALA A 115     -33.660  40.831 -36.180  1.00 29.40           O
ATOM   2774  CB  ALA A 115     -30.781  39.514 -35.261  1.00 27.13           C
ATOM   2775  N   LYS A 116     -32.039  42.364 -35.903  1.00 29.22           N
ATOM   2776  CA  LYS A 116     -33.007  43.392 -35.535  1.00 30.79           C
ATOM   2777  C   LYS A 116     -33.944  43.710 -36.697  1.00 34.78           C
ATOM   2778  O   LYS A 116     -35.138  43.948 -36.483  1.00 32.40           O
ATOM   2779  CB  LYS A 116     -32.297  44.655 -35.052  1.00 32.24           C
ATOM   2780  CG  LYS A 116     -33.274  45.663 -34.477  1.00 38.98           C
ATOM   2781  CD  LYS A 116     -32.847  47.121 -34.638  1.00 46.06           C
ATOM   2782  CE  LYS A 116     -32.810  47.791 -33.263  1.00 50.09           C
ATOM   2783  NZ  LYS A 116     -32.002  49.031 -33.191  1.00 48.36           N
ATOM   2784  N   GLU A 117     -33.425  43.692 -37.929  1.00 30.55           N
ATOM   2785  CA  GLU A 117     -34.272  43.880 -39.108  1.00 32.19           C
ATOM   2786  C   GLU A 117     -35.347  42.808 -39.171  1.00 35.65           C
ATOM   2787  O   GLU A 117     -36.441  43.039 -39.700  1.00 37.14           O
ATOM   2788  CB  GLU A 117     -33.420  43.830 -40.376  1.00 36.37           C
ATOM   2789  CG  GLU A 117     -32.891  45.185 -40.850  1.00 41.41           C
ATOM   2790  CD  GLU A 117     -33.995  46.183 -41.214  1.00 48.71           C
ATOM   2791  OE1 GLU A 117     -34.595  46.036 -42.307  1.00 54.62           O
ATOM   2792  OE2 GLU A 117     -34.255  47.112 -40.414  1.00 49.54           O
ATOM   2793  N   ARG A 118     -35.061  41.638 -38.618  1.00 31.63           N
ATOM   2794  CA  ARG A 118     -36.006  40.538 -38.591  1.00 31.37           C
ATOM   2795  C   ARG A 118     -36.761  40.443 -37.265  1.00 31.53           C
ATOM   2796  O   ARG A 118     -37.468  39.452 -37.032  1.00 37.02           O
ATOM   2797  CB  ARG A 118     -35.267  39.238 -38.902  1.00 31.19           C
ATOM   2798  CG  ARG A 118     -34.790  39.180 -40.349  1.00 32.34           C
ATOM   2799  CD  ARG A 118     -33.840  38.031 -40.595  1.00 30.54           C
ATOM   2800  NE  ARG A 118     -33.360  38.014 -41.974  1.00 32.02           N
ATOM   2801  CZ  ARG A 118     -33.564  37.014 -42.825  1.00 35.32           C
ATOM   2802  NH1 ARG A 118     -34.335  35.981 -42.509  1.00 35.58           N
ATOM   2803  NH2 ARG A 118     -33.013  37.070 -44.042  1.00 36.10           N
ATOM   2804  N   GLY A 119     -36.652  41.452 -36.404  1.00 31.66           N
ATOM   2805  CA  GLY A 119     -37.427  41.476 -35.176  1.00 28.50           C
ATOM   2806  C   GLY A 119     -36.974  40.498 -34.113  1.00 32.09           C
ATOM   2807  O   GLY A 119     -37.734  40.209 -33.181  1.00 32.18           O
ATOM   2808  N   ALA A 120     -35.747  39.991 -34.219  1.00 31.31           N
ATOM   2809  CA  ALA A 120     -35.209  39.013 -33.287  1.00 28.23           C
ATOM   2810  C   ALA A 120     -34.153  39.664 -32.403  1.00 31.51           C
ATOM   2811  O   ALA A 120     -33.409  40.544 -32.852  1.00 29.48           O
ATOM   2812  CB  ALA A 120     -34.606  37.820 -34.036  1.00 30.64           C
ATOM   2813  N   ALA A 121     -34.123  39.254 -31.138  1.00 26.01           N
ATOM   2814  CA  ALA A 121     -33.033  39.609 -30.236  1.00 26.75           C
ATOM   2815  C   ALA A 121     -31.832  38.736 -30.581  1.00 25.61           C
ATOM   2816  O   ALA A 121     -31.982  37.608 -31.054  1.00 26.24           O
ATOM   2817  CB  ALA A 121     -33.447  39.421 -28.771  1.00 27.71           C
ATOM   2818  N   PHE A 122     -30.627  39.272 -30.397  1.00 25.62           N
ATOM   2819  CA  PHE A 122     -29.455  38.542 -30.862  1.00 23.20           C
ATOM   2820  C   PHE A 122     -28.372  38.586 -29.795  1.00 24.12           C
ATOM   2821  O   PHE A 122     -27.962  39.673 -29.358  1.00 24.98           O
ATOM   2822  CB  PHE A 122     -28.942  39.127 -32.174  1.00 23.70           C
ATOM   2823  CG  PHE A 122     -27.700  38.482 -32.654  1.00 26.17           C
ATOM   2824  CD1 PHE A 122     -27.756  37.261 -33.273  1.00 27.52           C
ATOM   2825  CD2 PHE A 122     -26.468  39.089 -32.462  1.00 25.86           C
ATOM   2826  CE1 PHE A 122     -26.594  36.644 -33.724  1.00 27.79           C
ATOM   2827  CE2 PHE A 122     -25.304  38.468 -32.905  1.00 26.97           C
ATOM   2828  CZ  PHE A 122     -25.375  37.248 -33.520  1.00 25.37           C
ATOM   2829  N   LEU A 123     -27.938  37.408 -29.353  1.00 21.04           N
ATOM   2830  CA  LEU A 123     -26.764  37.274 -28.502  1.00 20.73           C
ATOM   2831  C   LEU A 123     -25.695  36.560 -29.299  1.00 22.32           C
ATOM   2832  O   LEU A 123     -25.951  35.493 -29.857  1.00 22.23           O
ATOM   2833  CB  LEU A 123     -27.044  36.467 -27.223  1.00 21.02           C
ATOM   2834  CG  LEU A 123     -27.961  37.105 -26.194  1.00 23.67           C
ATOM   2835  CD1 LEU A 123     -28.275  36.080 -25.090  1.00 22.98           C
ATOM   2836  CD2 LEU A 123     -27.251  38.298 -25.617  1.00 23.59           C
ATOM   2837  N   ASP A 124     -24.499  37.145 -29.352  1.00 21.90           N
ATOM   2838  CA  ASP A 124     -23.346  36.427 -29.848  1.00 22.30           C
ATOM   2839  C   ASP A 124     -22.705  35.680 -28.706  1.00 22.26           C
ATOM   2840  O   ASP A 124     -22.707  36.123 -27.549  1.00 21.97           O
ATOM   2841  CB  ASP A 124     -22.317  37.352 -30.506  1.00 23.37           C
ATOM   2842  CG  ASP A 124     -21.291  36.586 -31.355  1.00 24.28           C
ATOM   2843  OD1 ASP A 124     -21.659  35.609 -32.096  1.00 23.20           O
ATOM   2844  OD2 ASP A 124     -20.082  36.952 -31.295  1.00 25.82           O1-
ATOM   2845  N   GLY A 125     -22.182  34.512 -29.030  1.00 21.90           N
ATOM   2846  CA  GLY A 125     -21.582  33.668 -28.033  1.00 20.79           C
ATOM   2847  C   GLY A 125     -20.288  33.080 -28.551  1.00 22.19           C
ATOM   2848  O   GLY A 125     -20.048  32.984 -29.769  1.00 24.43           O
ATOM   2849  N   ALA A 126     -19.446  32.711 -27.597  1.00 18.13           N
ATOM   2850  CA  ALA A 126     -18.140  32.125 -27.860  1.00 19.11           C
ATOM   2851  C   ALA A 126     -17.998  30.923 -26.947  1.00 17.05           C
ATOM   2852  O   ALA A 126     -18.108  31.063 -25.724  1.00 20.38           O
ATOM   2853  CB  ALA A 126     -17.023  33.140 -27.577  1.00 19.41           C
ATOM   2854  N   ILE A 127     -17.732  29.753 -27.518  1.00 17.19           N
ATOM   2855  CA  ILE A 127     -17.560  28.549 -26.706  1.00 17.27           C
ATOM   2856  C   ILE A 127     -16.070  28.354 -26.454  1.00 19.67           C
ATOM   2857  O   ILE A 127     -15.318  27.995 -27.366  1.00 20.77           O
ATOM   2858  CB  ILE A 127     -18.158  27.312 -27.377  1.00 15.72           C
ATOM   2859  CG1 ILE A 127     -19.654  27.509 -27.595  1.00 19.14           C
ATOM   2860  CG2 ILE A 127     -17.848  26.093 -26.486  1.00 17.86           C
ATOM   2861  CD1 ILE A 127     -20.237  26.470 -28.559  1.00 19.30           C
ATOM   2862  N   MET A 128     -15.653  28.538 -25.202  1.00 17.58           N
ATOM   2863  CA  MET A 128     -14.250  28.430 -24.833  1.00 18.88           C
ATOM   2864  C   MET A 128     -14.048  27.042 -24.204  1.00 20.98           C
ATOM   2865  O   MET A 128     -13.777  26.893 -23.002  1.00 23.63           O
ATOM   2866  CB  MET A 128     -13.927  29.525 -23.823  1.00 21.43           C
ATOM   2867  CG  MET A 128     -13.930  30.966 -24.376  1.00 22.30           C
ATOM   2868  SD  MET A 128     -13.821  31.362 -26.125  1.00 21.55           S
ATOM   2869  CE  MET A 128     -12.059  31.007 -26.232  1.00 21.59           C
ATOM   2870  N   ALA A 129     -14.312  25.997 -24.982  1.00 19.93           N
ATOM   2871  CA  ALA A 129     -14.323  24.624 -24.475  1.00 19.87           C
ATOM   2872  C   ALA A 129     -14.296  23.702 -25.679  1.00 21.77           C
ATOM   2873  O   ALA A 129     -14.645  24.109 -26.791  1.00 22.72           O
ATOM   2874  CB  ALA A 129     -15.582  24.320 -23.638  1.00 20.83           C
ATOM   2875  N   VAL A 130     -13.849  22.472 -25.450  1.00 21.87           N
ATOM   2876  CA  VAL A 130     -14.022  21.396 -26.424  1.00 22.69           C
ATOM   2877  C   VAL A 130     -15.380  20.741 -26.182  1.00 22.67           C
ATOM   2878  O   VAL A 130     -15.966  20.889 -25.090  1.00 21.87           O
ATOM   2879  CB  VAL A 130     -12.870  20.387 -26.338  1.00 24.75           C
ATOM   2880  CG1 VAL A 130     -11.548  21.063 -26.759  1.00 26.09           C
ATOM   2881  CG2 VAL A 130     -12.784  19.834 -24.917  1.00 25.98           C
ATOM   2882  N   PRO A 131     -15.935  20.022 -27.169  1.00 22.20           N
ATOM   2883  CA  PRO A 131     -17.266  19.429 -26.981  1.00 22.13           C
ATOM   2884  C   PRO A 131     -17.412  18.564 -25.738  1.00 23.30           C
ATOM   2885  O   PRO A 131     -18.468  18.608 -25.094  1.00 25.17           O
ATOM   2886  CB  PRO A 131     -17.447  18.609 -28.268  1.00 25.56           C
ATOM   2887  CG  PRO A 131     -16.764  19.443 -29.286  1.00 25.20           C
ATOM   2888  CD  PRO A 131     -15.482  19.884 -28.566  1.00 25.10           C
ATOM   2889  N   GLU A 132     -16.394  17.789 -25.379  1.00 25.04           N
ATOM   2890  CA  GLU A 132     -16.554  16.892 -24.245  1.00 27.10           C
ATOM   2891  C   GLU A 132     -16.600  17.644 -22.923  1.00 28.22           C
ATOM   2892  O   GLU A 132     -16.965  17.054 -21.909  1.00 24.61           O
ATOM   2893  CB  GLU A 132     -15.418  15.866 -24.177  1.00 30.21           C
ATOM   2894  CG  GLU A 132     -14.013  16.405 -24.415  1.00 35.28           C
ATOM   2895  CD  GLU A 132     -13.530  16.434 -25.886  1.00 43.20           C
ATOM   2896  OE1 GLU A 132     -14.285  16.834 -26.813  1.00 33.19           O
ATOM   2897  OE2 GLU A 132     -12.342  16.061 -26.096  1.00 50.81           O
ATOM   2898  N   ASP A 133     -16.223  18.918 -22.907  1.00 24.69           N
ATOM   2899  CA  ASP A 133     -16.302  19.706 -21.689  1.00 24.46           C
ATOM   2900  C   ASP A 133     -17.584  20.518 -21.564  1.00 24.43           C
ATOM   2901  O   ASP A 133     -17.809  21.104 -20.491  1.00 23.51           O
ATOM   2902  CB  ASP A 133     -15.076  20.621 -21.589  1.00 25.71           C
ATOM   2903  CG  ASP A 133     -13.818  19.862 -21.167  1.00 29.09           C
ATOM   2904  OD1 ASP A 133     -12.691  20.379 -21.339  1.00 30.64           O1-
ATOM   2905  OD2 ASP A 133     -13.931  18.707 -20.700  1.00 33.33           O
ATOM   2906  N   ILE A 134     -18.449  20.527 -22.593  1.00 22.18           N
ATOM   2907  CA  ILE A 134     -19.766  21.135 -22.448  1.00 22.96           C
ATOM   2908  C   ILE A 134     -20.496  20.487 -21.279  1.00 25.33           C
ATOM   2909  O   ILE A 134     -20.417  19.262 -21.052  1.00 25.88           O
ATOM   2910  CB  ILE A 134     -20.566  21.012 -23.758  1.00 23.36           C
ATOM   2911  CG1 ILE A 134     -19.881  21.835 -24.856  1.00 21.85           C
ATOM   2912  CG2 ILE A 134     -22.046  21.438 -23.568  1.00 20.83           C
ATOM   2913  CD1 ILE A 134     -19.853  23.338 -24.530  1.00 19.45           C
ATOM   2914  N   ALA A 135     -21.191  21.322 -20.513  1.00 21.03           N
ATOM   2915  CA  ALA A 135     -21.960  20.947 -19.335  1.00 24.50           C
ATOM   2916  C   ALA A 135     -21.091  20.480 -18.170  1.00 23.85           C
ATOM   2917  O   ALA A 135     -21.641  20.063 -17.158  1.00 28.58           O
ATOM   2918  CB  ALA A 135     -23.021  19.881 -19.665  1.00 23.72           C
ATOM   2919  N   THR A 136     -19.766  20.575 -18.258  1.00 23.29           N
ATOM   2920  CA  THR A 136     -18.902  20.326 -17.107  1.00 24.10           C
ATOM   2921  C   THR A 136     -18.532  21.646 -16.445  1.00 25.24           C
ATOM   2922  O   THR A 136     -18.736  22.724 -16.995  1.00 22.34           O
ATOM   2923  CB  THR A 136     -17.602  19.608 -17.482  1.00 22.97           C
ATOM   2924  OG1 THR A 136     -16.694  20.534 -18.100  1.00 23.78           O
ATOM   2925  CG2 THR A 136     -17.867  18.433 -18.429  1.00 26.90           C
ATOM   2926  N   GLY A 137     -17.915  21.543 -15.270  1.00 26.62           N
ATOM   2927  CA  GLY A 137     -17.417  22.737 -14.613  1.00 22.17           C
ATOM   2928  C   GLY A 137     -16.220  23.371 -15.290  1.00 22.12           C
ATOM   2929  O   GLY A 137     -15.820  24.466 -14.892  1.00 22.17           O
ATOM   2930  N   ASP A 138     -15.635  22.714 -16.295  1.00 22.31           N
ATOM   2931  CA  ASP A 138     -14.517  23.293 -17.026  1.00 26.23           C
ATOM   2932  C   ASP A 138     -14.969  24.170 -18.188  1.00 24.17           C
ATOM   2933  O   ASP A 138     -14.166  24.978 -18.684  1.00 24.80           O
ATOM   2934  CB  ASP A 138     -13.602  22.181 -17.552  1.00 26.42           C
ATOM   2935  CG  ASP A 138     -12.719  21.579 -16.456  1.00 35.50           C
ATOM   2936  OD1 ASP A 138     -12.540  22.202 -15.387  1.00 35.89           O
ATOM   2937  OD2 ASP A 138     -12.238  20.455 -16.658  1.00 44.32           O1-
ATOM   2938  N   ALA A 139     -16.235  24.054 -18.602  1.00 21.36           N
ATOM   2939  CA  ALA A 139     -16.728  24.812 -19.760  1.00 20.00           C
ATOM   2940  C   ALA A 139     -16.802  26.304 -19.461  1.00 21.64           C
ATOM   2941  O   ALA A 139     -17.189  26.721 -18.366  1.00 20.14           O
ATOM   2942  CB  ALA A 139     -18.112  24.319 -20.173  1.00 21.81           C
ATOM   2943  N   VAL A 140     -16.424  27.114 -20.448  1.00 19.98           N
ATOM   2944  CA  VAL A 140     -16.568  28.564 -20.389  1.00 20.11           C
ATOM   2945  C   VAL A 140     -17.325  28.978 -21.642  1.00 18.64           C
ATOM   2946  O   VAL A 140     -16.907  28.636 -22.753  1.00 19.83           O
ATOM   2947  CB  VAL A 140     -15.196  29.260 -20.324  1.00 22.09           C
ATOM   2948  CG1 VAL A 140     -15.339  30.725 -20.561  1.00 22.52           C
ATOM   2949  CG2 VAL A 140     -14.555  29.012 -18.932  1.00 24.74           C
ATOM   2950  N   LEU A 141     -18.437  29.690 -21.477  1.00 18.32           N
ATOM   2951  CA  LEU A 141     -19.159  30.237 -22.632  1.00 17.33           C
ATOM   2952  C   LEU A 141     -19.437  31.701 -22.369  1.00 18.02           C
ATOM   2953  O   LEU A 141     -19.927  32.056 -21.292  1.00 18.21           O
ATOM   2954  CB  LEU A 141     -20.495  29.488 -22.893  1.00 19.38           C
ATOM   2955  CG  LEU A 141     -20.440  28.300 -23.873  1.00 18.04           C
ATOM   2956  CD1 LEU A 141     -19.831  27.065 -23.188  1.00 21.38           C
ATOM   2957  CD2 LEU A 141     -21.874  27.979 -24.368  1.00 19.91           C
ATOM   2958  N   LEU A 142     -19.120  32.553 -23.349  1.00 16.51           N
ATOM   2959  CA  LEU A 142     -19.163  33.997 -23.175  1.00 17.87           C
ATOM   2960  C   LEU A 142     -20.200  34.586 -24.119  1.00 18.15           C
ATOM   2961  O   LEU A 142     -20.320  34.136 -25.263  1.00 20.18           O
ATOM   2962  CB  LEU A 142     -17.792  34.619 -23.471  1.00 19.59           C
ATOM   2963  CG  LEU A 142     -16.628  33.982 -22.721  1.00 19.80           C
ATOM   2964  CD1 LEU A 142     -15.306  34.637 -23.247  1.00 24.66           C
ATOM   2965  CD2 LEU A 142     -16.782  34.206 -21.251  1.00 20.32           C
ATOM   2966  N   TYR A 143     -20.967  35.566 -23.641  1.00 18.23           N
ATOM   2967  CA  TYR A 143     -22.047  36.157 -24.435  1.00 19.82           C
ATOM   2968  C   TYR A 143     -21.931  37.672 -24.497  1.00 20.63           C
ATOM   2969  O   TYR A 143     -21.473  38.311 -23.542  1.00 19.48           O
ATOM   2970  CB  TYR A 143     -23.422  35.798 -23.841  1.00 20.93           C
ATOM   2971  CG  TYR A 143     -23.628  34.325 -23.756  1.00 19.65           C
ATOM   2972  CD1 TYR A 143     -23.135  33.592 -22.672  1.00 19.15           C
ATOM   2973  CD2 TYR A 143     -24.278  33.647 -24.773  1.00 20.67           C
ATOM   2974  CE1 TYR A 143     -23.309  32.215 -22.604  1.00 19.92           C
ATOM   2975  CE2 TYR A 143     -24.451  32.282 -24.721  1.00 18.79           C
ATOM   2976  CZ  TYR A 143     -23.972  31.568 -23.643  1.00 21.27           C
ATOM   2977  OH  TYR A 143     -24.173  30.200 -23.620  1.00 20.10           O
ATOM   2978  N   SER A 144     -22.345  38.252 -25.627  1.00 19.63           N
ATOM   2979  CA  SER A 144     -22.554  39.696 -25.654  1.00 17.36           C
ATOM   2980  C   SER A 144     -23.805  40.016 -26.450  1.00 19.99           C
ATOM   2981  O   SER A 144     -24.258  39.243 -27.298  1.00 22.55           O
ATOM   2982  CB  SER A 144     -21.341  40.461 -26.217  1.00 22.28           C
ATOM   2983  OG  SER A 144     -21.061  40.079 -27.553  1.00 22.28           O
ATOM   2984  N   GLY A 145     -24.353  41.193 -26.182  1.00 20.36           N
ATOM   2985  CA  GLY A 145     -25.655  41.540 -26.708  1.00 21.82           C
ATOM   2986  C   GLY A 145     -26.558  42.011 -25.581  1.00 24.83           C
ATOM   2987  O   GLY A 145     -26.127  42.150 -24.440  1.00 22.53           O
ATOM   2988  N   PRO A 146     -27.841  42.229 -25.878  1.00 26.23           N
ATOM   2989  CA  PRO A 146     -28.738  42.845 -24.885  1.00 25.57           C
ATOM   2990  C   PRO A 146     -28.809  42.041 -23.596  1.00 24.82           C
ATOM   2991  O   PRO A 146     -29.073  40.835 -23.604  1.00 28.37           O
ATOM   2992  CB  PRO A 146     -30.104  42.880 -25.587  1.00 26.89           C
ATOM   2993  CG  PRO A 146     -29.882  42.460 -26.998  1.00 33.24           C
ATOM   2994  CD  PRO A 146     -28.500  41.901 -27.153  1.00 27.34           C
ATOM   2995  N   ARG A 147     -28.561  42.721 -22.483  1.00 24.03           N
ATOM   2996  CA  ARG A 147     -28.594  42.042 -21.193  1.00 23.85           C
ATOM   2997  C   ARG A 147     -29.969  41.457 -20.907  1.00 26.86           C
ATOM   2998  O   ARG A 147     -30.071  40.421 -20.231  1.00 27.95           O
ATOM   2999  CB  ARG A 147     -28.178  42.996 -20.073  1.00 25.88           C
ATOM   3000  CG  ARG A 147     -28.322  42.409 -18.681  1.00 27.43           C
ATOM   3001  CD  ARG A 147     -27.208  41.415 -18.448  1.00 28.31           C
ATOM   3002  NE  ARG A 147     -27.375  40.637 -17.222  1.00 29.69           N
ATOM   3003  CZ  ARG A 147     -26.370  40.044 -16.588  1.00 38.69           C
ATOM   3004  NH1 ARG A 147     -25.112  40.208 -16.978  1.00 39.53           N
ATOM   3005  NH2 ARG A 147     -26.629  39.277 -15.532  1.00 42.17           N
ATOM   3006  N   ASP A 148     -31.042  42.081 -21.413  1.00 26.42           N
ATOM   3007  CA  ASP A 148     -32.357  41.557 -21.044  1.00 29.19           C
ATOM   3008  C   ASP A 148     -32.605  40.214 -21.718  1.00 27.91           C
ATOM   3009  O   ASP A 148     -33.284  39.357 -21.151  1.00 27.41           O
ATOM   3010  CB  ASP A 148     -33.508  42.530 -21.374  1.00 29.58           C
ATOM   3011  CG  ASP A 148     -33.528  43.042 -22.825  1.00 39.68           C
ATOM   3012  OD1 ASP A 148     -32.697  42.660 -23.670  1.00 38.55           O
ATOM   3013  OD2 ASP A 148     -34.447  43.843 -23.137  1.00 44.49           O
ATOM   3014  N   ALA A 149     -32.028  39.997 -22.903  1.00 30.04           N
ATOM   3015  CA  ALA A 149     -32.178  38.695 -23.558  1.00 27.50           C
ATOM   3016  C   ALA A 149     -31.354  37.629 -22.852  1.00 26.56           C
ATOM   3017  O   ALA A 149     -31.795  36.485 -22.716  1.00 26.10           O
ATOM   3018  CB  ALA A 149     -31.779  38.784 -25.030  1.00 29.61           C
ATOM   3019  N   PHE A 150     -30.148  37.975 -22.402  1.00 24.00           N
ATOM   3020  CA  PHE A 150     -29.383  37.027 -21.598  1.00 24.43           C
ATOM   3021  C   PHE A 150     -30.133  36.678 -20.318  1.00 26.80           C
ATOM   3022  O   PHE A 150     -30.212  35.506 -19.922  1.00 27.48           O
ATOM   3023  CB  PHE A 150     -28.003  37.604 -21.287  1.00 24.11           C
ATOM   3024  CG  PHE A 150     -27.176  36.752 -20.368  1.00 26.02           C
ATOM   3025  CD1 PHE A 150     -26.372  35.733 -20.878  1.00 24.89           C
ATOM   3026  CD2 PHE A 150     -27.180  36.979 -18.994  1.00 26.33           C
ATOM   3027  CE1 PHE A 150     -25.608  34.949 -20.025  1.00 21.05           C
ATOM   3028  CE2 PHE A 150     -26.402  36.201 -18.135  1.00 27.23           C
ATOM   3029  CZ  PHE A 150     -25.616  35.171 -18.665  1.00 22.04           C
ATOM   3030  N   ASP A 151     -30.683  37.689 -19.644  1.00 25.32           N
ATOM   3031  CA  ASP A 151     -31.422  37.424 -18.412  1.00 27.65           C
ATOM   3032  C   ASP A 151     -32.600  36.484 -18.655  1.00 25.98           C
ATOM   3033  O   ASP A 151     -32.863  35.581 -17.845  1.00 28.41           O
ATOM   3034  CB  ASP A 151     -31.926  38.746 -17.817  1.00 28.40           C
ATOM   3035  CG  ASP A 151     -30.817  39.572 -17.219  1.00 33.93           C
ATOM   3036  OD1 ASP A 151     -29.693  39.056 -17.049  1.00 31.77           O
ATOM   3037  OD2 ASP A 151     -31.082  40.755 -16.928  1.00 38.80           O1-
ATOM   3038  N   ALA A 152     -33.319  36.688 -19.761  1.00 28.64           N
ATOM   3039  CA  ALA A 152     -34.529  35.922 -20.040  1.00 30.38           C
ATOM   3040  C   ALA A 152     -34.233  34.441 -20.229  1.00 30.63           C
ATOM   3041  O   ALA A 152     -35.094  33.599 -19.952  1.00 31.45           O
ATOM   3042  CB  ALA A 152     -35.233  36.479 -21.274  1.00 29.96           C
ATOM   3043  N   TYR A 153     -33.028  34.096 -20.684  1.00 29.08           N
ATOM   3044  CA  TYR A 153     -32.683  32.703 -20.959  1.00 25.79           C
ATOM   3045  C   TYR A 153     -31.438  32.240 -20.202  1.00 22.88           C
ATOM   3046  O   TYR A 153     -30.878  31.190 -20.525  1.00 22.69           O
ATOM   3047  CB  TYR A 153     -32.525  32.488 -22.471  1.00 26.31           C
ATOM   3048  CG  TYR A 153     -33.838  32.718 -23.188  1.00 27.41           C
ATOM   3049  CD1 TYR A 153     -34.867  31.792 -23.079  1.00 30.83           C
ATOM   3050  CD2 TYR A 153     -34.070  33.891 -23.913  1.00 28.25           C
ATOM   3051  CE1 TYR A 153     -36.096  31.997 -23.713  1.00 30.46           C
ATOM   3052  CE2 TYR A 153     -35.301  34.110 -24.548  1.00 31.46           C
ATOM   3053  CZ  TYR A 153     -36.296  33.154 -24.441  1.00 33.08           C
ATOM   3054  OH  TYR A 153     -37.512  33.346 -25.052  1.00 40.02           O
ATOM   3055  N   GLU A 154     -31.030  32.969 -19.162  1.00 24.04           N
ATOM   3056  CA  GLU A 154     -29.810  32.628 -18.425  1.00 26.61           C
ATOM   3057  C   GLU A 154     -29.844  31.195 -17.895  1.00 24.80           C
ATOM   3058  O   GLU A 154     -28.856  30.455 -17.999  1.00 24.07           O
ATOM   3059  CB  GLU A 154     -29.627  33.630 -17.275  1.00 28.97           C
ATOM   3060  CG  GLU A 154     -28.247  33.674 -16.695  1.00 29.52           C
ATOM   3061  CD  GLU A 154     -28.172  34.490 -15.405  1.00 38.99           C
ATOM   3062  OE1 GLU A 154     -29.176  35.148 -15.049  1.00 39.51           O
ATOM   3063  OE2 GLU A 154     -27.106  34.460 -14.747  1.00 42.12           O
ATOM   3064  N   GLU A 155     -30.955  30.792 -17.280  1.00 27.41           N
ATOM   3065  CA  GLU A 155     -31.001  29.453 -16.694  1.00 27.82           C
ATOM   3066  C   GLU A 155     -30.804  28.379 -17.753  1.00 26.40           C
ATOM   3067  O   GLU A 155     -30.098  27.388 -17.519  1.00 26.22           O
ATOM   3068  CB  GLU A 155     -32.326  29.232 -15.969  1.00 36.32           C
ATOM   3069  CG  GLU A 155     -32.426  30.065 -14.729  1.00 40.67           C
ATOM   3070  CD  GLU A 155     -31.354  29.682 -13.745  1.00 47.39           C
ATOM   3071  OE1 GLU A 155     -31.439  28.560 -13.180  1.00 52.59           O
ATOM   3072  OE2 GLU A 155     -30.414  30.496 -13.557  1.00 47.18           O
ATOM   3073  N   ALA A 156     -31.412  28.568 -18.932  1.00 26.00           N
ATOM   3074  CA  ALA A 156     -31.232  27.627 -20.035  1.00 23.11           C
ATOM   3075  C   ALA A 156     -29.788  27.626 -20.521  1.00 21.41           C
ATOM   3076  O   ALA A 156     -29.165  26.567 -20.639  1.00 23.22           O
ATOM   3077  CB  ALA A 156     -32.191  27.974 -21.185  1.00 26.03           C
ATOM   3078  N   LEU A 157     -29.223  28.815 -20.778  1.00 20.16           N
ATOM   3079  CA  LEU A 157     -27.848  28.877 -21.275  1.00 22.26           C
ATOM   3080  C   LEU A 157     -26.858  28.278 -20.282  1.00 19.45           C
ATOM   3081  O   LEU A 157     -25.872  27.652 -20.684  1.00 20.04           O
ATOM   3082  CB  LEU A 157     -27.466  30.321 -21.587  1.00 21.55           C
ATOM   3083  CG  LEU A 157     -28.309  30.914 -22.705  1.00 23.18           C
ATOM   3084  CD1 LEU A 157     -27.902  32.381 -22.830  1.00 25.05           C
ATOM   3085  CD2 LEU A 157     -28.117  30.169 -24.035  1.00 24.29           C
ATOM   3086  N   ARG A 158     -27.102  28.462 -18.980  1.00 19.74           N
ATOM   3087  CA  ARG A 158     -26.155  27.993 -17.987  1.00 22.49           C
ATOM   3088  C   ARG A 158     -25.960  26.478 -18.041  1.00 22.10           C
ATOM   3089  O   ARG A 158     -24.897  25.995 -17.649  1.00 20.64           O
ATOM   3090  CB  ARG A 158     -26.607  28.465 -16.576  1.00 20.86           C
ATOM   3091  N   VAL A 159     -26.922  25.697 -18.556  1.00 20.03           N
ATOM   3092  CA  VAL A 159     -26.647  24.250 -18.585  1.00 20.64           C
ATOM   3093  C   VAL A 159     -25.446  23.906 -19.458  1.00 20.80           C
ATOM   3094  O   VAL A 159     -24.765  22.894 -19.199  1.00 21.63           O
ATOM   3095  CB  VAL A 159     -27.888  23.405 -19.006  1.00 27.62           C
ATOM   3096  CG1 VAL A 159     -29.196  23.993 -18.455  1.00 25.32           C
ATOM   3097  CG2 VAL A 159     -27.912  23.077 -20.492  1.00 26.19           C
ATOM   3098  N   LEU A 160     -25.115  24.758 -20.449  1.00 18.47           N
ATOM   3099  CA  LEU A 160     -23.943  24.494 -21.284  1.00 17.46           C
ATOM   3100  C   LEU A 160     -22.638  24.725 -20.534  1.00 18.84           C
ATOM   3101  O   LEU A 160     -21.607  24.147 -20.890  1.00 19.42           O
ATOM   3102  CB  LEU A 160     -23.953  25.379 -22.534  1.00 18.73           C
ATOM   3103  CG  LEU A 160     -25.265  25.364 -23.278  1.00 18.25           C
ATOM   3104  CD1 LEU A 160     -25.184  26.417 -24.403  1.00 19.21           C
ATOM   3105  CD2 LEU A 160     -25.532  23.929 -23.813  1.00 17.68           C
ATOM   3106  N   ALA A 161     -22.654  25.598 -19.526  1.00 18.32           N
ATOM   3107  CA  ALA A 161     -21.444  25.928 -18.765  1.00 20.56           C
ATOM   3108  C   ALA A 161     -21.845  26.301 -17.346  1.00 19.32           C
ATOM   3109  O   ALA A 161     -21.870  27.486 -16.965  1.00 19.13           O
ATOM   3110  CB  ALA A 161     -20.657  27.057 -19.441  1.00 21.23           C
ATOM   3111  N   PRO A 162     -22.150  25.305 -16.515  1.00 19.43           N
ATOM   3112  CA  PRO A 162     -22.774  25.606 -15.217  1.00 18.07           C
ATOM   3113  C   PRO A 162     -21.933  26.463 -14.310  1.00 17.67           C
ATOM   3114  O   PRO A 162     -22.492  27.192 -13.488  1.00 20.61           O
ATOM   3115  CB  PRO A 162     -23.011  24.213 -14.624  1.00 21.38           C
ATOM   3116  CG  PRO A 162     -23.134  23.324 -15.785  1.00 21.84           C
ATOM   3117  CD  PRO A 162     -22.253  23.875 -16.873  1.00 21.32           C
ATOM   3118  N   ALA A 163     -20.609  26.414 -14.448  1.00 17.27           N
ATOM   3119  CA  ALA A 163     -19.700  27.207 -13.629  1.00 17.61           C
ATOM   3120  C   ALA A 163     -18.880  28.155 -14.496  1.00 23.03           C
ATOM   3121  O   ALA A 163     -17.817  28.634 -14.069  1.00 22.54           O
ATOM   3122  CB  ALA A 163     -18.780  26.281 -12.825  1.00 17.53           C
ATOM   3123  N   GLY A 164     -19.377  28.468 -15.694  1.00 19.18           N
ATOM   3124  CA  GLY A 164     -18.567  29.243 -16.614  1.00 19.32           C
ATOM   3125  C   GLY A 164     -19.331  30.125 -17.583  1.00 20.78           C
ATOM   3126  O   GLY A 164     -18.773  30.515 -18.624  1.00 19.85           O
ATOM   3127  N   THR A 165     -20.575  30.487 -17.255  1.00 19.16           N
ATOM   3128  CA  THR A 165     -21.389  31.311 -18.146  1.00 19.61           C
ATOM   3129  C   THR A 165     -21.244  32.783 -17.764  1.00 21.04           C
ATOM   3130  O   THR A 165     -21.505  33.155 -16.616  1.00 20.02           O
ATOM   3131  CB  THR A 165     -22.857  30.881 -18.098  1.00 18.82           C
ATOM   3132  OG1 THR A 165     -22.977  29.542 -18.593  1.00 19.51           O
ATOM   3133  CG2 THR A 165     -23.730  31.804 -18.966  1.00 18.08           C
ATOM   3134  N   THR A 166     -20.839  33.620 -18.725  1.00 18.51           N
ATOM   3135  CA  THR A 166     -20.591  35.031 -18.440  1.00 20.49           C
ATOM   3136  C   THR A 166     -21.196  35.888 -19.535  1.00 19.88           C
ATOM   3137  O   THR A 166     -20.921  35.651 -20.711  1.00 19.78           O
ATOM   3138  CB  THR A 166     -19.085  35.330 -18.384  1.00 20.55           C
ATOM   3139  OG1 THR A 166     -18.503  34.637 -17.285  1.00 24.81           O
ATOM   3140  CG2 THR A 166     -18.844  36.833 -18.195  1.00 23.72           C
ATOM   3141  N   HIS A 167     -22.000  36.885 -19.149  1.00 18.99           N
ATOM   3142  CA  HIS A 167     -22.415  37.936 -20.078  1.00 19.58           C
ATOM   3143  C   HIS A 167     -21.391  39.069 -19.997  1.00 19.52           C
ATOM   3144  O   HIS A 167     -21.124  39.599 -18.907  1.00 21.03           O
ATOM   3145  CB  HIS A 167     -23.806  38.451 -19.742  1.00 23.34           C
ATOM   3146  CG  HIS A 167     -24.287  39.528 -20.665  1.00 22.02           C
ATOM   3147  ND1 HIS A 167     -24.208  40.867 -20.345  1.00 23.46           N
ATOM   3148  CD2 HIS A 167     -24.864  39.462 -21.890  1.00 23.80           C
ATOM   3149  CE1 HIS A 167     -24.710  41.582 -21.339  1.00 23.83           C
ATOM   3150  NE2 HIS A 167     -25.112  40.753 -22.292  1.00 24.32           N
ATOM   3151  N   LEU A 168     -20.806  39.430 -21.140  1.00 19.19           N
ATOM   3152  CA  LEU A 168     -19.676  40.366 -21.150  1.00 19.27           C
ATOM   3153  C   LEU A 168     -20.101  41.817 -21.212  1.00 22.24           C
ATOM   3154  O   LEU A 168     -19.339  42.701 -20.776  1.00 23.50           O
ATOM   3155  CB  LEU A 168     -18.782  40.067 -22.357  1.00 18.79           C
ATOM   3156  CG  LEU A 168     -18.192  38.647 -22.384  1.00 17.60           C
ATOM   3157  CD1 LEU A 168     -17.640  38.403 -23.806  1.00 19.42           C
ATOM   3158  CD2 LEU A 168     -17.058  38.539 -21.366  1.00 23.04           C
ATOM   3159  N   GLY A 169     -21.275  42.077 -21.738  1.00 21.59           N
ATOM   3160  CA  GLY A 169     -21.736  43.436 -21.946  1.00 24.60           C
ATOM   3161  C   GLY A 169     -22.626  43.501 -23.171  1.00 24.96           C
ATOM   3162  O   GLY A 169     -22.822  42.515 -23.884  1.00 23.39           O
ATOM   3163  N   GLY A 170     -23.166  44.703 -23.403  1.00 23.30           N
ATOM   3164  CA  GLY A 170     -24.133  44.907 -24.472  1.00 24.87           C
ATOM   3165  C   GLY A 170     -23.536  45.110 -25.859  1.00 24.82           C
ATOM   3166  O   GLY A 170     -24.249  44.941 -26.851  1.00 27.53           O
ATOM   3167  N   ASP A 171     -22.251  45.431 -25.949  1.00 24.70           N
ATOM   3168  CA  ASP A 171     -21.608  45.703 -27.235  1.00 25.06           C
ATOM   3169  C   ASP A 171     -21.645  44.464 -28.124  1.00 23.21           C
ATOM   3170  O   ASP A 171     -21.106  43.417 -27.754  1.00 22.10           O
ATOM   3171  CB  ASP A 171     -20.162  46.150 -26.997  1.00 28.40           C
ATOM   3172  N   ALA A 172     -22.271  44.601 -29.303  1.00 24.88           N
ATOM   3173  CA  ALA A 172     -22.504  43.466 -30.202  1.00 24.11           C
ATOM   3174  C   ALA A 172     -21.238  42.646 -30.492  1.00 25.75           C
ATOM   3175  O   ALA A 172     -21.301  41.420 -30.607  1.00 27.21           O
ATOM   3176  CB  ALA A 172     -23.111  43.975 -31.509  1.00 22.36           C
ATOM   3177  N   GLY A 173     -20.085  43.283 -30.624  1.00 24.62           N
ATOM   3178  CA  GLY A 173     -18.922  42.505 -31.023  1.00 22.36           C
ATOM   3179  C   GLY A 173     -18.038  41.972 -29.908  1.00 21.67           C
ATOM   3180  O   GLY A 173     -16.991  41.389 -30.204  1.00 20.72           O
ATOM   3181  N   LEU A 174     -18.438  42.115 -28.640  1.00 19.05           N
ATOM   3182  CA  LEU A 174     -17.519  41.915 -27.524  1.00 20.96           C
ATOM   3183  C   LEU A 174     -17.155  40.449 -27.330  1.00 19.68           C
ATOM   3184  O   LEU A 174     -16.016  40.132 -26.967  1.00 18.54           O
ATOM   3185  CB  LEU A 174     -18.145  42.433 -26.234  1.00 23.66           C
ATOM   3186  CG  LEU A 174     -17.545  43.643 -25.527  1.00 32.19           C
ATOM   3187  CD1 LEU A 174     -18.172  43.740 -24.139  1.00 27.44           C
ATOM   3188  CD2 LEU A 174     -16.001  43.639 -25.465  1.00 27.61           C
ATOM   3189  N   ALA A 175     -18.115  39.532 -27.531  1.00 19.09           N
ATOM   3190  CA  ALA A 175     -17.800  38.112 -27.348  1.00 18.65           C
ATOM   3191  C   ALA A 175     -16.767  37.640 -28.363  1.00 17.88           C
ATOM   3192  O   ALA A 175     -15.847  36.880 -28.014  1.00 19.25           O
ATOM   3193  CB  ALA A 175     -19.089  37.249 -27.444  1.00 17.80           C
ATOM   3194  N   ALA A 176     -16.883  38.098 -29.609  1.00 17.81           N
ATOM   3195  CA  ALA A 176     -15.948  37.697 -30.652  1.00 17.67           C
ATOM   3196  C   ALA A 176     -14.541  38.178 -30.315  1.00 17.58           C
ATOM   3197  O   ALA A 176     -13.565  37.435 -30.481  1.00 18.84           O
ATOM   3198  CB  ALA A 176     -16.404  38.257 -31.998  1.00 19.17           C
ATOM   3199  N   LEU A 177     -14.425  39.416 -29.838  1.00 18.39           N
ATOM   3200  CA  LEU A 177     -13.115  39.933 -29.441  1.00 18.83           C
ATOM   3201  C   LEU A 177     -12.518  39.108 -28.313  1.00 19.74           C
ATOM   3202  O   LEU A 177     -11.321  38.780 -28.338  1.00 18.90           O
ATOM   3203  CB  LEU A 177     -13.225  41.395 -28.987  1.00 20.95           C
ATOM   3204  CG  LEU A 177     -13.465  42.526 -29.990  1.00 26.41           C
ATOM   3205  CD1 LEU A 177     -13.278  43.855 -29.255  1.00 26.78           C
ATOM   3206  CD2 LEU A 177     -12.518  42.458 -31.196  1.00 25.22           C
ATOM   3207  N   HIS A 178     -13.336  38.768 -27.300  1.00 16.86           N
ATOM   3208  CA  HIS A 178     -12.837  37.918 -26.220  1.00 19.28           C
ATOM   3209  C   HIS A 178     -12.437  36.539 -26.724  1.00 17.43           C
ATOM   3210  O   HIS A 178     -11.383  36.020 -26.335  1.00 16.36           O
ATOM   3211  CB  HIS A 178     -13.879  37.780 -25.119  1.00 19.79           C
ATOM   3212  CG  HIS A 178     -13.930  38.927 -24.167  1.00 19.45           C
ATOM   3213  ND1 HIS A 178     -14.578  40.101 -24.468  1.00 18.90           N
ATOM   3214  CD2 HIS A 178     -13.486  39.052 -22.891  1.00 20.31           C
ATOM   3215  CE1 HIS A 178     -14.506  40.918 -23.429  1.00 18.73           C
ATOM   3216  NE2 HIS A 178     -13.850  40.304 -22.456  1.00 19.88           N
ATOM   3217  N   ASP A 179     -13.268  35.926 -27.584  1.00 16.98           N
ATOM   3218  CA  ASP A 179     -12.947  34.610 -28.154  1.00 18.86           C
ATOM   3219  C   ASP A 179     -11.551  34.603 -28.777  1.00 18.69           C
ATOM   3220  O   ASP A 179     -10.689  33.808 -28.394  1.00 18.73           O
ATOM   3221  CB  ASP A 179     -14.029  34.247 -29.179  1.00 18.46           C
ATOM   3222  CG  ASP A 179     -13.947  32.824 -29.706  1.00 22.26           C
ATOM   3223  OD1 ASP A 179     -13.215  31.978 -29.158  1.00 22.13           O
ATOM   3224  OD2 ASP A 179     -14.665  32.569 -30.696  1.00 23.52           O
ATOM   3225  N   LEU A 180     -11.298  35.533 -29.703  1.00 18.51           N
ATOM   3226  CA  LEU A 180     -10.027  35.536 -30.407  1.00 19.72           C
ATOM   3227  C   LEU A 180      -8.869  35.906 -29.482  1.00 17.74           C
ATOM   3228  O   LEU A 180      -7.779  35.332 -29.612  1.00 17.89           O
ATOM   3229  CB  LEU A 180     -10.141  36.476 -31.624  1.00 15.80           C
ATOM   3230  CG  LEU A 180     -11.221  35.950 -32.596  1.00 17.50           C
ATOM   3231  CD1 LEU A 180     -11.640  37.038 -33.606  1.00 19.23           C
ATOM   3232  CD2 LEU A 180     -10.670  34.775 -33.365  1.00 20.86           C
ATOM   3233  N   ALA A 181      -9.087  36.798 -28.509  1.00 17.52           N
ATOM   3234  CA  ALA A 181      -8.016  37.107 -27.567  1.00 18.02           C
ATOM   3235  C   ALA A 181      -7.637  35.876 -26.758  1.00 18.96           C
ATOM   3236  O   ALA A 181      -6.455  35.612 -26.513  1.00 20.32           O
ATOM   3237  CB  ALA A 181      -8.430  38.248 -26.629  1.00 17.71           C
ATOM   3238  N   LEU A 182      -8.634  35.092 -26.352  1.00 17.57           N
ATOM   3239  CA  LEU A 182      -8.323  33.928 -25.538  1.00 17.34           C
ATOM   3240  C   LEU A 182      -7.686  32.819 -26.377  1.00 16.45           C
ATOM   3241  O   LEU A 182      -6.847  32.048 -25.877  1.00 19.07           O
ATOM   3242  CB  LEU A 182      -9.610  33.445 -24.850  1.00 17.22           C
ATOM   3243  CG  LEU A 182     -10.150  34.361 -23.739  1.00 16.31           C
ATOM   3244  CD1 LEU A 182     -11.598  33.894 -23.373  1.00 17.50           C
ATOM   3245  CD2 LEU A 182      -9.259  34.396 -22.495  1.00 19.26           C
ATOM   3246  N   LEU A 183      -8.111  32.681 -27.625  1.00 17.01           N
ATOM   3247  CA  LEU A 183      -7.431  31.777 -28.544  1.00 18.33           C
ATOM   3248  C   LEU A 183      -5.964  32.173 -28.695  1.00 17.82           C
ATOM   3249  O   LEU A 183      -5.076  31.304 -28.747  1.00 20.11           O
ATOM   3250  CB  LEU A 183      -8.143  31.755 -29.900  1.00 18.04           C
ATOM   3251  CG  LEU A 183      -9.496  31.006 -29.902  1.00 21.04           C
ATOM   3252  CD1 LEU A 183     -10.245  31.207 -31.233  1.00 18.75           C
ATOM   3253  CD2 LEU A 183      -9.335  29.521 -29.548  1.00 24.00           C
ATOM   3254  N   GLY A 184      -5.687  33.484 -28.729  1.00 19.40           N
ATOM   3255  CA  GLY A 184      -4.300  33.940 -28.732  1.00 19.04           C
ATOM   3256  C   GLY A 184      -3.482  33.332 -27.616  1.00 19.24           C
ATOM   3257  O   GLY A 184      -2.332  32.918 -27.820  1.00 20.26           O
ATOM   3258  N   ILE A 185      -4.057  33.280 -26.407  1.00 18.46           N
ATOM   3259  CA  ILE A 185      -3.372  32.657 -25.281  1.00 19.49           C
ATOM   3260  C   ILE A 185      -3.143  31.178 -25.552  1.00 20.33           C
ATOM   3261  O   ILE A 185      -2.036  30.654 -25.362  1.00 20.26           O
ATOM   3262  CB  ILE A 185      -4.171  32.883 -23.987  1.00 18.37           C
ATOM   3263  CG1 ILE A 185      -4.102  34.369 -23.602  1.00 21.31           C
ATOM   3264  CG2 ILE A 185      -3.596  32.032 -22.862  1.00 22.40           C
ATOM   3265  CD1 ILE A 185      -5.048  34.757 -22.452  1.00 21.34           C
ATOM   3266  N   MET A 186      -4.189  30.481 -25.981  1.00 17.35           N
ATOM   3267  CA  MET A 186      -4.043  29.067 -26.328  1.00 18.28           C
ATOM   3268  C   MET A 186      -2.882  28.821 -27.290  1.00 21.68           C
ATOM   3269  O   MET A 186      -2.066  27.914 -27.091  1.00 22.23           O
ATOM   3270  CB  MET A 186      -5.316  28.559 -26.994  1.00 21.04           C
ATOM   3271  CG  MET A 186      -5.315  27.054 -27.132  1.00 20.29           C
ATOM   3272  SD  MET A 186      -6.782  26.449 -28.004  1.00 23.17           S
ATOM   3273  CE  MET A 186      -6.507  27.160 -29.623  1.00 23.51           C
ATOM   3274  N   TRP A 187      -2.835  29.584 -28.384  1.00 19.27           N
ATOM   3275  CA  TRP A 187      -1.810  29.343 -29.400  1.00 21.09           C
ATOM   3276  C   TRP A 187      -0.424  29.641 -28.858  1.00 21.76           C
ATOM   3277  O   TRP A 187       0.532  28.917 -29.151  1.00 21.45           O
ATOM   3278  CB  TRP A 187      -2.078  30.199 -30.632  1.00 20.37           C
ATOM   3279  CG  TRP A 187      -3.303  29.778 -31.392  1.00 19.39           C
ATOM   3280  CD1 TRP A 187      -3.674  28.505 -31.714  1.00 20.45           C
ATOM   3281  CD2 TRP A 187      -4.313  30.645 -31.929  1.00 19.41           C
ATOM   3282  NE1 TRP A 187      -4.866  28.524 -32.424  1.00 20.89           N
ATOM   3283  CE2 TRP A 187      -5.290  29.820 -32.549  1.00 20.08           C
ATOM   3284  CE3 TRP A 187      -4.492  32.045 -31.936  1.00 20.08           C
ATOM   3285  CZ2 TRP A 187      -6.433  30.345 -33.193  1.00 19.21           C
ATOM   3286  CZ3 TRP A 187      -5.625  32.557 -32.548  1.00 19.56           C
ATOM   3287  CH2 TRP A 187      -6.579  31.711 -33.179  1.00 18.52           C
ATOM   3288  N   GLY A 188      -0.295  30.705 -28.063  1.00 22.56           N
ATOM   3289  CA  GLY A 188       1.015  31.011 -27.494  1.00 25.24           C
ATOM   3290  C   GLY A 188       1.517  29.921 -26.561  1.00 23.83           C
ATOM   3291  O   GLY A 188       2.705  29.558 -26.580  1.00 24.75           O
ATOM   3292  N   VAL A 189       0.611  29.357 -25.764  1.00 19.66           N
ATOM   3293  CA  VAL A 189       0.971  28.269 -24.862  1.00 23.13           C
ATOM   3294  C   VAL A 189       1.329  27.020 -25.651  1.00 21.03           C
ATOM   3295  O   VAL A 189       2.337  26.355 -25.372  1.00 19.78           O
ATOM   3296  CB  VAL A 189      -0.172  27.982 -23.885  1.00 24.42           C
ATOM   3297  CG1 VAL A 189       0.113  26.694 -23.090  1.00 25.30           C
ATOM   3298  CG2 VAL A 189      -0.394  29.215 -22.971  1.00 27.04           C
ATOM   3299  N   LEU A 190       0.487  26.640 -26.613  1.00 20.22           N
ATOM   3300  CA  LEU A 190       0.801  25.411 -27.336  1.00 18.69           C
ATOM   3301  C   LEU A 190       2.091  25.557 -28.131  1.00 20.22           C
ATOM   3302  O   LEU A 190       2.878  24.604 -28.217  1.00 19.39           O
ATOM   3303  CB  LEU A 190      -0.362  24.979 -28.238  1.00 20.66           C
ATOM   3304  CG  LEU A 190      -1.628  24.560 -27.480  1.00 22.28           C
ATOM   3305  CD1 LEU A 190      -2.768  24.327 -28.481  1.00 23.10           C
ATOM   3306  CD2 LEU A 190      -1.377  23.332 -26.641  1.00 25.63           C
ATOM   3307  N   ASN A 191       2.351  26.752 -28.684  1.00 18.85           N
ATOM   3308  CA  ASN A 191       3.610  26.958 -29.393  1.00 18.24           C
ATOM   3309  C   ASN A 191       4.789  26.820 -28.452  1.00 18.47           C
ATOM   3310  O   ASN A 191       5.789  26.189 -28.794  1.00 19.70           O
ATOM   3311  CB  ASN A 191       3.650  28.334 -30.054  1.00 18.45           C
ATOM   3312  CG  ASN A 191       2.794  28.402 -31.269  1.00 21.03           C
ATOM   3313  OD1 ASN A 191       2.241  27.387 -31.680  1.00 20.63           O
ATOM   3314  ND2 ASN A 191       2.652  29.593 -31.852  1.00 21.23           N
ATOM   3315  N   GLY A 192       4.699  27.422 -27.264  1.00 19.66           N
ATOM   3316  CA  GLY A 192       5.758  27.226 -26.281  1.00 22.56           C
ATOM   3317  C   GLY A 192       5.983  25.762 -25.944  1.00 22.71           C
ATOM   3318  O   GLY A 192       7.131  25.298 -25.862  1.00 20.07           O
ATOM   3319  N   PHE A 193       4.890  24.995 -25.792  1.00 19.74           N
ATOM   3320  CA  PHE A 193       5.046  23.580 -25.461  1.00 19.94           C
ATOM   3321  C   PHE A 193       5.702  22.822 -26.608  1.00 20.30           C
ATOM   3322  O   PHE A 193       6.638  22.035 -26.390  1.00 19.00           O
ATOM   3323  CB  PHE A 193       3.700  22.934 -25.134  1.00 18.45           C
ATOM   3324  CG  PHE A 193       3.804  21.430 -24.968  1.00 20.25           C
ATOM   3325  CD1 PHE A 193       4.622  20.889 -23.985  1.00 21.59           C
ATOM   3326  CD2 PHE A 193       3.158  20.572 -25.856  1.00 23.14           C
ATOM   3327  CE1 PHE A 193       4.763  19.501 -23.850  1.00 23.56           C
ATOM   3328  CE2 PHE A 193       3.279  19.184 -25.722  1.00 24.42           C
ATOM   3329  CZ  PHE A 193       4.086  18.646 -24.730  1.00 24.15           C
ATOM   3330  N   LEU A 194       5.194  23.023 -27.835  1.00 21.44           N
ATOM   3331  CA  LEU A 194       5.686  22.267 -28.978  1.00 19.42           C
ATOM   3332  C   LEU A 194       7.121  22.654 -29.309  1.00 21.24           C
ATOM   3333  O   LEU A 194       7.935  21.798 -29.668  1.00 20.35           O
ATOM   3334  CB  LEU A 194       4.756  22.477 -30.188  1.00 18.84           C
ATOM   3335  CG  LEU A 194       3.310  21.987 -29.975  1.00 22.04           C
ATOM   3336  CD1 LEU A 194       2.401  22.360 -31.163  1.00 19.53           C
ATOM   3337  CD2 LEU A 194       3.264  20.489 -29.718  1.00 23.21           C
ATOM   3338  N   HIS A 195       7.455  23.944 -29.213  1.00 20.54           N
ATOM   3339  CA  HIS A 195       8.836  24.319 -29.440  1.00 19.59           C
ATOM   3340  C   HIS A 195       9.736  23.774 -28.339  1.00 20.28           C
ATOM   3341  O   HIS A 195      10.846  23.313 -28.612  1.00 20.29           O
ATOM   3342  CB  HIS A 195       8.958  25.845 -29.547  1.00 22.05           C
ATOM   3343  CG  HIS A 195      10.359  26.306 -29.799  1.00 22.48           C
ATOM   3344  ND1 HIS A 195      11.127  26.916 -28.832  1.00 25.71           N
ATOM   3345  CD2 HIS A 195      11.133  26.238 -30.910  1.00 25.18           C
ATOM   3346  CE1 HIS A 195      12.324  27.188 -29.328  1.00 23.42           C
ATOM   3347  NE2 HIS A 195      12.353  26.795 -30.590  1.00 26.68           N
ATOM   3348  N   GLY A 196       9.299  23.856 -27.072  1.00 18.68           N
ATOM   3349  CA  GLY A 196      10.097  23.277 -25.998  1.00 20.49           C
ATOM   3350  C   GLY A 196      10.263  21.775 -26.143  1.00 20.90           C
ATOM   3351  O   GLY A 196      11.321  21.212 -25.808  1.00 21.48           O
ATOM   3352  N   ALA A 197       9.222  21.103 -26.645  1.00 19.17           N
ATOM   3353  CA  ALA A 197       9.321  19.664 -26.853  1.00 19.45           C
ATOM   3354  C   ALA A 197      10.327  19.352 -27.949  1.00 23.05           C
ATOM   3355  O   ALA A 197      11.111  18.403 -27.824  1.00 23.15           O
ATOM   3356  CB  ALA A 197       7.954  19.087 -27.206  1.00 24.69           C
ATOM   3357  N   ALA A 198      10.339  20.156 -29.014  1.00 21.87           N
ATOM   3358  CA  ALA A 198      11.355  19.977 -30.054  1.00 22.41           C
ATOM   3359  C   ALA A 198      12.752  20.205 -29.496  1.00 22.28           C
ATOM   3360  O   ALA A 198      13.660  19.400 -29.731  1.00 23.89           O
ATOM   3361  CB  ALA A 198      11.110  20.922 -31.224  1.00 23.70           C
ATOM   3362  N   LEU A 199      12.927  21.286 -28.722  1.00 20.99           N
ATOM   3363  CA  LEU A 199      14.220  21.591 -28.123  1.00 21.10           C
ATOM   3364  C   LEU A 199      14.686  20.464 -27.215  1.00 21.91           C
ATOM   3365  O   LEU A 199      15.824  20.001 -27.319  1.00 24.25           O
ATOM   3366  CB  LEU A 199      14.130  22.886 -27.313  1.00 21.91           C
ATOM   3367  CG  LEU A 199      15.439  23.426 -26.728  1.00 22.58           C
ATOM   3368  CD1 LEU A 199      16.270  23.984 -27.875  1.00 27.94           C
ATOM   3369  CD2 LEU A 199      15.167  24.505 -25.651  1.00 22.54           C
ATOM   3370  N   LEU A 200      13.835  20.056 -26.278  1.00 19.65           N
ATOM   3371  CA  LEU A 200      14.243  19.041 -25.293  1.00 21.33           C
ATOM   3372  C   LEU A 200      14.346  17.654 -25.919  1.00 24.73           C
ATOM   3373  O   LEU A 200      15.100  16.806 -25.417  1.00 25.81           O
ATOM   3374  CB  LEU A 200      13.261  19.023 -24.129  1.00 21.49           C
ATOM   3375  CG  LEU A 200      13.266  20.321 -23.335  1.00 19.20           C
ATOM   3376  CD1 LEU A 200      12.117  20.301 -22.352  1.00 21.68           C
ATOM   3377  CD2 LEU A 200      14.558  20.452 -22.557  1.00 25.42           C
ATOM   3378  N   GLY A 201      13.601  17.411 -26.995  1.00 25.02           N
ATOM   3379  CA  GLY A 201      13.740  16.163 -27.731  1.00 28.00           C
ATOM   3380  C   GLY A 201      15.155  15.919 -28.222  1.00 28.45           C
ATOM   3381  O   GLY A 201      15.609  14.771 -28.270  1.00 31.52           O
ATOM   3382  N   THR A 202      15.893  16.990 -28.538  1.00 27.05           N
ATOM   3383  CA  THR A 202      17.302  16.822 -28.915  1.00 30.95           C
ATOM   3384  C   THR A 202      18.142  16.207 -27.793  1.00 32.88           C
ATOM   3385  O   THR A 202      19.190  15.607 -28.064  1.00 32.32           O
ATOM   3386  CB  THR A 202      17.926  18.159 -29.345  1.00 28.52           C
ATOM   3387  OG1 THR A 202      18.143  19.019 -28.215  1.00 29.42           O
ATOM   3388  CG2 THR A 202      17.092  18.867 -30.408  1.00 32.20           C
ATOM   3389  N   ALA A 203      17.739  16.374 -26.532  1.00 28.53           N
ATOM   3390  CA  ALA A 203      18.486  15.816 -25.412  1.00 30.78           C
ATOM   3391  C   ALA A 203      17.870  14.521 -24.910  1.00 30.95           C
ATOM   3392  O   ALA A 203      18.174  14.082 -23.799  1.00 35.68           O
ATOM   3393  CB  ALA A 203      18.605  16.838 -24.277  1.00 32.85           C
ATOM   3394  N   GLY A 204      17.004  13.910 -25.702  1.00 31.35           N
ATOM   3395  CA  GLY A 204      16.409  12.642 -25.351  1.00 32.70           C
ATOM   3396  C   GLY A 204      15.147  12.720 -24.529  1.00 32.86           C
ATOM   3397  O   GLY A 204      14.685  11.680 -24.042  1.00 33.38           O
ATOM   3398  N   VAL A 205      14.554  13.903 -24.381  1.00 26.24           N
ATOM   3399  CA  VAL A 205      13.386  14.085 -23.523  1.00 28.08           C
ATOM   3400  C   VAL A 205      12.128  13.877 -24.352  1.00 29.17           C
ATOM   3401  O   VAL A 205      11.897  14.592 -25.335  1.00 30.20           O
ATOM   3402  CB  VAL A 205      13.396  15.478 -22.869  1.00 25.24           C
ATOM   3403  CG1 VAL A 205      12.169  15.678 -21.984  1.00 26.21           C
ATOM   3404  CG2 VAL A 205      14.690  15.687 -22.084  1.00 25.80           C
ATOM   3405  N   ARG A 206      11.313  12.900 -23.950  1.00 28.54           N
ATOM   3406  CA  ARG A 206      10.058  12.630 -24.635  1.00 29.95           C
ATOM   3407  C   ARG A 206       9.057  13.718 -24.282  1.00 27.47           C
ATOM   3408  O   ARG A 206       9.103  14.283 -23.185  1.00 27.92           O
ATOM   3409  CB  ARG A 206       9.517  11.269 -24.211  1.00 37.66           C
ATOM   3410  CG  ARG A 206      10.252  10.105 -24.841  1.00 39.90           C
ATOM   3411  CD  ARG A 206       9.697   8.785 -24.300  1.00 44.22           C
ATOM   3412  NE  ARG A 206       8.484   8.347 -24.989  1.00 50.23           N
ATOM   3413  CZ  ARG A 206       8.397   8.067 -26.285  1.00 49.19           C
ATOM   3414  NH1 ARG A 206       9.460   8.100 -27.078  1.00 49.28           N
ATOM   3415  NH2 ARG A 206       7.215   7.723 -26.796  1.00 48.92           N
ATOM   3416  N   ALA A 207       8.156  14.027 -25.222  1.00 26.70           N
ATOM   3417  CA  ALA A 207       7.139  15.039 -24.929  1.00 25.00           C
ATOM   3418  C   ALA A 207       6.321  14.649 -23.704  1.00 28.19           C
ATOM   3419  O   ALA A 207       5.942  15.511 -22.895  1.00 24.62           O
ATOM   3420  CB  ALA A 207       6.223  15.258 -26.135  1.00 26.57           C
ATOM   3421  N   GLY A 208       6.040  13.351 -23.549  1.00 26.93           N
ATOM   3422  CA  GLY A 208       5.326  12.888 -22.376  1.00 29.57           C
ATOM   3423  C   GLY A 208       6.101  13.051 -21.085  1.00 28.11           C
ATOM   3424  O   GLY A 208       5.506  13.135 -20.010  1.00 28.45           O
ATOM   3425  N   ASP A 209       7.426  13.092 -21.163  1.00 29.03           N
ATOM   3426  CA  ASP A 209       8.222  13.375 -19.973  1.00 30.92           C
ATOM   3427  C   ASP A 209       8.166  14.859 -19.629  1.00 29.43           C
ATOM   3428  O   ASP A 209       8.085  15.215 -18.453  1.00 31.35           O
ATOM   3429  CB  ASP A 209       9.664  12.916 -20.200  1.00 34.72           C
ATOM   3430  CG  ASP A 209       9.787  11.386 -20.388  1.00 42.71           C
ATOM   3431  OD1 ASP A 209       8.821  10.637 -20.114  1.00 45.15           O
ATOM   3432  OD2 ASP A 209      10.840  10.944 -20.899  1.00 49.44           O
ATOM   3433  N   PHE A 210       8.139  15.731 -20.651  1.00 24.87           N
ATOM   3434  CA  PHE A 210       8.116  17.187 -20.465  1.00 25.16           C
ATOM   3435  C   PHE A 210       6.728  17.697 -20.066  1.00 26.22           C
ATOM   3436  O   PHE A 210       6.620  18.671 -19.313  1.00 24.41           O
ATOM   3437  CB  PHE A 210       8.578  17.852 -21.777  1.00 24.34           C
ATOM   3438  CG  PHE A 210       8.595  19.361 -21.769  1.00 23.62           C
ATOM   3439  CD1 PHE A 210       9.100  20.066 -20.674  1.00 26.30           C
ATOM   3440  CD2 PHE A 210       8.145  20.070 -22.878  1.00 26.48           C
ATOM   3441  CE1 PHE A 210       9.136  21.458 -20.685  1.00 23.98           C
ATOM   3442  CE2 PHE A 210       8.181  21.475 -22.908  1.00 24.84           C
ATOM   3443  CZ  PHE A 210       8.686  22.166 -21.771  1.00 22.51           C
ATOM   3444  N   ALA A 211       5.671  17.042 -20.531  1.00 24.49           N
ATOM   3445  CA  ALA A 211       4.326  17.592 -20.379  1.00 26.12           C
ATOM   3446  C   ALA A 211       3.895  17.819 -18.939  1.00 24.73           C
ATOM   3447  O   ALA A 211       3.279  18.868 -18.682  1.00 23.46           O
ATOM   3448  CB  ALA A 211       3.318  16.697 -21.118  1.00 23.72           C
ATOM   3449  N   PRO A 212       4.143  16.920 -17.965  1.00 25.47           N
ATOM   3450  CA  PRO A 212       3.754  17.264 -16.584  1.00 26.04           C
ATOM   3451  C   PRO A 212       4.380  18.563 -16.094  1.00 25.73           C
ATOM   3452  O   PRO A 212       3.668  19.399 -15.529  1.00 25.45           O
ATOM   3453  CB  PRO A 212       4.218  16.038 -15.778  1.00 27.59           C
ATOM   3454  CG  PRO A 212       4.210  14.919 -16.770  1.00 28.99           C
ATOM   3455  CD  PRO A 212       4.666  15.541 -18.049  1.00 27.14           C
ATOM   3456  N   LEU A 213       5.674  18.792 -16.360  1.00 23.47           N
ATOM   3457  CA  LEU A 213       6.297  20.049 -15.971  1.00 25.18           C
ATOM   3458  C   LEU A 213       5.701  21.211 -16.734  1.00 22.43           C
ATOM   3459  O   LEU A 213       5.462  22.277 -16.164  1.00 24.03           O
ATOM   3460  CB  LEU A 213       7.796  20.032 -16.242  1.00 25.56           C
ATOM   3461  CG  LEU A 213       8.780  19.647 -15.172  1.00 37.09           C
ATOM   3462  CD1 LEU A 213      10.145  19.783 -15.803  1.00 32.39           C
ATOM   3463  CD2 LEU A 213       8.586  20.623 -14.003  1.00 34.75           C
ATOM   3464  N   ALA A 214       5.528  21.039 -18.043  1.00 23.79           N
ATOM   3465  CA  ALA A 214       5.013  22.126 -18.866  1.00 21.62           C
ATOM   3466  C   ALA A 214       3.607  22.520 -18.434  1.00 21.96           C
ATOM   3467  O   ALA A 214       3.278  23.709 -18.372  1.00 21.57           O
ATOM   3468  CB  ALA A 214       5.023  21.712 -20.348  1.00 19.96           C
ATOM   3469  N   ALA A 215       2.747  21.528 -18.172  1.00 21.08           N
ATOM   3470  CA  ALA A 215       1.391  21.826 -17.727  1.00 21.51           C
ATOM   3471  C   ALA A 215       1.385  22.481 -16.353  1.00 21.42           C
ATOM   3472  O   ALA A 215       0.652  23.451 -16.124  1.00 20.46           O
ATOM   3473  CB  ALA A 215       0.553  20.551 -17.696  1.00 21.70           C
ATOM   3474  N   ARG A 216       2.189  21.961 -15.418  1.00 21.83           N
ATOM   3475  CA  ARG A 216       2.270  22.586 -14.104  1.00 22.04           C
ATOM   3476  C   ARG A 216       2.739  24.033 -14.220  1.00 21.11           C
ATOM   3477  O   ARG A 216       2.172  24.939 -13.596  1.00 23.10           O
ATOM   3478  CB  ARG A 216       3.210  21.779 -13.205  1.00 24.53           C
ATOM   3479  CG  ARG A 216       3.339  22.368 -11.823  1.00 26.04           C
ATOM   3480  CD  ARG A 216       4.147  21.462 -10.927  1.00 26.28           C
ATOM   3481  NE  ARG A 216       4.188  22.018  -9.582  1.00 24.74           N
ATOM   3482  CZ  ARG A 216       4.674  21.375  -8.535  1.00 24.77           C
ATOM   3483  NH1 ARG A 216       5.207  20.173  -8.651  1.00 28.27           N
ATOM   3484  NH2 ARG A 216       4.617  21.953  -7.341  1.00 27.59           N
ATOM   3485  N   MET A 217       3.776  24.276 -15.022  1.00 21.59           N
ATOM   3486  CA  MET A 217       4.270  25.643 -15.148  1.00 21.47           C
ATOM   3487  C   MET A 217       3.251  26.546 -15.832  1.00 20.78           C
ATOM   3488  O   MET A 217       3.130  27.720 -15.474  1.00 20.68           O
ATOM   3489  CB  MET A 217       5.584  25.642 -15.892  1.00 23.02           C
ATOM   3490  CG  MET A 217       6.735  25.109 -14.992  1.00 27.22           C
ATOM   3491  SD  MET A 217       6.721  25.343 -13.166  1.00 41.42           S
ATOM   3492  CE  MET A 217       6.912  27.119 -13.041  1.00 30.01           C
ATOM   3493  N   THR A 218       2.461  26.003 -16.757  1.00 19.02           N
ATOM   3494  CA  THR A 218       1.392  26.806 -17.356  1.00 19.07           C
ATOM   3495  C   THR A 218       0.396  27.250 -16.287  1.00 19.33           C
ATOM   3496  O   THR A 218      -0.054  28.406 -16.270  1.00 19.78           O
ATOM   3497  CB  THR A 218       0.673  26.007 -18.456  1.00 18.55           C
ATOM   3498  OG1 THR A 218       1.613  25.576 -19.453  1.00 20.65           O
ATOM   3499  CG2 THR A 218      -0.399  26.877 -19.170  1.00 18.01           C
ATOM   3500  N   THR A 219       0.031  26.341 -15.383  1.00 19.46           N
ATOM   3501  CA  THR A 219      -0.889  26.730 -14.322  1.00 20.95           C
ATOM   3502  C   THR A 219      -0.270  27.757 -13.382  1.00 20.18           C
ATOM   3503  O   THR A 219      -0.968  28.645 -12.887  1.00 20.98           O
ATOM   3504  CB  THR A 219      -1.381  25.490 -13.569  1.00 23.21           C
ATOM   3505  OG1 THR A 219      -0.321  24.914 -12.773  1.00 31.24           O
ATOM   3506  CG2 THR A 219      -1.935  24.479 -14.547  1.00 19.39           C
ATOM   3507  N   VAL A 220       1.041  27.692 -13.146  1.00 20.83           N
ATOM   3508  CA  VAL A 220       1.664  28.735 -12.334  1.00 18.59           C
ATOM   3509  C   VAL A 220       1.586  30.091 -13.038  1.00 20.24           C
ATOM   3510  O   VAL A 220       1.276  31.117 -12.416  1.00 20.78           O
ATOM   3511  CB  VAL A 220       3.116  28.355 -11.997  1.00 21.67           C
ATOM   3512  CG1 VAL A 220       3.849  29.567 -11.388  1.00 20.08           C
ATOM   3513  CG2 VAL A 220       3.101  27.199 -11.035  1.00 23.80           C
ATOM   3514  N   VAL A 221       1.883  30.122 -14.335  1.00 19.18           N
ATOM   3515  CA  VAL A 221       1.903  31.391 -15.059  1.00 18.53           C
ATOM   3516  C   VAL A 221       0.523  32.002 -15.109  1.00 19.86           C
ATOM   3517  O   VAL A 221       0.392  33.219 -15.233  1.00 20.90           O
ATOM   3518  CB  VAL A 221       2.508  31.208 -16.465  1.00 20.53           C
ATOM   3519  CG1 VAL A 221       2.582  32.596 -17.218  1.00 21.20           C
ATOM   3520  CG2 VAL A 221       3.892  30.636 -16.324  1.00 25.12           C
ATOM   3521  N   ALA A 222      -0.529  31.193 -14.959  1.00 18.65           N
ATOM   3522  CA  ALA A 222      -1.860  31.773 -14.893  1.00 18.88           C
ATOM   3523  C   ALA A 222      -1.958  32.746 -13.722  1.00 20.27           C
ATOM   3524  O   ALA A 222      -2.607  33.790 -13.830  1.00 18.98           O
ATOM   3525  CB  ALA A 222      -2.911  30.653 -14.785  1.00 21.90           C
ATOM   3526  N   GLY A 223      -1.306  32.420 -12.603  1.00 19.26           N
ATOM   3527  CA  GLY A 223      -1.239  33.354 -11.488  1.00 21.19           C
ATOM   3528  C   GLY A 223      -0.440  34.602 -11.796  1.00 24.29           C
ATOM   3529  O   GLY A 223      -0.736  35.677 -11.262  1.00 23.83           O
ATOM   3530  N   TYR A 224       0.583  34.485 -12.649  1.00 20.83           N
ATOM   3531  CA  TYR A 224       1.336  35.666 -13.057  1.00 18.36           C
ATOM   3532  C   TYR A 224       0.474  36.600 -13.895  1.00 22.56           C
ATOM   3533  O   TYR A 224       0.672  37.819 -13.864  1.00 23.04           O
ATOM   3534  CB  TYR A 224       2.582  35.277 -13.860  1.00 21.05           C
ATOM   3535  CG  TYR A 224       3.587  34.395 -13.145  1.00 21.34           C
ATOM   3536  CD1 TYR A 224       3.523  34.178 -11.767  1.00 23.44           C
ATOM   3537  CD2 TYR A 224       4.614  33.817 -13.847  1.00 23.92           C
ATOM   3538  CE1 TYR A 224       4.474  33.376 -11.123  1.00 21.67           C
ATOM   3539  CE2 TYR A 224       5.549  33.006 -13.220  1.00 26.95           C
ATOM   3540  CZ  TYR A 224       5.474  32.801 -11.861  1.00 22.34           C
ATOM   3541  OH  TYR A 224       6.420  31.994 -11.242  1.00 23.46           O
ATOM   3542  N   VAL A 225      -0.467  36.041 -14.665  1.00 19.43           N
ATOM   3543  CA  VAL A 225      -1.417  36.873 -15.406  1.00 20.06           C
ATOM   3544  C   VAL A 225      -2.232  37.721 -14.438  1.00 21.59           C
ATOM   3545  O   VAL A 225      -2.400  38.935 -14.624  1.00 22.45           O
ATOM   3546  CB  VAL A 225      -2.314  35.974 -16.283  1.00 19.40           C
ATOM   3547  CG1 VAL A 225      -3.569  36.728 -16.768  1.00 22.15           C
ATOM   3548  CG2 VAL A 225      -1.474  35.440 -17.437  1.00 18.86           C
ATOM   3549  N   THR A 226      -2.757  37.089 -13.388  1.00 21.93           N
ATOM   3550  CA  THR A 226      -3.527  37.827 -12.389  1.00 23.16           C
ATOM   3551  C   THR A 226      -2.701  38.953 -11.780  1.00 23.94           C
ATOM   3552  O   THR A 226      -3.195  40.075 -11.603  1.00 25.21           O
ATOM   3553  CB  THR A 226      -4.020  36.850 -11.316  1.00 23.23           C
ATOM   3554  OG1 THR A 226      -4.850  35.857 -11.952  1.00 24.60           O
ATOM   3555  CG2 THR A 226      -4.853  37.577 -10.280  1.00 27.90           C
ATOM   3556  N   ALA A 227      -1.427  38.683 -11.499  1.00 23.69           N
ATOM   3557  CA  ALA A 227      -0.562  39.707 -10.916  1.00 22.88           C
ATOM   3558  C   ALA A 227      -0.239  40.825 -11.900  1.00 24.59           C
ATOM   3559  O   ALA A 227      -0.007  41.972 -11.489  1.00 24.80           O
ATOM   3560  CB  ALA A 227       0.732  39.057 -10.405  1.00 24.85           C
ATOM   3561  N   ALA A 228      -0.188  40.516 -13.194  1.00 22.19           N
ATOM   3562  CA  ALA A 228       0.214  41.527 -14.167  1.00 21.30           C
ATOM   3563  C   ALA A 228      -0.893  42.541 -14.407  1.00 21.69           C
ATOM   3564  O   ALA A 228      -0.605  43.681 -14.796  1.00 21.66           O
ATOM   3565  CB  ALA A 228       0.603  40.857 -15.487  1.00 19.15           C
ATOM   3566  N   ALA A 229      -2.152  42.151 -14.191  1.00 20.02           N
ATOM   3567  CA  ALA A 229      -3.266  42.982 -14.639  1.00 22.05           C
ATOM   3568  C   ALA A 229      -3.283  44.352 -13.961  1.00 24.18           C
ATOM   3569  O   ALA A 229      -3.462  45.364 -14.666  1.00 21.59           O
ATOM   3570  CB  ALA A 229      -4.588  42.219 -14.438  1.00 21.70           C
ATOM   3571  N   PRO A 230      -3.095  44.473 -12.643  1.00 23.60           N
ATOM   3572  CA  PRO A 230      -3.044  45.826 -12.045  1.00 25.93           C
ATOM   3573  C   PRO A 230      -1.924  46.697 -12.602  1.00 25.21           C
ATOM   3574  O   PRO A 230      -2.095  47.924 -12.706  1.00 25.93           O
ATOM   3575  CB  PRO A 230      -2.846  45.548 -10.544  1.00 27.43           C
ATOM   3576  CG  PRO A 230      -3.194  44.143 -10.343  1.00 31.73           C
ATOM   3577  CD  PRO A 230      -2.961  43.415 -11.623  1.00 22.14           C
ATOM   3578  N   GLU A 231      -0.785  46.103 -12.964  1.00 22.36           N
ATOM   3579  CA  GLU A 231       0.283  46.872 -13.597  1.00 25.47           C
ATOM   3580  C   GLU A 231      -0.183  47.435 -14.925  1.00 26.55           C
ATOM   3581  O   GLU A 231       0.067  48.603 -15.245  1.00 24.81           O
ATOM   3582  CB  GLU A 231       1.519  46.001 -13.793  1.00 23.02           C
ATOM   3583  CG  GLU A 231       1.896  45.273 -12.493  1.00 25.79           C
ATOM   3584  CD  GLU A 231       3.116  44.401 -12.628  1.00 29.89           C
ATOM   3585  OE1 GLU A 231       3.420  43.982 -13.760  1.00 28.74           O
ATOM   3586  OE2 GLU A 231       3.729  44.074 -11.581  1.00 32.40           O1-
ATOM   3587  N   VAL A 232      -0.854  46.602 -15.734  1.00 22.15           N
ATOM   3588  CA  VAL A 232      -1.376  47.085 -17.001  1.00 21.56           C
ATOM   3589  C   VAL A 232      -2.362  48.223 -16.773  1.00 24.79           C
ATOM   3590  O   VAL A 232      -2.305  49.258 -17.455  1.00 25.05           O
ATOM   3591  CB  VAL A 232      -2.013  45.921 -17.793  1.00 20.85           C
ATOM   3592  CG1 VAL A 232      -2.688  46.446 -19.028  1.00 20.85           C
ATOM   3593  CG2 VAL A 232      -0.931  44.935 -18.201  1.00 23.84           C
ATOM   3594  N   ASP A 233      -3.294  48.051 -15.822  1.00 21.18           N
ATOM   3595  CA  ASP A 233      -4.327  49.070 -15.642  1.00 23.13           C
ATOM   3596  C   ASP A 233      -3.759  50.359 -15.061  1.00 27.29           C
ATOM   3597  O   ASP A 233      -4.295  51.438 -15.335  1.00 28.44           O
ATOM   3598  CB  ASP A 233      -5.464  48.551 -14.768  1.00 24.71           C
ATOM   3599  CG  ASP A 233      -6.367  47.581 -15.516  1.00 24.78           C
ATOM   3600  OD1 ASP A 233      -6.480  47.734 -16.753  1.00 25.94           O
ATOM   3601  OD2 ASP A 233      -6.946  46.676 -14.878  1.00 26.33           O
ATOM   3602  N   ALA A 234      -2.684  50.278 -14.291  1.00 26.61           N
ATOM   3603  CA  ALA A 234      -2.067  51.477 -13.728  1.00 28.99           C
ATOM   3604  C   ALA A 234      -1.044  52.112 -14.655  1.00 30.88           C
ATOM   3605  O   ALA A 234      -0.617  53.248 -14.407  1.00 30.92           O
ATOM   3606  CB  ALA A 234      -1.394  51.146 -12.394  1.00 31.15           C
ATOM   3607  N   GLY A 235      -0.633  51.417 -15.705  1.00 27.50           N
ATOM   3608  CA  GLY A 235       0.417  51.933 -16.559  1.00 24.95           C
ATOM   3609  C   GLY A 235       1.740  52.063 -15.837  1.00 28.79           C
ATOM   3610  O   GLY A 235       2.549  52.929 -16.186  1.00 31.95           O
ATOM   3611  N   SER A 236       1.983  51.206 -14.843  1.00 29.17           N
ATOM   3612  CA  SER A 236       3.206  51.197 -14.053  1.00 32.52           C
ATOM   3613  C   SER A 236       3.747  49.781 -14.022  1.00 28.95           C
ATOM   3614  O   SER A 236       3.036  48.854 -13.620  1.00 30.33           O
ATOM   3615  CB  SER A 236       2.947  51.691 -12.625  1.00 35.36           C
ATOM   3616  OG  SER A 236       4.167  51.851 -11.921  1.00 39.91           O
ATOM   3617  N   TYR A 237       5.004  49.608 -14.424  1.00 27.65           N
ATOM   3618  CA  TYR A 237       5.541  48.276 -14.707  1.00 24.78           C
ATOM   3619  C   TYR A 237       6.779  47.982 -13.866  1.00 26.04           C
ATOM   3620  O   TYR A 237       7.903  47.934 -14.388  1.00 28.36           O
ATOM   3621  CB  TYR A 237       5.846  48.130 -16.191  1.00 25.30           C
ATOM   3622  CG  TYR A 237       4.778  48.727 -17.070  1.00 25.06           C
ATOM   3623  CD1 TYR A 237       3.496  48.164 -17.133  1.00 25.28           C
ATOM   3624  CD2 TYR A 237       5.037  49.852 -17.837  1.00 26.40           C
ATOM   3625  CE1 TYR A 237       2.520  48.706 -17.947  1.00 23.49           C
ATOM   3626  CE2 TYR A 237       4.062  50.402 -18.680  1.00 26.26           C
ATOM   3627  CZ  TYR A 237       2.808  49.819 -18.732  1.00 23.74           C
ATOM   3628  OH  TYR A 237       1.842  50.369 -19.546  1.00 26.04           O
ATOM   3629  N   PRO A 238       6.595  47.708 -12.580  1.00 26.69           N
ATOM   3630  CA  PRO A 238       7.731  47.329 -11.732  1.00 28.27           C
ATOM   3631  C   PRO A 238       8.425  46.095 -12.271  1.00 27.73           C
ATOM   3632  O   PRO A 238       7.792  45.197 -12.836  1.00 29.20           O
ATOM   3633  CB  PRO A 238       7.084  47.040 -10.369  1.00 30.91           C
ATOM   3634  CG  PRO A 238       5.717  47.580 -10.435  1.00 33.58           C
ATOM   3635  CD  PRO A 238       5.307  47.631 -11.872  1.00 29.42           C
ATOM   3636  N   ALA A 239       9.745  46.047 -12.065  1.00 28.72           N
ATOM   3637  CA  ALA A 239      10.540  44.925 -12.554  1.00 28.56           C
ATOM   3638  C   ALA A 239      10.200  43.620 -11.851  1.00 31.56           C
ATOM   3639  O   ALA A 239      10.367  42.547 -12.440  1.00 32.75           O
ATOM   3640  CB  ALA A 239      12.034  45.217 -12.385  1.00 30.86           C
ATOM   3641  N   GLY A 240       9.752  43.673 -10.600  1.00 33.92           N
ATOM   3642  CA  GLY A 240       9.645  42.429  -9.853  1.00 36.22           C
ATOM   3643  C   GLY A 240      10.994  41.732  -9.806  1.00 36.04           C
ATOM   3644  O   GLY A 240      12.025  42.343  -9.502  1.00 38.14           O
ATOM   3645  N   ASP A 241      11.007  40.451 -10.175  1.00 37.38           N
ATOM   3646  CA  ASP A 241      12.223  39.652 -10.154  1.00 39.80           C
ATOM   3647  C   ASP A 241      12.878  39.517 -11.525  1.00 38.12           C
ATOM   3648  O   ASP A 241      13.819  38.729 -11.668  1.00 34.82           O
ATOM   3649  CB  ASP A 241      11.931  38.260  -9.589  1.00 47.34           C
ATOM   3650  CG  ASP A 241      10.640  37.669 -10.139  1.00 49.41           C
ATOM   3651  OD1 ASP A 241       9.557  38.204  -9.797  1.00 51.49           O
ATOM   3652  OD2 ASP A 241      10.706  36.676 -10.909  1.00 53.86           O
ATOM   3653  N   ALA A 242      12.419  40.265 -12.537  1.00 33.92           N
ATOM   3654  CA  ALA A 242      13.033  40.148 -13.857  1.00 29.03           C
ATOM   3655  C   ALA A 242      12.726  41.400 -14.664  1.00 26.81           C
ATOM   3656  O   ALA A 242      11.574  41.621 -15.066  1.00 26.40           O
ATOM   3657  CB  ALA A 242      12.545  38.895 -14.585  1.00 30.75           C
ATOM   3658  N   THR A 243      13.751  42.210 -14.902  1.00 28.43           N
ATOM   3659  CA  THR A 243      13.600  43.306 -15.853  1.00 26.32           C
ATOM   3660  C   THR A 243      13.462  42.767 -17.263  1.00 24.43           C
ATOM   3661  O   THR A 243      13.797  41.626 -17.546  1.00 25.17           O
ATOM   3662  CB  THR A 243      14.819  44.223 -15.805  1.00 26.67           C
ATOM   3663  OG1 THR A 243      15.962  43.461 -16.200  1.00 28.75           O
ATOM   3664  CG2 THR A 243      15.030  44.721 -14.395  1.00 28.68           C
ATOM   3665  N   LEU A 244      12.988  43.630 -18.172  1.00 23.67           N
ATOM   3666  CA  LEU A 244      12.939  43.260 -19.576  1.00 23.64           C
ATOM   3667  C   LEU A 244      14.338  43.010 -20.128  1.00 23.37           C
ATOM   3668  O   LEU A 244      14.496  42.220 -21.057  1.00 25.98           O
ATOM   3669  CB  LEU A 244      12.193  44.340 -20.373  1.00 20.96           C
ATOM   3670  CG  LEU A 244      10.667  44.154 -20.255  1.00 24.29           C
ATOM   3671  CD1 LEU A 244       9.889  45.311 -20.895  1.00 26.83           C
ATOM   3672  CD2 LEU A 244      10.334  42.863 -20.918  1.00 25.23           C
ATOM   3673  N   THR A 245      15.375  43.644 -19.551  1.00 25.21           N
ATOM   3674  CA  THR A 245      16.741  43.285 -19.938  1.00 27.53           C
ATOM   3675  C   THR A 245      16.999  41.802 -19.690  1.00 25.72           C
ATOM   3676  O   THR A 245      17.500  41.087 -20.571  1.00 27.48           O
ATOM   3677  CB  THR A 245      17.748  44.149 -19.164  1.00 28.84           C
ATOM   3678  OG1 THR A 245      17.547  45.531 -19.494  1.00 30.95           O
ATOM   3679  CG2 THR A 245      19.195  43.730 -19.472  1.00 33.02           C
ATOM   3680  N   VAL A 246      16.616  41.322 -18.504  1.00 24.94           N
ATOM   3681  CA  VAL A 246      16.817  39.921 -18.122  1.00 24.81           C
ATOM   3682  C   VAL A 246      15.980  38.999 -18.996  1.00 24.08           C
ATOM   3683  O   VAL A 246      16.467  37.970 -19.477  1.00 23.66           O
ATOM   3684  CB  VAL A 246      16.512  39.742 -16.619  1.00 27.75           C
ATOM   3685  CG1 VAL A 246      16.424  38.261 -16.226  1.00 29.69           C
ATOM   3686  CG2 VAL A 246      17.566  40.477 -15.784  1.00 31.40           C
ATOM   3687  N   HIS A 247      14.710  39.354 -19.231  1.00 24.00           N
ATOM   3688  CA  HIS A 247      13.879  38.574 -20.145  1.00 22.42           C
ATOM   3689  C   HIS A 247      14.496  38.491 -21.538  1.00 22.28           C
ATOM   3690  O   HIS A 247      14.555  37.414 -22.138  1.00 24.70           O
ATOM   3691  CB  HIS A 247      12.480  39.196 -20.244  1.00 23.03           C
ATOM   3692  CG  HIS A 247      11.602  38.969 -19.056  1.00 24.32           C
ATOM   3693  ND1 HIS A 247      10.941  37.783 -18.831  1.00 27.15           N
ATOM   3694  CD2 HIS A 247      11.250  39.792 -18.041  1.00 22.64           C
ATOM   3695  CE1 HIS A 247      10.234  37.879 -17.714  1.00 25.77           C
ATOM   3696  NE2 HIS A 247      10.397  39.093 -17.221  1.00 26.33           N
ATOM   3697  N   GLN A 248      14.933  39.634 -22.097  1.00 22.87           N
ATOM   3698  CA  GLN A 248      15.420  39.606 -23.473  1.00 23.24           C
ATOM   3699  C   GLN A 248      16.664  38.737 -23.594  1.00 23.87           C
ATOM   3700  O   GLN A 248      16.848  38.035 -24.597  1.00 23.85           O
ATOM   3701  CB  GLN A 248      15.683  41.025 -24.000  1.00 25.37           C
ATOM   3702  CG  GLN A 248      16.095  41.015 -25.483  1.00 26.44           C
ATOM   3703  CD  GLN A 248      16.294  42.405 -26.080  1.00 33.12           C
ATOM   3704  OE1 GLN A 248      16.255  43.406 -25.372  1.00 32.65           O
ATOM   3705  NE2 GLN A 248      16.500  42.466 -27.396  1.00 32.30           N
ATOM   3706  N   GLU A 249      17.518  38.766 -22.578  1.00 25.15           N
ATOM   3707  CA  GLU A 249      18.717  37.935 -22.591  1.00 27.98           C
ATOM   3708  C   GLU A 249      18.364  36.455 -22.543  1.00 27.18           C
ATOM   3709  O   GLU A 249      18.963  35.642 -23.263  1.00 25.82           O
ATOM   3710  CB  GLU A 249      19.613  38.294 -21.408  1.00 27.36           C
ATOM   3711  CG  GLU A 249      20.872  37.434 -21.348  1.00 32.20           C
ATOM   3712  CD  GLU A 249      21.864  37.930 -20.311  1.00 41.97           C
ATOM   3713  OE1 GLU A 249      21.741  39.097 -19.884  1.00 45.84           O
ATOM   3714  OE2 GLU A 249      22.765  37.148 -19.927  1.00 50.44           O1-
ATOM   3715  N   ALA A 250      17.394  36.086 -21.697  1.00 26.28           N
ATOM   3716  CA  ALA A 250      16.954  34.693 -21.664  1.00 23.74           C
ATOM   3717  C   ALA A 250      16.352  34.274 -23.003  1.00 24.95           C
ATOM   3718  O   ALA A 250      16.604  33.162 -23.479  1.00 23.09           O
ATOM   3719  CB  ALA A 250      15.963  34.476 -20.508  1.00 24.56           C
ATOM   3720  N   MET A 251      15.566  35.150 -23.651  1.00 24.23           N
ATOM   3721  CA  MET A 251      15.086  34.769 -24.980  1.00 23.68           C
ATOM   3722  C   MET A 251      16.205  34.651 -26.002  1.00 23.43           C
ATOM   3723  O   MET A 251      16.172  33.754 -26.848  1.00 23.16           O
ATOM   3724  CB  MET A 251      13.954  35.669 -25.517  1.00 23.52           C
ATOM   3725  CG  MET A 251      12.935  36.219 -24.530  1.00 21.83           C
ATOM   3726  SD  MET A 251      12.123  37.753 -25.074  1.00 21.60           S
ATOM   3727  CE  MET A 251      10.653  37.693 -24.058  1.00 22.94           C
ATOM   3728  N   ARG A 252      17.200  35.528 -25.951  1.00 24.91           N
ATOM   3729  CA  ARG A 252      18.359  35.328 -26.810  1.00 27.53           C
ATOM   3730  C   ARG A 252      19.000  33.967 -26.539  1.00 24.98           C
ATOM   3731  O   ARG A 252      19.331  33.226 -27.480  1.00 26.48           O
ATOM   3732  CB  ARG A 252      19.359  36.466 -26.615  1.00 26.21           C
ATOM   3733  CG  ARG A 252      20.626  36.330 -27.464  1.00 30.08           C
ATOM   3734  CD  ARG A 252      21.545  37.554 -27.271  1.00 35.19           C
ATOM   3735  NE  ARG A 252      22.213  37.542 -25.974  1.00 39.46           N
ATOM   3736  CZ  ARG A 252      23.183  36.699 -25.632  1.00 42.16           C
ATOM   3737  NH1 ARG A 252      23.730  35.878 -26.515  1.00 48.83           N
ATOM   3738  NH2 ARG A 252      23.623  36.687 -24.375  1.00 46.34           N
ATOM   3739  N   HIS A 253      19.084  33.580 -25.275  1.00 23.98           N
ATOM   3740  CA  HIS A 253      19.662  32.278 -24.950  1.00 24.92           C
ATOM   3741  C   HIS A 253      18.814  31.137 -25.513  1.00 25.01           C
ATOM   3742  O   HIS A 253      19.352  30.152 -26.035  1.00 26.86           O
ATOM   3743  CB  HIS A 253      19.822  32.155 -23.442  1.00 26.49           C
ATOM   3744  CG  HIS A 253      20.991  32.928 -22.906  1.00 30.27           C
ATOM   3745  ND1 HIS A 253      21.098  33.302 -21.588  1.00 34.31           N
ATOM   3746  CD2 HIS A 253      22.095  33.412 -23.526  1.00 35.20           C
ATOM   3747  CE1 HIS A 253      22.215  33.984 -21.414  1.00 32.18           C
ATOM   3748  NE2 HIS A 253      22.839  34.064 -22.574  1.00 33.11           N
ATOM   3749  N   LEU A 254      17.484  31.264 -25.441  1.00 24.29           N
ATOM   3750  CA  LEU A 254      16.613  30.251 -26.042  1.00 24.01           C
ATOM   3751  C   LEU A 254      16.825  30.152 -27.553  1.00 24.95           C
ATOM   3752  O   LEU A 254      16.818  29.053 -28.119  1.00 25.89           O
ATOM   3753  CB  LEU A 254      15.138  30.560 -25.721  1.00 24.74           C
ATOM   3754  CG  LEU A 254      14.091  29.581 -26.276  1.00 22.93           C
ATOM   3755  CD1 LEU A 254      14.301  28.153 -25.791  1.00 25.04           C
ATOM   3756  CD2 LEU A 254      12.701  30.065 -25.878  1.00 22.95           C
ATOM   3757  N   ALA A 255      17.003  31.292 -28.234  1.00 22.75           N
ATOM   3758  CA  ALA A 255      17.253  31.256 -29.668  1.00 25.28           C
ATOM   3759  C   ALA A 255      18.609  30.629 -29.965  1.00 26.93           C
ATOM   3760  O   ALA A 255      18.745  29.831 -30.899  1.00 28.34           O
ATOM   3761  CB  ALA A 255      17.179  32.671 -30.258  1.00 26.30           C
ATOM   3762  N   GLU A 256      19.631  31.020 -29.206  1.00 30.35           N
ATOM   3763  CA  GLU A 256      20.972  30.510 -29.454  1.00 30.86           C
ATOM   3764  C   GLU A 256      21.031  29.017 -29.226  1.00 29.90           C
ATOM   3765  O   GLU A 256      21.631  28.279 -30.023  1.00 32.30           O
ATOM   3766  CB  GLU A 256      21.971  31.244 -28.563  1.00 28.21           C
ATOM   3767  CG  GLU A 256      22.365  32.544 -29.194  1.00 32.90           C
ATOM   3768  CD  GLU A 256      23.100  33.465 -28.256  1.00 38.61           C
ATOM   3769  OE1 GLU A 256      23.364  33.048 -27.107  1.00 37.14           O
ATOM   3770  OE2 GLU A 256      23.393  34.610 -28.676  1.00 37.30           O1-
ATOM   3771  N   GLU A 257      20.363  28.549 -28.177  1.00 27.12           N
ATOM   3772  CA  GLU A 257      20.294  27.117 -27.914  1.00 29.02           C
ATOM   3773  C   GLU A 257      19.530  26.384 -29.004  1.00 27.97           C
ATOM   3774  O   GLU A 257      19.943  25.296 -29.437  1.00 27.65           O
ATOM   3775  CB  GLU A 257      19.655  26.884 -26.551  1.00 28.86           C
ATOM   3776  CG  GLU A 257      19.829  25.504 -26.077  1.00 34.87           C
ATOM   3777  CD  GLU A 257      21.219  25.265 -25.487  1.00 39.58           C
ATOM   3778  OE1 GLU A 257      21.661  26.064 -24.636  1.00 39.58           O
ATOM   3779  OE2 GLU A 257      21.861  24.275 -25.901  1.00 46.08           O
ATOM   3780  N   SER A 258      18.426  26.974 -29.486  1.00 26.36           N
ATOM   3781  CA  SER A 258      17.738  26.385 -30.627  1.00 25.71           C
ATOM   3782  C   SER A 258      18.682  26.240 -31.819  1.00 28.22           C
ATOM   3783  O   SER A 258      18.780  25.165 -32.427  1.00 28.54           O
ATOM   3784  CB  SER A 258      16.515  27.231 -31.002  1.00 26.77           C
ATOM   3785  OG  SER A 258      15.626  27.299 -29.893  1.00 27.90           O
ATOM   3786  N   GLU A 259      19.408  27.308 -32.149  1.00 28.90           N
ATOM   3787  CA  GLU A 259      20.293  27.266 -33.308  1.00 31.74           C
ATOM   3788  C   GLU A 259      21.389  26.216 -33.129  1.00 32.04           C
ATOM   3789  O   GLU A 259      21.674  25.429 -34.045  1.00 32.77           O
ATOM   3790  CB  GLU A 259      20.907  28.648 -33.544  1.00 34.02           C
ATOM   3791  CG  GLU A 259      19.985  29.624 -34.269  1.00 34.67           C
ATOM   3792  CD  GLU A 259      20.557  31.041 -34.282  1.00 39.82           C
ATOM   3793  OE1 GLU A 259      21.722  31.207 -33.868  1.00 43.80           O
ATOM   3794  OE2 GLU A 259      19.851  31.979 -34.705  1.00 40.46           O1-
ATOM   3795  N   ALA A 260      22.011  26.183 -31.953  1.00 29.25           N
ATOM   3796  CA  ALA A 260      23.104  25.240 -31.718  1.00 32.44           C
ATOM   3797  C   ALA A 260      22.628  23.795 -31.753  1.00 33.69           C
ATOM   3798  O   ALA A 260      23.401  22.902 -32.124  1.00 29.93           O
ATOM   3799  CB  ALA A 260      23.778  25.533 -30.381  1.00 31.80           C
ATOM   3800  N   LEU A 261      21.374  23.538 -31.381  1.00 29.15           N
ATOM   3801  CA  LEU A 261      20.847  22.181 -31.398  1.00 27.27           C
ATOM   3802  C   LEU A 261      20.110  21.840 -32.692  1.00 29.56           C
ATOM   3803  O   LEU A 261      19.588  20.725 -32.810  1.00 29.81           O
ATOM   3804  CB  LEU A 261      19.926  21.960 -30.191  1.00 30.08           C
ATOM   3805  CG  LEU A 261      20.629  22.153 -28.832  1.00 31.03           C
ATOM   3806  CD1 LEU A 261      19.627  21.911 -27.699  1.00 31.08           C
ATOM   3807  CD2 LEU A 261      21.834  21.221 -28.684  1.00 31.59           C
ATOM   3808  N   GLY A 262      20.056  22.760 -33.657  1.00 28.86           N
ATOM   3809  CA  GLY A 262      19.425  22.458 -34.926  1.00 27.95           C
ATOM   3810  C   GLY A 262      17.909  22.416 -34.888  1.00 31.36           C
ATOM   3811  O   GLY A 262      17.298  21.682 -35.669  1.00 32.38           O
ATOM   3812  N   VAL A 263      17.277  23.143 -33.976  1.00 27.62           N
ATOM   3813  CA  VAL A 263      15.826  23.264 -34.027  1.00 27.45           C
ATOM   3814  C   VAL A 263      15.489  24.697 -34.404  1.00 28.25           C
ATOM   3815  O   VAL A 263      16.321  25.610 -34.329  1.00 29.99           O
ATOM   3816  CB  VAL A 263      15.107  22.846 -32.714  1.00 33.05           C
ATOM   3817  CG1 VAL A 263      15.548  21.458 -32.260  1.00 31.05           C
ATOM   3818  CG2 VAL A 263      15.328  23.839 -31.627  1.00 28.07           C
ATOM   3819  N   ASN A 264      14.253  24.887 -34.841  1.00 25.41           N
ATOM   3820  CA  ASN A 264      13.859  26.170 -35.399  1.00 29.18           C
ATOM   3821  C   ASN A 264      13.954  27.283 -34.360  1.00 27.30           C
ATOM   3822  O   ASN A 264      13.516  27.129 -33.215  1.00 27.22           O
ATOM   3823  CB  ASN A 264      12.438  26.079 -35.924  1.00 29.79           C
ATOM   3824  CG  ASN A 264      12.091  27.240 -36.799  1.00 30.80           C
ATOM   3825  OD1 ASN A 264      11.585  28.245 -36.315  1.00 35.15           O
ATOM   3826  ND2 ASN A 264      12.351  27.116 -38.088  1.00 35.78           N
ATOM   3827  N   ALA A 265      14.512  28.424 -34.768  1.00 26.76           N
ATOM   3828  CA  ALA A 265      14.728  29.529 -33.845  1.00 23.46           C
ATOM   3829  C   ALA A 265      13.850  30.747 -34.143  1.00 25.04           C
ATOM   3830  O   ALA A 265      13.980  31.774 -33.466  1.00 25.70           O
ATOM   3831  CB  ALA A 265      16.206  29.936 -33.840  1.00 28.53           C
ATOM   3832  N   GLU A 266      12.929  30.646 -35.098  1.00 27.47           N
ATOM   3833  CA  GLU A 266      12.104  31.799 -35.463  1.00 25.01           C
ATOM   3834  C   GLU A 266      11.224  32.279 -34.308  1.00 25.02           C
ATOM   3835  O   GLU A 266      11.089  33.490 -34.094  1.00 23.05           O
ATOM   3836  CB  GLU A 266      11.274  31.445 -36.691  1.00 32.05           C
ATOM   3837  CG  GLU A 266      12.166  31.263 -37.895  1.00 32.90           C
ATOM   3838  CD  GLU A 266      11.423  31.220 -39.196  1.00 43.16           C
ATOM   3839  OE1 GLU A 266      10.227  31.587 -39.229  1.00 39.98           O
ATOM   3840  OE2 GLU A 266      12.064  30.822 -40.195  1.00 49.63           O
ATOM   3841  N   LEU A 267      10.636  31.353 -33.527  1.00 22.51           N
ATOM   3842  CA  LEU A 267       9.827  31.780 -32.385  1.00 24.01           C
ATOM   3843  C   LEU A 267      10.640  32.540 -31.339  1.00 23.02           C
ATOM   3844  O   LEU A 267      10.266  33.675 -31.006  1.00 22.07           O
ATOM   3845  CB  LEU A 267       9.097  30.569 -31.787  1.00 22.82           C
ATOM   3846  CG  LEU A 267       8.303  30.809 -30.512  1.00 23.07           C
ATOM   3847  CD1 LEU A 267       7.320  31.966 -30.665  1.00 23.24           C
ATOM   3848  CD2 LEU A 267       7.593  29.489 -30.121  1.00 20.75           C
ATOM   3849  N   PRO A 268      11.738  32.001 -30.780  1.00 21.92           N
ATOM   3850  CA  PRO A 268      12.486  32.805 -29.802  1.00 22.90           C
ATOM   3851  C   PRO A 268      13.043  34.091 -30.404  1.00 22.58           C
ATOM   3852  O   PRO A 268      13.121  35.094 -29.685  1.00 24.51           O
ATOM   3853  CB  PRO A 268      13.619  31.879 -29.330  1.00 25.63           C
ATOM   3854  CG  PRO A 268      13.567  30.689 -30.151  1.00 26.83           C
ATOM   3855  CD  PRO A 268      12.291  30.646 -30.938  1.00 23.09           C
ATOM   3856  N   ARG A 269      13.409  34.099 -31.693  1.00 21.13           N
ATOM   3857  CA  ARG A 269      13.847  35.355 -32.317  1.00 23.73           C
ATOM   3858  C   ARG A 269      12.715  36.372 -32.322  1.00 25.49           C
ATOM   3859  O   ARG A 269      12.920  37.556 -32.017  1.00 22.12           O
ATOM   3860  CB  ARG A 269      14.349  35.108 -33.743  1.00 24.32           C
ATOM   3861  CG  ARG A 269      15.706  34.367 -33.828  1.00 26.09           C
ATOM   3862  CD  ARG A 269      16.735  34.966 -32.872  1.00 37.47           C
ATOM   3863  NE  ARG A 269      18.068  34.396 -33.077  1.00 41.67           N
ATOM   3864  CZ  ARG A 269      19.138  34.734 -32.369  1.00 41.93           C
ATOM   3865  NH1 ARG A 269      19.064  35.624 -31.398  1.00 35.04           N
ATOM   3866  NH2 ARG A 269      20.311  34.159 -32.643  1.00 39.90           N
ATOM   3867  N   PHE A 270      11.497  35.922 -32.642  1.00 24.02           N
ATOM   3868  CA  PHE A 270      10.361  36.834 -32.591  1.00 22.43           C
ATOM   3869  C   PHE A 270      10.118  37.356 -31.173  1.00 21.20           C
ATOM   3870  O   PHE A 270       9.856  38.544 -30.980  1.00 21.57           O
ATOM   3871  CB  PHE A 270       9.109  36.145 -33.133  1.00 21.52           C
ATOM   3872  CG  PHE A 270       7.903  37.018 -33.108  1.00 21.12           C
ATOM   3873  CD1 PHE A 270       7.751  38.014 -34.044  1.00 25.00           C
ATOM   3874  CD2 PHE A 270       6.917  36.858 -32.146  1.00 23.26           C
ATOM   3875  CE1 PHE A 270       6.630  38.833 -34.029  1.00 26.52           C
ATOM   3876  CE2 PHE A 270       5.811  37.671 -32.117  1.00 23.59           C
ATOM   3877  CZ  PHE A 270       5.655  38.664 -33.067  1.00 22.61           C
ATOM   3878  N   LEU A 271      10.216  36.495 -30.162  1.00 20.71           N
ATOM   3879  CA  LEU A 271      10.047  36.958 -28.786  1.00 21.00           C
ATOM   3880  C   LEU A 271      11.067  38.040 -28.444  1.00 21.11           C
ATOM   3881  O   LEU A 271      10.719  39.056 -27.840  1.00 20.81           O
ATOM   3882  CB  LEU A 271      10.201  35.792 -27.807  1.00 19.48           C
ATOM   3883  CG  LEU A 271       9.222  34.616 -27.962  1.00 19.06           C
ATOM   3884  CD1 LEU A 271       9.613  33.466 -27.025  1.00 21.28           C
ATOM   3885  CD2 LEU A 271       7.799  35.045 -27.680  1.00 22.99           C
ATOM   3886  N   GLN A 272      12.336  37.795 -28.800  1.00 21.98           N
ATOM   3887  CA  GLN A 272      13.429  38.748 -28.592  1.00 24.45           C
ATOM   3888  C   GLN A 272      13.104  40.085 -29.233  1.00 25.80           C
ATOM   3889  O   GLN A 272      13.331  41.155 -28.646  1.00 27.85           O
ATOM   3890  CB  GLN A 272      14.704  38.178 -29.220  1.00 28.81           C
ATOM   3891  CG  GLN A 272      16.006  38.354 -28.489  1.00 32.23           C
ATOM   3892  CD  GLN A 272      17.142  37.691 -29.249  1.00 30.74           C
ATOM   3893  OE1 GLN A 272      16.962  36.623 -29.824  1.00 35.64           O
ATOM   3894  NE2 GLN A 272      18.292  38.365 -29.325  1.00 40.25           N
ATOM   3895  N   LEU A 273      12.605  40.032 -30.463  1.00 26.38           N
ATOM   3896  CA  LEU A 273      12.278  41.244 -31.206  1.00 27.40           C
ATOM   3897  C   LEU A 273      11.248  42.092 -30.461  1.00 29.30           C
ATOM   3898  O   LEU A 273      11.433  43.308 -30.291  1.00 27.18           O
ATOM   3899  CB  LEU A 273      11.790  40.857 -32.601  1.00 29.92           C
ATOM   3900  CG  LEU A 273      11.052  41.984 -33.301  1.00 33.91           C
ATOM   3901  CD1 LEU A 273      12.050  42.841 -34.083  1.00 38.49           C
ATOM   3902  CD2 LEU A 273       9.940  41.434 -34.218  1.00 39.47           C
ATOM   3903  N   LEU A 274      10.172  41.460 -29.972  1.00 26.58           N
ATOM   3904  CA  LEU A 274       9.159  42.180 -29.205  1.00 24.87           C
ATOM   3905  C   LEU A 274       9.729  42.783 -27.926  1.00 22.35           C
ATOM   3906  O   LEU A 274       9.418  43.928 -27.570  1.00 24.69           O
ATOM   3907  CB  LEU A 274       7.993  41.257 -28.841  1.00 26.00           C
ATOM   3908  CG  LEU A 274       7.102  40.735 -29.958  1.00 28.68           C
ATOM   3909  CD1 LEU A 274       6.012  39.851 -29.387  1.00 27.58           C
ATOM   3910  CD2 LEU A 274       6.514  41.913 -30.697  1.00 31.32           C
ATOM   3911  N   ALA A 275      10.503  41.997 -27.175  1.00 22.39           N
ATOM   3912  CA  ALA A 275      11.092  42.522 -25.951  1.00 24.40           C
ATOM   3913  C   ALA A 275      12.053  43.669 -26.258  1.00 24.56           C
ATOM   3914  O   ALA A 275      12.070  44.680 -25.548  1.00 23.43           O
ATOM   3915  CB  ALA A 275      11.810  41.405 -25.204  1.00 23.92           C
ATOM   3916  N   GLY A 276      12.849  43.524 -27.321  1.00 25.96           N
ATOM   3917  CA  GLY A 276      13.810  44.562 -27.670  1.00 27.83           C
ATOM   3918  C   GLY A 276      13.124  45.867 -28.018  1.00 28.42           C
ATOM   3919  O   GLY A 276      13.634  46.951 -27.712  1.00 26.41           O
ATOM   3920  N   ARG A 277      11.936  45.788 -28.612  1.00 27.35           N
ATOM   3921  CA  ARG A 277      11.195  47.007 -28.904  1.00 30.07           C
ATOM   3922  C   ARG A 277      10.769  47.721 -27.631  1.00 29.53           C
ATOM   3923  O   ARG A 277      10.842  48.951 -27.557  1.00 28.28           O
ATOM   3924  CB  ARG A 277      10.010  46.690 -29.819  1.00 30.31           C
ATOM   3925  CG  ARG A 277      10.539  46.570 -31.237  1.00 37.85           C
ATOM   3926  CD  ARG A 277       9.620  46.107 -32.390  1.00 45.42           C
ATOM   3927  NE  ARG A 277       8.196  45.994 -32.135  1.00 48.86           N
ATOM   3928  CZ  ARG A 277       7.392  45.303 -32.935  1.00 45.25           C
ATOM   3929  NH1 ARG A 277       7.841  44.770 -34.061  1.00 43.04           N
ATOM   3930  NH2 ARG A 277       6.117  45.132 -32.594  1.00 43.19           N
ATOM   3931  N   ALA A 278      10.348  46.976 -26.607  1.00 25.68           N
ATOM   3932  CA  ALA A 278      10.017  47.622 -25.341  1.00 24.24           C
ATOM   3933  C   ALA A 278      11.257  48.221 -24.685  1.00 26.65           C
ATOM   3934  O   ALA A 278      11.198  49.324 -24.120  1.00 27.14           O
ATOM   3935  CB  ALA A 278       9.346  46.625 -24.400  1.00 26.58           C
ATOM   3936  N   VAL A 279      12.383  47.501 -24.734  1.00 24.26           N
ATOM   3937  CA  VAL A 279      13.627  48.019 -24.166  1.00 27.35           C
ATOM   3938  C   VAL A 279      14.003  49.338 -24.827  1.00 28.54           C
ATOM   3939  O   VAL A 279      14.348  50.312 -24.150  1.00 29.50           O
ATOM   3940  CB  VAL A 279      14.750  46.983 -24.310  1.00 28.47           C
ATOM   3941  CG1 VAL A 279      16.111  47.620 -23.962  1.00 28.50           C
ATOM   3942  CG2 VAL A 279      14.459  45.773 -23.396  1.00 25.34           C
ATOM   3943  N   ALA A 280      13.923  49.390 -26.154  1.00 27.82           N
ATOM   3944  CA  ALA A 280      14.304  50.600 -26.884  1.00 27.91           C
ATOM   3945  C   ALA A 280      13.361  51.771 -26.623  1.00 32.11           C
ATOM   3946  O   ALA A 280      13.774  52.927 -26.780  1.00 32.44           O
ATOM   3947  CB  ALA A 280      14.387  50.292 -28.380  1.00 29.06           C
ATOM   3948  N   GLU A 281      12.119  51.513 -26.218  1.00 29.93           N
ATOM   3949  CA  GLU A 281      11.217  52.576 -25.794  1.00 32.62           C
ATOM   3950  C   GLU A 281      11.375  52.969 -24.332  1.00 31.07           C
ATOM   3951  O   GLU A 281      10.578  53.764 -23.820  1.00 32.16           O
ATOM   3952  CB  GLU A 281       9.778  52.180 -26.108  1.00 36.28           C
ATOM   3953  CG  GLU A 281       9.633  51.862 -27.575  1.00 38.59           C
ATOM   3954  CD  GLU A 281       8.195  51.702 -28.032  1.00 50.55           C
ATOM   3955  OE1 GLU A 281       7.291  52.242 -27.349  1.00 51.03           O
ATOM   3956  OE2 GLU A 281       7.982  51.052 -29.091  1.00 47.56           O
ATOM   3957  N   GLY A 282      12.409  52.483 -23.660  1.00 30.47           N
ATOM   3958  CA  GLY A 282      12.767  52.962 -22.347  1.00 31.62           C
ATOM   3959  C   GLY A 282      12.524  51.983 -21.225  1.00 31.79           C
ATOM   3960  O   GLY A 282      12.649  52.364 -20.054  1.00 32.78           O
ATOM   3961  N   HIS A 283      12.172  50.734 -21.532  1.00 27.78           N
ATOM   3962  CA  HIS A 283      11.746  49.806 -20.493  1.00 29.45           C
ATOM   3963  C   HIS A 283      12.802  48.779 -20.125  1.00 29.75           C
ATOM   3964  O   HIS A 283      12.455  47.697 -19.636  1.00 29.44           O
ATOM   3965  CB  HIS A 283      10.458  49.120 -20.934  1.00 30.41           C
ATOM   3966  CG  HIS A 283       9.295  50.045 -20.943  1.00 27.22           C
ATOM   3967  ND1 HIS A 283       8.817  50.645 -19.797  1.00 31.86           N
ATOM   3968  CD2 HIS A 283       8.555  50.533 -21.966  1.00 32.36           C
ATOM   3969  CE1 HIS A 283       7.802  51.430 -20.110  1.00 31.50           C
ATOM   3970  NE2 HIS A 283       7.622  51.376 -21.417  1.00 29.28           N
ATOM   3971  N   ALA A 284      14.089  49.104 -20.306  1.00 28.13           N
ATOM   3972  CA  ALA A 284      15.145  48.182 -19.895  1.00 27.10           C
ATOM   3973  C   ALA A 284      14.954  47.694 -18.468  1.00 27.65           C
ATOM   3974  O   ALA A 284      15.261  46.543 -18.156  1.00 28.79           O
ATOM   3975  CB  ALA A 284      16.524  48.845 -20.031  1.00 28.09           C
ATOM   3976  N   GLU A 285      14.492  48.564 -17.573  1.00 27.15           N
ATOM   3977  CA  GLU A 285      14.404  48.226 -16.160  1.00 29.53           C
ATOM   3978  C   GLU A 285      12.968  48.010 -15.703  1.00 27.98           C
ATOM   3979  O   GLU A 285      12.723  47.896 -14.503  1.00 27.59           O
ATOM   3980  CB  GLU A 285      15.090  49.317 -15.337  1.00 32.25           C
ATOM   3981  CG  GLU A 285      16.578  49.301 -15.600  1.00 34.64           C
ATOM   3982  CD  GLU A 285      17.270  48.243 -14.765  1.00 44.11           C
ATOM   3983  OE1 GLU A 285      16.891  48.096 -13.577  1.00 49.48           O
ATOM   3984  OE2 GLU A 285      18.164  47.539 -15.299  1.00 47.70           O1-
ATOM   3985  N   SER A 286      12.020  47.939 -16.640  1.00 25.86           N
ATOM   3986  CA  SER A 286      10.624  47.672 -16.331  1.00 22.66           C
ATOM   3987  C   SER A 286      10.376  46.159 -16.311  1.00 22.92           C
ATOM   3988  O   SER A 286      11.152  45.373 -16.843  1.00 24.82           O
ATOM   3989  CB  SER A 286       9.694  48.340 -17.352  1.00 30.98           C
ATOM   3990  OG  SER A 286       9.903  49.752 -17.459  1.00 30.74           O
ATOM   3991  N   GLY A 287       9.278  45.765 -15.689  1.00 24.66           N
ATOM   3992  CA  GLY A 287       8.845  44.380 -15.763  1.00 20.71           C
ATOM   3993  C   GLY A 287       8.113  44.052 -17.048  1.00 23.86           C
ATOM   3994  O   GLY A 287       7.797  44.911 -17.866  1.00 22.32           O
ATOM   3995  N   TYR A 288       7.790  42.761 -17.193  1.00 20.21           N
ATOM   3996  CA  TYR A 288       7.283  42.260 -18.471  1.00 21.74           C
ATOM   3997  C   TYR A 288       6.002  42.959 -18.910  1.00 21.48           C
ATOM   3998  O   TYR A 288       5.738  43.057 -20.117  1.00 23.04           O
ATOM   3999  CB  TYR A 288       7.044  40.752 -18.374  1.00 21.52           C
ATOM   4000  CG  TYR A 288       7.046  40.108 -19.737  1.00 21.73           C
ATOM   4001  CD1 TYR A 288       8.243  39.788 -20.351  1.00 21.94           C
ATOM   4002  CD2 TYR A 288       5.850  39.846 -20.434  1.00 20.95           C
ATOM   4003  CE1 TYR A 288       8.280  39.220 -21.618  1.00 23.06           C
ATOM   4004  CE2 TYR A 288       5.884  39.273 -21.730  1.00 18.46           C
ATOM   4005  CZ  TYR A 288       7.101  38.954 -22.301  1.00 20.77           C
ATOM   4006  OH  TYR A 288       7.223  38.403 -23.556  1.00 20.51           O
ATOM   4007  N   SER A 289       5.166  43.385 -17.958  1.00 22.68           N
ATOM   4008  CA  SER A 289       3.881  43.995 -18.305  1.00 22.26           C
ATOM   4009  C   SER A 289       4.027  45.212 -19.203  1.00 22.56           C
ATOM   4010  O   SER A 289       3.080  45.549 -19.928  1.00 21.34           O
ATOM   4011  CB  SER A 289       3.149  44.374 -17.019  1.00 25.23           C
ATOM   4012  OG  SER A 289       2.732  43.185 -16.368  1.00 28.85           O
ATOM   4013  N   ALA A 290       5.196  45.866 -19.195  1.00 20.07           N
ATOM   4014  CA  ALA A 290       5.430  46.998 -20.089  1.00 22.20           C
ATOM   4015  C   ALA A 290       5.239  46.642 -21.557  1.00 22.56           C
ATOM   4016  O   ALA A 290       4.979  47.536 -22.370  1.00 23.55           O
ATOM   4017  CB  ALA A 290       6.850  47.556 -19.876  1.00 23.37           C
ATOM   4018  N   LEU A 291       5.350  45.361 -21.915  1.00 21.63           N
ATOM   4019  CA  LEU A 291       5.116  44.957 -23.302  1.00 22.76           C
ATOM   4020  C   LEU A 291       3.730  45.333 -23.806  1.00 20.35           C
ATOM   4021  O   LEU A 291       3.536  45.419 -25.020  1.00 22.79           O
ATOM   4022  CB  LEU A 291       5.342  43.460 -23.461  1.00 22.61           C
ATOM   4023  CG  LEU A 291       6.741  43.187 -23.990  1.00 28.19           C
ATOM   4024  CD1 LEU A 291       7.666  43.202 -22.845  1.00 30.28           C
ATOM   4025  CD2 LEU A 291       6.784  41.783 -24.615  1.00 30.89           C
ATOM   4026  N   VAL A 292       2.775  45.581 -22.915  1.00 19.58           N
ATOM   4027  CA  VAL A 292       1.454  45.989 -23.379  1.00 20.00           C
ATOM   4028  C   VAL A 292       1.549  47.247 -24.221  1.00 22.74           C
ATOM   4029  O   VAL A 292       0.771  47.426 -25.157  1.00 21.13           O
ATOM   4030  CB  VAL A 292       0.460  46.148 -22.207  1.00 21.02           C
ATOM   4031  CG1 VAL A 292       0.734  47.409 -21.351  1.00 20.88           C
ATOM   4032  CG2 VAL A 292      -0.995  46.137 -22.714  1.00 21.13           C
ATOM   4033  N   GLU A 293       2.488  48.153 -23.916  1.00 22.09           N
ATOM   4034  CA  GLU A 293       2.522  49.402 -24.685  1.00 22.29           C
ATOM   4035  C   GLU A 293       2.866  49.165 -26.149  1.00 23.87           C
ATOM   4036  O   GLU A 293       2.361  49.863 -27.034  1.00 28.69           O
ATOM   4037  CB  GLU A 293       3.503  50.399 -24.052  1.00 25.49           C
ATOM   4038  CG  GLU A 293       3.187  50.579 -22.599  1.00 30.87           C
ATOM   4039  CD  GLU A 293       3.520  51.947 -22.070  1.00 37.52           C
ATOM   4040  OE1 GLU A 293       4.518  52.527 -22.558  1.00 35.02           O
ATOM   4041  OE2 GLU A 293       2.785  52.412 -21.159  1.00 40.73           O
ATOM   4042  N   GLN A 294       3.732  48.211 -26.438  1.00 24.68           N
ATOM   4043  CA  GLN A 294       4.008  48.007 -27.838  1.00 29.96           C
ATOM   4044  C   GLN A 294       2.918  47.186 -28.521  1.00 28.36           C
ATOM   4045  O   GLN A 294       2.719  47.336 -29.732  1.00 29.76           O
ATOM   4046  CB  GLN A 294       5.410  47.430 -28.009  1.00 35.36           C
ATOM   4047  CG  GLN A 294       5.676  46.184 -27.292  1.00 32.89           C
ATOM   4048  CD  GLN A 294       5.264  44.999 -28.093  1.00 34.61           C
ATOM   4049  OE1 GLN A 294       5.542  44.928 -29.293  1.00 39.85           O
ATOM   4050  NE2 GLN A 294       4.588  44.043 -27.442  1.00 32.52           N
ATOM   4051  N   PHE A 295       2.146  46.397 -27.774  1.00 24.68           N
ATOM   4052  CA  PHE A 295       0.979  45.776 -28.396  1.00 22.15           C
ATOM   4053  C   PHE A 295      -0.101  46.796 -28.736  1.00 22.37           C
ATOM   4054  O   PHE A 295      -0.961  46.514 -29.575  1.00 23.96           O
ATOM   4055  CB  PHE A 295       0.406  44.681 -27.483  1.00 22.00           C
ATOM   4056  CG  PHE A 295       1.237  43.424 -27.453  1.00 19.83           C
ATOM   4057  CD1 PHE A 295       1.522  42.734 -28.626  1.00 24.01           C
ATOM   4058  CD2 PHE A 295       1.713  42.926 -26.266  1.00 20.53           C
ATOM   4059  CE1 PHE A 295       2.300  41.581 -28.604  1.00 25.77           C
ATOM   4060  CE2 PHE A 295       2.476  41.765 -26.225  1.00 20.12           C
ATOM   4061  CZ  PHE A 295       2.773  41.084 -27.397  1.00 21.93           C
ATOM   4062  N   ARG A 296      -0.122  47.955 -28.079  1.00 22.69           N
ATOM   4063  CA  ARG A 296      -1.141  48.940 -28.391  1.00 23.16           C
ATOM   4064  C   ARG A 296      -0.841  49.743 -29.644  1.00 27.69           C
ATOM   4065  O   ARG A 296      -1.713  50.501 -30.076  1.00 30.33           O
ATOM   4066  CB  ARG A 296      -1.352  49.919 -27.234  1.00 23.52           C
ATOM   4067  CG  ARG A 296      -1.895  49.285 -25.978  1.00 26.50           C
ATOM   4068  CD  ARG A 296      -2.215  50.313 -24.940  1.00 28.76           C
ATOM   4069  NE  ARG A 296      -2.881  49.667 -23.817  1.00 35.28           N
ATOM   4070  CZ  ARG A 296      -2.546  49.847 -22.550  1.00 28.22           C
ATOM   4071  NH1 ARG A 296      -1.551  50.642 -22.209  1.00 37.57           N
ATOM   4072  NH2 ARG A 296      -3.231  49.209 -21.601  1.00 29.66           N
ATOM   4073  N   LYS A 297       0.341  49.621 -30.242  1.00 30.26           N
ATOM   4074  CA  LYS A 297       0.577  50.426 -31.456  1.00 31.18           C
ATOM   4075  C   LYS A 297       0.749  49.639 -32.781  1.00 31.82           C
ATOM   4076  O   LYS A 297       1.485  48.638 -32.849  1.00 30.49           O
ATOM   4077  CB  LYS A 297       1.772  51.362 -31.229  1.00 38.68           C
ATOM   4078  CG  LYS A 297       3.090  50.782 -30.709  1.00 38.58           C
ATOM   4079  CD  LYS A 297       3.747  49.781 -31.669  1.00 41.37           C
ATOM   4080  CE  LYS A 297       4.781  48.925 -30.989  1.00 41.02           C
ATOM   4081  NZ  LYS A 297       5.227  47.731 -31.748  1.00 37.06           N
TER
ATOM   4082  N   GLY B  10      44.547   9.285 -44.190  1.00 40.95           N
ATOM   4083  CA  GLY B  10      43.226   9.533 -43.639  1.00 40.11           C
ATOM   4084  C   GLY B  10      42.819  10.978 -43.837  1.00 35.28           C
ATOM   4085  O   GLY B  10      43.557  11.727 -44.481  1.00 36.74           O
ATOM   4086  N   PRO B  11      41.672  11.374 -43.282  1.00 33.99           N
ATOM   4087  CA  PRO B  11      41.199  12.758 -43.469  1.00 29.01           C
ATOM   4088  C   PRO B  11      42.164  13.763 -42.856  1.00 29.27           C
ATOM   4089  O   PRO B  11      42.747  13.534 -41.791  1.00 30.85           O
ATOM   4090  CB  PRO B  11      39.832  12.795 -42.764  1.00 30.42           C
ATOM   4091  CG  PRO B  11      39.593  11.406 -42.208  1.00 33.59           C
ATOM   4092  CD  PRO B  11      40.735  10.518 -42.532  1.00 32.45           C
ATOM   4093  N   ALA B  12      42.338  14.878 -43.557  1.00 26.87           N
ATOM   4094  CA  ALA B  12      43.197  15.943 -43.077  1.00 26.98           C
ATOM   4095  C   ALA B  12      42.588  16.574 -41.834  1.00 23.08           C
ATOM   4096  O   ALA B  12      41.367  16.691 -41.713  1.00 26.54           O
ATOM   4097  CB  ALA B  12      43.376  17.015 -44.154  1.00 29.11           C
ATOM   4098  N   ALA B  13      43.452  17.025 -40.932  1.00 23.05           N
ATOM   4099  CA  ALA B  13      43.001  17.826 -39.805  1.00 19.02           C
ATOM   4100  C   ALA B  13      42.597  19.218 -40.279  1.00 19.96           C
ATOM   4101  O   ALA B  13      43.213  19.787 -41.186  1.00 21.35           O
ATOM   4102  CB  ALA B  13      44.115  17.943 -38.755  1.00 22.86           C
ATOM   4103  N   VAL B  14      41.557  19.765 -39.654  1.00 20.47           N
ATOM   4104  CA  VAL B  14      40.970  21.038 -40.069  1.00 23.07           C
ATOM   4105  C   VAL B  14      40.708  21.856 -38.823  1.00 21.65           C
ATOM   4106  O   VAL B  14      40.312  21.306 -37.789  1.00 21.18           O
ATOM   4107  CB  VAL B  14      39.661  20.820 -40.856  1.00 21.33           C
ATOM   4108  CG1 VAL B  14      39.118  22.170 -41.362  1.00 22.61           C
ATOM   4109  CG2 VAL B  14      39.919  19.915 -42.038  1.00 26.48           C
ATOM   4110  N   THR B  15      40.901  23.174 -38.926  1.00 19.38           N
ATOM   4111  CA  THR B  15      40.475  24.122 -37.897  1.00 20.08           C
ATOM   4112  C   THR B  15      39.408  25.047 -38.471  1.00 17.76           C
ATOM   4113  O   THR B  15      39.540  25.530 -39.603  1.00 19.79           O
ATOM   4114  CB  THR B  15      41.656  24.957 -37.373  1.00 20.34           C
ATOM   4115  OG1 THR B  15      42.448  24.139 -36.515  1.00 22.60           O
ATOM   4116  CG2 THR B  15      41.160  26.151 -36.541  1.00 22.97           C
ATOM   4117  N   VAL B  16      38.335  25.264 -37.722  1.00 18.73           N
ATOM   4118  CA  VAL B  16      37.287  26.204 -38.125  1.00 18.49           C
ATOM   4119  C   VAL B  16      37.297  27.320 -37.104  1.00 21.88           C
ATOM   4120  O   VAL B  16      37.136  27.061 -35.900  1.00 20.56           O
ATOM   4121  CB  VAL B  16      35.895  25.555 -38.196  1.00 20.61           C
ATOM   4122  CG1 VAL B  16      34.802  26.628 -38.438  1.00 22.77           C
ATOM   4123  CG2 VAL B  16      35.846  24.497 -39.289  1.00 19.33           C
ATOM   4124  N   LEU B  17      37.489  28.556 -37.579  1.00 21.98           N
ATOM   4125  CA  LEU B  17      37.389  29.739 -36.735  1.00 23.53           C
ATOM   4126  C   LEU B  17      36.065  30.446 -37.015  1.00 22.77           C
ATOM   4127  O   LEU B  17      35.834  30.922 -38.138  1.00 23.17           O
ATOM   4128  CB  LEU B  17      38.561  30.690 -36.970  1.00 21.50           C
ATOM   4129  CG  LEU B  17      39.974  30.166 -36.802  1.00 25.74           C
ATOM   4130  CD1 LEU B  17      40.952  31.325 -36.942  1.00 27.33           C
ATOM   4131  CD2 LEU B  17      40.102  29.523 -35.459  1.00 22.44           C
ATOM   4132  N   GLY B  18      35.223  30.550 -35.983  1.00 21.29           N
ATOM   4133  CA  GLY B  18      33.921  31.185 -36.104  1.00 21.41           C
ATOM   4134  C   GLY B  18      32.812  30.165 -36.012  1.00 25.98           C
ATOM   4135  O   GLY B  18      32.667  29.333 -36.909  1.00 24.19           O
ATOM   4136  N   LEU B  19      32.034  30.197 -34.932  1.00 23.72           N
ATOM   4137  CA  LEU B  19      30.968  29.225 -34.717  1.00 22.51           C
ATOM   4138  C   LEU B  19      29.586  29.878 -34.681  1.00 31.73           C
ATOM   4139  O   LEU B  19      28.746  29.550 -33.833  1.00 29.20           O
ATOM   4140  CB  LEU B  19      31.207  28.440 -33.432  1.00 26.27           C
ATOM   4141  CG  LEU B  19      32.528  27.683 -33.413  1.00 24.70           C
ATOM   4142  CD1 LEU B  19      32.702  26.926 -32.084  1.00 22.90           C
ATOM   4143  CD2 LEU B  19      32.546  26.711 -34.610  1.00 26.97           C
ATOM   4144  N   GLY B  20      29.320  30.810 -35.587  1.00 28.77           N
ATOM   4145  CA  GLY B  20      27.942  31.163 -35.855  1.00 29.25           C
ATOM   4146  C   GLY B  20      27.198  29.991 -36.491  1.00 28.38           C
ATOM   4147  O   GLY B  20      27.682  28.859 -36.566  1.00 28.18           O
ATOM   4148  N   ARG B  21      25.979  30.281 -36.955  1.00 27.21           N
ATOM   4149  CA  ARG B  21      25.188  29.252 -37.627  1.00 28.21           C
ATOM   4150  C   ARG B  21      25.949  28.628 -38.799  1.00 28.24           C
ATOM   4151  O   ARG B  21      25.917  27.402 -39.002  1.00 26.14           O
ATOM   4152  CB  ARG B  21      23.875  29.858 -38.137  1.00 33.11           C
ATOM   4153  CG  ARG B  21      22.734  29.824 -37.127  1.00 42.64           C
ATOM   4154  CD  ARG B  21      21.387  29.931 -37.837  1.00 43.30           C
ATOM   4155  NE  ARG B  21      20.978  28.624 -38.340  1.00 44.36           N
ATOM   4156  CZ  ARG B  21      20.439  28.412 -39.534  1.00 44.63           C
ATOM   4157  NH1 ARG B  21      20.203  29.409 -40.376  1.00 46.61           N
ATOM   4158  NH2 ARG B  21      20.161  27.163 -39.908  1.00 43.24           N
ATOM   4159  N   MET B  22      26.592  29.469 -39.621  1.00 28.57           N
ATOM   4160  CA  MET B  22      27.353  28.958 -40.761  1.00 24.97           C
ATOM   4161  C   MET B  22      28.577  28.178 -40.317  1.00 22.48           C
ATOM   4162  O   MET B  22      28.795  27.042 -40.760  1.00 23.32           O
ATOM   4163  CB  MET B  22      27.805  30.095 -41.665  1.00 26.57           C
ATOM   4164  CG  MET B  22      28.187  29.632 -43.083  1.00 25.39           C
ATOM   4165  SD  MET B  22      27.205  28.420 -43.963  1.00 26.01           S
ATOM   4166  CE  MET B  22      26.118  29.543 -44.823  1.00 29.51           C
ATOM   4167  N   GLY B  23      29.429  28.817 -39.513  1.00 23.71           N
ATOM   4168  CA  GLY B  23      30.673  28.176 -39.111  1.00 24.32           C
ATOM   4169  C   GLY B  23      30.427  26.862 -38.401  1.00 25.61           C
ATOM   4170  O   GLY B  23      31.160  25.885 -38.600  1.00 22.08           O
ATOM   4171  N   SER B  24      29.390  26.820 -37.561  1.00 23.27           N
ATOM   4172  CA  SER B  24      29.068  25.573 -36.869  1.00 22.44           C
ATOM   4173  C   SER B  24      28.664  24.494 -37.861  1.00 23.73           C
ATOM   4174  O   SER B  24      29.015  23.322 -37.689  1.00 23.70           O
ATOM   4175  CB  SER B  24      27.941  25.799 -35.858  1.00 26.50           C
ATOM   4176  OG  SER B  24      28.373  26.679 -34.844  1.00 32.15           O
ATOM   4177  N   ALA B  25      27.908  24.873 -38.900  1.00 22.64           N
ATOM   4178  CA  ALA B  25      27.525  23.903 -39.925  1.00 25.28           C
ATOM   4179  C   ALA B  25      28.748  23.385 -40.668  1.00 23.87           C
ATOM   4180  O   ALA B  25      28.826  22.197 -41.013  1.00 23.42           O
ATOM   4181  CB  ALA B  25      26.525  24.531 -40.907  1.00 26.82           C
ATOM   4182  N   LEU B  26      29.708  24.267 -40.953  1.00 22.77           N
ATOM   4183  CA  LEU B  26      30.946  23.813 -41.583  1.00 18.89           C
ATOM   4184  C   LEU B  26      31.676  22.803 -40.700  1.00 21.35           C
ATOM   4185  O   LEU B  26      32.112  21.758 -41.176  1.00 21.03           O
ATOM   4186  CB  LEU B  26      31.863  25.006 -41.849  1.00 22.33           C
ATOM   4187  CG  LEU B  26      31.299  26.138 -42.717  1.00 21.20           C
ATOM   4188  CD1 LEU B  26      32.367  27.241 -42.826  1.00 22.55           C
ATOM   4189  CD2 LEU B  26      30.890  25.624 -44.114  1.00 21.12           C
ATOM   4190  N   ALA B  27      31.852  23.129 -39.410  1.00 19.47           N
ATOM   4191  CA  ALA B  27      32.540  22.217 -38.497  1.00 19.23           C
ATOM   4192  C   ALA B  27      31.808  20.880 -38.413  1.00 23.87           C
ATOM   4193  O   ALA B  27      32.436  19.815 -38.443  1.00 22.18           O
ATOM   4194  CB  ALA B  27      32.661  22.867 -37.120  1.00 18.89           C
ATOM   4195  N   ALA B  28      30.473  20.916 -38.328  1.00 23.75           N
ATOM   4196  CA  ALA B  28      29.709  19.666 -38.233  1.00 22.79           C
ATOM   4197  C   ALA B  28      29.875  18.816 -39.483  1.00 24.71           C
ATOM   4198  O   ALA B  28      29.905  17.581 -39.409  1.00 23.08           O
ATOM   4199  CB  ALA B  28      28.224  19.975 -38.006  1.00 26.60           C
ATOM   4200  N   ALA B  29      29.991  19.459 -40.641  1.00 22.25           N
ATOM   4201  CA  ALA B  29      30.188  18.713 -41.875  1.00 21.39           C
ATOM   4202  C   ALA B  29      31.568  18.069 -41.912  1.00 22.60           C
ATOM   4203  O   ALA B  29      31.719  16.924 -42.365  1.00 22.09           O
ATOM   4204  CB  ALA B  29      29.987  19.644 -43.068  1.00 21.19           C
ATOM   4205  N   PHE B  30      32.602  18.808 -41.507  1.00 20.46           N
ATOM   4206  CA  PHE B  30      33.927  18.210 -41.466  1.00 18.63           C
ATOM   4207  C   PHE B  30      33.944  17.022 -40.512  1.00 22.23           C
ATOM   4208  O   PHE B  30      34.552  15.991 -40.804  1.00 21.18           O
ATOM   4209  CB  PHE B  30      34.974  19.232 -41.009  1.00 18.67           C
ATOM   4210  CG  PHE B  30      35.360  20.238 -42.082  1.00 17.76           C
ATOM   4211  CD1 PHE B  30      35.856  19.819 -43.301  1.00 20.34           C
ATOM   4212  CD2 PHE B  30      35.289  21.600 -41.826  1.00 20.39           C
ATOM   4213  CE1 PHE B  30      36.213  20.749 -44.290  1.00 20.52           C
ATOM   4214  CE2 PHE B  30      35.669  22.545 -42.804  1.00 19.95           C
ATOM   4215  CZ  PHE B  30      36.134  22.121 -44.008  1.00 18.37           C
ATOM   4216  N   LEU B  31      33.292  17.166 -39.362  1.00 20.92           N
ATOM   4217  CA  LEU B  31      33.317  16.092 -38.368  1.00 23.21           C
ATOM   4218  C   LEU B  31      32.589  14.863 -38.889  1.00 23.79           C
ATOM   4219  O   LEU B  31      33.032  13.729 -38.663  1.00 22.78           O
ATOM   4220  CB  LEU B  31      32.680  16.562 -37.066  1.00 22.90           C
ATOM   4221  CG  LEU B  31      33.529  17.532 -36.242  1.00 20.01           C
ATOM   4222  CD1 LEU B  31      32.661  18.246 -35.234  1.00 23.63           C
ATOM   4223  CD2 LEU B  31      34.664  16.753 -35.540  1.00 21.76           C
ATOM   4224  N   ALA B  32      31.475  15.085 -39.597  1.00 24.35           N
ATOM   4225  CA  ALA B  32      30.661  13.988 -40.105  1.00 24.79           C
ATOM   4226  C   ALA B  32      31.397  13.191 -41.164  1.00 25.05           C
ATOM   4227  O   ALA B  32      31.110  12.007 -41.362  1.00 24.42           O
ATOM   4228  CB  ALA B  32      29.348  14.534 -40.661  1.00 25.15           C
ATOM   4229  N   ALA B  33      32.342  13.819 -41.861  1.00 23.70           N
ATOM   4230  CA  ALA B  33      33.187  13.114 -42.809  1.00 23.33           C
ATOM   4231  C   ALA B  33      34.453  12.550 -42.164  1.00 22.29           C
ATOM   4232  O   ALA B  33      35.271  11.950 -42.867  1.00 28.61           O
ATOM   4233  CB  ALA B  33      33.553  14.048 -43.980  1.00 24.84           C
ATOM   4234  N   GLY B  34      34.619  12.689 -40.849  1.00 21.66           N
ATOM   4235  CA  GLY B  34      35.708  12.051 -40.133  1.00 22.66           C
ATOM   4236  C   GLY B  34      36.920  12.931 -39.890  1.00 22.70           C
ATOM   4237  O   GLY B  34      37.842  12.515 -39.180  1.00 22.49           O
ATOM   4238  N   HIS B  35      36.953  14.137 -40.443  1.00 21.79           N
ATOM   4239  CA  HIS B  35      38.103  14.994 -40.189  1.00 20.68           C
ATOM   4240  C   HIS B  35      38.207  15.348 -38.712  1.00 21.15           C
ATOM   4241  O   HIS B  35      37.205  15.684 -38.070  1.00 23.49           O
ATOM   4242  CB  HIS B  35      37.984  16.276 -41.019  1.00 20.17           C
ATOM   4243  CG  HIS B  35      38.011  16.037 -42.494  1.00 22.52           C
ATOM   4244  ND1 HIS B  35      39.166  16.120 -43.236  1.00 25.93           N
ATOM   4245  CD2 HIS B  35      37.021  15.737 -43.367  1.00 26.04           C
ATOM   4246  CE1 HIS B  35      38.888  15.872 -44.506  1.00 27.07           C
ATOM   4247  NE2 HIS B  35      37.593  15.628 -44.609  1.00 25.19           N
ATOM   4248  N   SER B  36      39.443  15.305 -38.176  1.00 20.19           N
ATOM   4249  CA  SER B  36      39.701  15.828 -36.830  1.00 22.64           C
ATOM   4250  C   SER B  36      39.590  17.340 -36.899  1.00 22.66           C
ATOM   4251  O   SER B  36      40.343  17.982 -37.627  1.00 21.10           O
ATOM   4252  CB  SER B  36      41.075  15.404 -36.314  1.00 24.27           C
ATOM   4253  OG  SER B  36      41.239  15.793 -34.939  1.00 23.30           O
ATOM   4254  N   THR B  37      38.623  17.906 -36.191  1.00 18.66           N
ATOM   4255  CA  THR B  37      38.227  19.294 -36.421  1.00 18.49           C
ATOM   4256  C   THR B  37      38.388  20.059 -35.122  1.00 21.99           C
ATOM   4257  O   THR B  37      37.746  19.724 -34.115  1.00 20.61           O
ATOM   4258  CB  THR B  37      36.786  19.375 -36.940  1.00 19.92           C
ATOM   4259  OG1 THR B  37      36.642  18.566 -38.129  1.00 23.37           O
ATOM   4260  CG2 THR B  37      36.361  20.833 -37.246  1.00 21.62           C
ATOM   4261  N   THR B  38      39.235  21.081 -35.143  1.00 18.46           N
ATOM   4262  CA  THR B  38      39.415  21.967 -34.003  1.00 17.99           C
ATOM   4263  C   THR B  38      38.580  23.225 -34.215  1.00 21.94           C
ATOM   4264  O   THR B  38      38.536  23.760 -35.327  1.00 22.06           O
ATOM   4265  CB  THR B  38      40.894  22.298 -33.834  1.00 21.02           C
ATOM   4266  OG1 THR B  38      41.602  21.079 -33.574  1.00 21.73           O
ATOM   4267  CG2 THR B  38      41.125  23.296 -32.714  1.00 20.87           C
ATOM   4268  N   VAL B  39      37.865  23.658 -33.176  1.00 20.09           N
ATOM   4269  CA  VAL B  39      36.941  24.780 -33.324  1.00 19.92           C
ATOM   4270  C   VAL B  39      37.244  25.859 -32.295  1.00 24.37           C
ATOM   4271  O   VAL B  39      37.698  25.585 -31.181  1.00 25.32           O
ATOM   4272  CB  VAL B  39      35.457  24.342 -33.223  1.00 22.01           C
ATOM   4273  CG1 VAL B  39      35.128  23.303 -34.308  1.00 21.46           C
ATOM   4274  CG2 VAL B  39      35.134  23.780 -31.838  1.00 24.94           C
ATOM   4275  N   TRP B  40      36.999  27.104 -32.685  1.00 24.02           N
ATOM   4276  CA  TRP B  40      37.189  28.225 -31.779  1.00 26.15           C
ATOM   4277  C   TRP B  40      36.235  29.338 -32.186  1.00 25.29           C
ATOM   4278  O   TRP B  40      35.969  29.538 -33.371  1.00 24.94           O
ATOM   4279  CB  TRP B  40      38.640  28.726 -31.810  1.00 28.17           C
ATOM   4280  CG  TRP B  40      38.883  29.855 -30.867  1.00 31.92           C
ATOM   4281  CD1 TRP B  40      39.295  29.775 -29.555  1.00 31.57           C
ATOM   4282  CD2 TRP B  40      38.697  31.244 -31.146  1.00 30.50           C
ATOM   4283  NE1 TRP B  40      39.396  31.045 -29.012  1.00 35.68           N
ATOM   4284  CE2 TRP B  40      39.027  31.959 -29.967  1.00 30.97           C
ATOM   4285  CE3 TRP B  40      38.282  31.951 -32.273  1.00 30.65           C
ATOM   4286  CZ2 TRP B  40      38.948  33.342 -29.895  1.00 34.73           C
ATOM   4287  CZ3 TRP B  40      38.204  33.340 -32.196  1.00 34.05           C
ATOM   4288  CH2 TRP B  40      38.532  34.013 -31.015  1.00 31.74           C
ATOM   4289  N   ASN B  41      35.727  30.065 -31.198  1.00 25.53           N
ATOM   4290  CA  ASN B  41      34.827  31.179 -31.453  1.00 24.82           C
ATOM   4291  C   ASN B  41      35.167  32.296 -30.475  1.00 28.03           C
ATOM   4292  O   ASN B  41      35.669  32.035 -29.382  1.00 28.32           O
ATOM   4293  CB  ASN B  41      33.362  30.757 -31.291  1.00 26.59           C
ATOM   4294  CG  ASN B  41      32.389  31.837 -31.713  1.00 28.49           C
ATOM   4295  OD1 ASN B  41      32.336  32.211 -32.882  1.00 28.08           O
ATOM   4296  ND2 ASN B  41      31.606  32.337 -30.769  1.00 28.90           N
ATOM   4297  N   ARG B  42      34.881  33.547 -30.870  1.00 28.33           N
ATOM   4298  CA  ARG B  42      35.289  34.670 -30.030  1.00 29.91           C
ATOM   4299  C   ARG B  42      34.503  34.717 -28.727  1.00 33.47           C
ATOM   4300  O   ARG B  42      35.031  35.174 -27.707  1.00 37.71           O
ATOM   4301  CB  ARG B  42      35.150  35.999 -30.783  1.00 33.69           C
ATOM   4302  CG  ARG B  42      33.732  36.369 -31.187  1.00 40.35           C
ATOM   4303  CD  ARG B  42      33.696  37.769 -31.821  1.00 47.96           C
ATOM   4304  NE  ARG B  42      34.178  38.764 -30.866  1.00 51.78           N
ATOM   4305  CZ  ARG B  42      33.410  39.390 -29.984  1.00 51.56           C
ATOM   4306  NH1 ARG B  42      32.103  39.177 -29.931  1.00 51.91           N
ATOM   4307  NH2 ARG B  42      33.966  40.244 -29.131  1.00 53.78           N
ATOM   4308  N   THR B  43      33.267  34.256 -28.736  1.00 32.99           N
ATOM   4309  CA  THR B  43      32.541  34.156 -27.480  1.00 32.68           C
ATOM   4310  C   THR B  43      32.415  32.693 -27.077  1.00 35.47           C
ATOM   4311  O   THR B  43      32.276  31.824 -27.949  1.00 31.19           O
ATOM   4312  CB  THR B  43      31.142  34.784 -27.587  1.00 36.59           C
ATOM   4313  OG1 THR B  43      30.314  33.999 -28.452  1.00 39.42           O
ATOM   4314  CG2 THR B  43      31.214  36.209 -28.136  1.00 40.16           C
ATOM   4315  N   PRO B  44      32.483  32.380 -25.784  1.00 33.59           N
ATOM   4316  CA  PRO B  44      32.471  30.976 -25.357  1.00 33.04           C
ATOM   4317  C   PRO B  44      31.066  30.378 -25.420  1.00 31.22           C
ATOM   4318  O   PRO B  44      30.062  31.071 -25.591  1.00 32.44           O
ATOM   4319  CB  PRO B  44      32.989  31.041 -23.909  1.00 35.48           C
ATOM   4320  CG  PRO B  44      32.600  32.422 -23.439  1.00 35.53           C
ATOM   4321  CD  PRO B  44      32.716  33.309 -24.660  1.00 35.96           C
ATOM   4322  N   GLY B  45      31.017  29.053 -25.310  1.00 32.70           N
ATOM   4323  CA  GLY B  45      29.765  28.337 -25.167  1.00 31.98           C
ATOM   4324  C   GLY B  45      29.075  27.856 -26.426  1.00 32.23           C
ATOM   4325  O   GLY B  45      27.926  27.408 -26.345  1.00 33.07           O
ATOM   4326  N   LYS B  46      29.714  27.929 -27.593  1.00 30.38           N
ATOM   4327  CA  LYS B  46      29.047  27.530 -28.826  1.00 27.50           C
ATOM   4328  C   LYS B  46      29.441  26.137 -29.303  1.00 29.05           C
ATOM   4329  O   LYS B  46      28.982  25.716 -30.370  1.00 31.09           O
ATOM   4330  CB  LYS B  46      29.330  28.539 -29.961  1.00 31.75           C
ATOM   4331  CG  LYS B  46      28.503  29.835 -29.973  1.00 34.93           C
ATOM   4332  CD  LYS B  46      28.566  30.641 -28.692  1.00 38.53           C
ATOM   4333  CE  LYS B  46      27.521  31.767 -28.699  1.00 43.86           C
ATOM   4334  NZ  LYS B  46      27.103  32.111 -27.304  1.00 43.95           N
ATOM   4335  N   ALA B  47      30.266  25.404 -28.553  1.00 27.52           N
ATOM   4336  CA  ALA B  47      30.911  24.206 -29.085  1.00 27.02           C
ATOM   4337  C   ALA B  47      30.468  22.913 -28.406  1.00 26.08           C
ATOM   4338  O   ALA B  47      31.080  21.866 -28.643  1.00 26.10           O
ATOM   4339  CB  ALA B  47      32.437  24.354 -28.979  1.00 27.21           C
ATOM   4340  N   ASP B  48      29.432  22.954 -27.563  1.00 26.24           N
ATOM   4341  CA  ASP B  48      29.077  21.777 -26.762  1.00 31.48           C
ATOM   4342  C   ASP B  48      28.635  20.621 -27.647  1.00 29.13           C
ATOM   4343  O   ASP B  48      29.057  19.467 -27.460  1.00 25.75           O
ATOM   4344  CB  ASP B  48      27.947  22.127 -25.792  1.00 30.89           C
ATOM   4345  CG  ASP B  48      28.431  22.686 -24.481  1.00 33.42           C
ATOM   4346  OD1 ASP B  48      29.617  23.063 -24.358  1.00 30.17           O
ATOM   4347  OD2 ASP B  48      27.566  22.782 -23.576  1.00 33.30           O
ATOM   4348  N   GLU B  49      27.739  20.906 -28.591  1.00 27.09           N
ATOM   4349  CA  GLU B  49      27.258  19.874 -29.501  1.00 27.24           C
ATOM   4350  C   GLU B  49      28.367  19.428 -30.453  1.00 24.30           C
ATOM   4351  O   GLU B  49      28.522  18.229 -30.715  1.00 25.28           O
ATOM   4352  CB  GLU B  49      26.033  20.411 -30.257  1.00 30.14           C
ATOM   4353  CG  GLU B  49      25.230  19.428 -31.095  1.00 37.09           C
ATOM   4354  CD  GLU B  49      24.937  18.119 -30.401  1.00 39.10           C
ATOM   4355  OE1 GLU B  49      24.578  18.155 -29.202  1.00 39.45           O
ATOM   4356  OE2 GLU B  49      24.999  17.072 -31.082  1.00 40.83           O
ATOM   4357  N   LEU B  50      29.194  20.370 -30.937  1.00 22.06           N
ATOM   4358  CA  LEU B  50      30.334  19.979 -31.771  1.00 21.61           C
ATOM   4359  C   LEU B  50      31.308  19.083 -31.002  1.00 22.40           C
ATOM   4360  O   LEU B  50      31.869  18.136 -31.568  1.00 21.62           O
ATOM   4361  CB  LEU B  50      31.060  21.230 -32.314  1.00 22.24           C
ATOM   4362  CG  LEU B  50      30.209  22.002 -33.335  1.00 22.86           C
ATOM   4363  CD1 LEU B  50      30.730  23.415 -33.551  1.00 23.98           C
ATOM   4364  CD2 LEU B  50      30.136  21.220 -34.690  1.00 24.06           C
ATOM   4365  N   ALA B  51      31.499  19.341 -29.700  1.00 21.38           N
ATOM   4366  CA  ALA B  51      32.400  18.497 -28.907  1.00 24.11           C
ATOM   4367  C   ALA B  51      31.843  17.086 -28.763  1.00 21.51           C
ATOM   4368  O   ALA B  51      32.589  16.100 -28.856  1.00 23.93           O
ATOM   4369  CB  ALA B  51      32.642  19.130 -27.531  1.00 25.16           C
ATOM   4370  N   ALA B  52      30.527  16.967 -28.571  1.00 22.99           N
ATOM   4371  CA  ALA B  52      29.921  15.637 -28.538  1.00 24.56           C
ATOM   4372  C   ALA B  52      30.123  14.890 -29.860  1.00 26.94           C
ATOM   4373  O   ALA B  52      30.298  13.657 -29.870  1.00 25.45           O
ATOM   4374  CB  ALA B  52      28.431  15.763 -28.189  1.00 27.19           C
ATOM   4375  N   ARG B  53      30.122  15.616 -30.987  1.00 21.82           N
ATOM   4376  CA  ARG B  53      30.387  15.036 -32.294  1.00 22.29           C
ATOM   4377  C   ARG B  53      31.867  14.820 -32.562  1.00 21.91           C
ATOM   4378  O   ARG B  53      32.216  14.315 -33.644  1.00 24.13           O
ATOM   4379  CB  ARG B  53      29.787  15.917 -33.403  1.00 23.23           C
ATOM   4380  CG  ARG B  53      28.264  16.011 -33.338  1.00 30.24           C
ATOM   4381  CD  ARG B  53      27.752  17.206 -34.127  1.00 31.62           C
ATOM   4382  NE  ARG B  53      26.326  17.145 -34.439  1.00 41.77           N
ATOM   4383  CZ  ARG B  53      25.788  16.446 -35.437  1.00 49.17           C
ATOM   4384  NH1 ARG B  53      26.528  15.720 -36.268  1.00 43.34           N
ATOM   4385  NH2 ARG B  53      24.475  16.506 -35.633  1.00 50.09           N
ATOM   4386  N   GLY B  54      32.735  15.179 -31.619  1.00 20.77           N
ATOM   4387  CA  GLY B  54      34.148  14.873 -31.725  1.00 23.50           C
ATOM   4388  C   GLY B  54      35.079  16.068 -31.876  1.00 22.30           C
ATOM   4389  O   GLY B  54      36.290  15.865 -31.967  1.00 20.75           O
ATOM   4390  N   ALA B  55      34.565  17.291 -31.873  1.00 21.15           N
ATOM   4391  CA  ALA B  55      35.420  18.454 -32.096  1.00 21.34           C
ATOM   4392  C   ALA B  55      36.374  18.678 -30.932  1.00 23.24           C
ATOM   4393  O   ALA B  55      36.060  18.400 -29.771  1.00 21.91           O
ATOM   4394  CB  ALA B  55      34.580  19.719 -32.286  1.00 20.26           C
ATOM   4395  N   ARG B  56      37.548  19.195 -31.272  1.00 21.37           N
ATOM   4396  CA  ARG B  56      38.525  19.671 -30.309  1.00 21.76           C
ATOM   4397  C   ARG B  56      38.236  21.133 -29.998  1.00 25.48           C
ATOM   4398  O   ARG B  56      38.139  21.962 -30.910  1.00 26.12           O
ATOM   4399  CB  ARG B  56      39.942  19.538 -30.872  1.00 21.36           C
ATOM   4400  CG  ARG B  56      40.295  18.168 -31.409  1.00 23.74           C
ATOM   4401  CD  ARG B  56      41.768  18.125 -31.783  1.00 26.13           C
ATOM   4402  NE  ARG B  56      42.621  18.377 -30.623  1.00 26.31           N
ATOM   4403  CZ  ARG B  56      43.199  19.539 -30.332  1.00 29.71           C
ATOM   4404  NH1 ARG B  56      43.093  20.597 -31.133  1.00 24.64           N
ATOM   4405  NH2 ARG B  56      43.859  19.660 -29.183  1.00 26.14           N
ATOM   4406  N   ARG B  57      38.099  21.458 -28.718  1.00 23.84           N
ATOM   4407  CA  ARG B  57      37.798  22.831 -28.331  1.00 27.63           C
ATOM   4408  C   ARG B  57      39.095  23.573 -28.022  1.00 26.15           C
ATOM   4409  O   ARG B  57      39.709  23.368 -26.970  1.00 31.09           O
ATOM   4410  CB  ARG B  57      36.851  22.837 -27.137  1.00 30.62           C
ATOM   4411  CG  ARG B  57      35.423  22.511 -27.523  1.00 34.06           C
ATOM   4412  CD  ARG B  57      34.532  22.821 -26.346  1.00 43.77           C
ATOM   4413  NE  ARG B  57      34.613  21.754 -25.357  1.00 44.44           N
ATOM   4414  CZ  ARG B  57      33.565  21.279 -24.704  1.00 40.04           C
ATOM   4415  NH1 ARG B  57      32.360  21.816 -24.853  1.00 35.83           N
ATOM   4416  NH2 ARG B  57      33.731  20.250 -23.875  1.00 47.76           N
ATOM   4417  N   ALA B  58      39.508  24.444 -28.928  1.00 22.90           N
ATOM   4418  CA  ALA B  58      40.734  25.196 -28.715  1.00 27.29           C
ATOM   4419  C   ALA B  58      40.512  26.249 -27.647  1.00 28.85           C
ATOM   4420  O   ALA B  58      39.416  26.788 -27.505  1.00 29.99           O
ATOM   4421  CB  ALA B  58      41.190  25.869 -30.002  1.00 25.24           C
ATOM   4422  N   GLY B  59      41.565  26.538 -26.892  1.00 33.38           N
ATOM   4423  CA  GLY B  59      41.462  27.534 -25.848  1.00 33.03           C
ATOM   4424  C   GLY B  59      41.821  28.945 -26.258  1.00 37.19           C
ATOM   4425  O   GLY B  59      41.714  29.862 -25.436  1.00 35.71           O
ATOM   4426  N   SER B  60      42.239  29.147 -27.507  1.00 29.94           N
ATOM   4427  CA  SER B  60      42.694  30.435 -28.016  1.00 33.17           C
ATOM   4428  C   SER B  60      42.860  30.311 -29.525  1.00 33.25           C
ATOM   4429  O   SER B  60      42.986  29.200 -30.049  1.00 27.46           O
ATOM   4430  CB  SER B  60      44.022  30.852 -27.376  1.00 33.90           C
ATOM   4431  OG  SER B  60      45.075  30.028 -27.850  1.00 31.25           O
ATOM   4432  N   VAL B  61      42.882  31.468 -30.211  1.00 31.23           N
ATOM   4433  CA  VAL B  61      43.126  31.491 -31.662  1.00 28.05           C
ATOM   4434  C   VAL B  61      44.465  30.852 -32.005  1.00 28.70           C
ATOM   4435  O   VAL B  61      44.580  30.093 -32.973  1.00 24.97           O
ATOM   4436  CB  VAL B  61      43.075  32.932 -32.204  1.00 33.00           C
ATOM   4437  CG1 VAL B  61      43.384  32.927 -33.698  1.00 32.51           C
ATOM   4438  CG2 VAL B  61      41.732  33.544 -31.959  1.00 32.87           C
ATOM   4439  N   ALA B  62      45.517  31.197 -31.249  1.00 29.60           N
ATOM   4440  CA  ALA B  62      46.835  30.656 -31.549  1.00 29.99           C
ATOM   4441  C   ALA B  62      46.849  29.133 -31.442  1.00 29.34           C
ATOM   4442  O   ALA B  62      47.435  28.457 -32.297  1.00 28.66           O
ATOM   4443  CB  ALA B  62      47.887  31.279 -30.626  1.00 31.34           C
ATOM   4444  N   GLU B  63      46.180  28.570 -30.419  1.00 25.78           N
ATOM   4445  CA  GLU B  63      46.103  27.112 -30.330  1.00 28.65           C
ATOM   4446  C   GLU B  63      45.292  26.533 -31.481  1.00 24.95           C
ATOM   4447  O   GLU B  63      45.665  25.499 -32.051  1.00 26.85           O
ATOM   4448  CB  GLU B  63      45.513  26.660 -28.989  1.00 29.41           C
ATOM   4449  CG  GLU B  63      46.275  27.173 -27.763  1.00 39.64           C
ATOM   4450  CD  GLU B  63      45.502  26.983 -26.460  1.00 43.81           C
ATOM   4451  OE1 GLU B  63      45.604  25.881 -25.872  1.00 50.23           O
ATOM   4452  OE2 GLU B  63      44.812  27.938 -26.018  1.00 41.20           O
ATOM   4453  N   ALA B  64      44.200  27.204 -31.854  1.00 24.14           N
ATOM   4454  CA  ALA B  64      43.361  26.695 -32.930  1.00 23.66           C
ATOM   4455  C   ALA B  64      44.138  26.653 -34.242  1.00 24.86           C
ATOM   4456  O   ALA B  64      44.107  25.659 -34.973  1.00 23.79           O
ATOM   4457  CB  ALA B  64      42.108  27.557 -33.062  1.00 24.39           C
ATOM   4458  N   VAL B  65      44.857  27.734 -34.559  1.00 25.05           N
ATOM   4459  CA  VAL B  65      45.612  27.760 -35.807  1.00 25.54           C
ATOM   4460  C   VAL B  65      46.722  26.706 -35.787  1.00 25.15           C
ATOM   4461  O   VAL B  65      47.006  26.067 -36.808  1.00 27.01           O
ATOM   4462  CB  VAL B  65      46.144  29.190 -36.057  1.00 26.59           C
ATOM   4463  CG1 VAL B  65      47.183  29.226 -37.180  1.00 28.34           C
ATOM   4464  CG2 VAL B  65      44.966  30.133 -36.377  1.00 27.97           C
ATOM   4465  N   ALA B  66      47.350  26.483 -34.622  1.00 25.26           N
ATOM   4466  CA  ALA B  66      48.419  25.490 -34.522  1.00 26.60           C
ATOM   4467  C   ALA B  66      47.911  24.055 -34.639  1.00 26.01           C
ATOM   4468  O   ALA B  66      48.708  23.140 -34.889  1.00 27.28           O
ATOM   4469  CB  ALA B  66      49.169  25.668 -33.201  1.00 26.69           C
ATOM   4470  N   ALA B  67      46.603  23.855 -34.520  1.00 25.40           N
ATOM   4471  CA  ALA B  67      46.015  22.527 -34.441  1.00 24.25           C
ATOM   4472  C   ALA B  67      45.850  21.846 -35.799  1.00 27.36           C
ATOM   4473  O   ALA B  67      45.583  20.642 -35.827  1.00 25.96           O
ATOM   4474  CB  ALA B  67      44.658  22.617 -33.740  1.00 24.11           C
ATOM   4475  N   ALA B  68      45.980  22.556 -36.923  1.00 23.58           N
ATOM   4476  CA  ALA B  68      45.690  21.925 -38.206  1.00 22.40           C
ATOM   4477  C   ALA B  68      46.385  22.679 -39.330  1.00 23.44           C
ATOM   4478  O   ALA B  68      46.545  23.905 -39.251  1.00 23.66           O
ATOM   4479  CB  ALA B  68      44.175  21.887 -38.478  1.00 22.62           C
ATOM   4480  N   PRO B  69      46.771  21.989 -40.396  1.00 25.14           N
ATOM   4481  CA  PRO B  69      47.373  22.685 -41.546  1.00 23.22           C
ATOM   4482  C   PRO B  69      46.369  23.440 -42.411  1.00 25.08           C
ATOM   4483  O   PRO B  69      46.788  24.306 -43.189  1.00 27.09           O
ATOM   4484  CB  PRO B  69      48.014  21.554 -42.351  1.00 26.98           C
ATOM   4485  CG  PRO B  69      47.190  20.343 -42.024  1.00 30.74           C
ATOM   4486  CD  PRO B  69      46.606  20.541 -40.623  1.00 27.76           C
ATOM   4487  N   LEU B  70      45.083  23.110 -42.333  1.00 19.94           N
ATOM   4488  CA  LEU B  70      44.024  23.763 -43.103  1.00 20.49           C
ATOM   4489  C   LEU B  70      43.192  24.566 -42.113  1.00 22.95           C
ATOM   4490  O   LEU B  70      42.613  23.995 -41.180  1.00 22.34           O
ATOM   4491  CB  LEU B  70      43.157  22.729 -43.844  1.00 21.23           C
ATOM   4492  CG  LEU B  70      41.901  23.269 -44.553  1.00 20.51           C
ATOM   4493  CD1 LEU B  70      42.353  24.190 -45.683  1.00 23.89           C
ATOM   4494  CD2 LEU B  70      41.044  22.110 -45.161  1.00 23.98           C
ATOM   4495  N   VAL B  71      43.123  25.881 -42.315  1.00 21.02           N
ATOM   4496  CA  VAL B  71      42.458  26.794 -41.383  1.00 18.42           C
ATOM   4497  C   VAL B  71      41.325  27.467 -42.139  1.00 23.30           C
ATOM   4498  O   VAL B  71      41.569  28.258 -43.059  1.00 22.41           O
ATOM   4499  CB  VAL B  71      43.430  27.832 -40.809  1.00 21.25           C
ATOM   4500  CG1 VAL B  71      42.678  28.841 -39.909  1.00 24.38           C
ATOM   4501  CG2 VAL B  71      44.503  27.114 -39.993  1.00 20.47           C
ATOM   4502  N   VAL B  72      40.093  27.135 -41.773  1.00 21.16           N
ATOM   4503  CA  VAL B  72      38.896  27.660 -42.423  1.00 18.62           C
ATOM   4504  C   VAL B  72      38.336  28.743 -41.534  1.00 20.34           C
ATOM   4505  O   VAL B  72      38.063  28.498 -40.356  1.00 20.63           O
ATOM   4506  CB  VAL B  72      37.849  26.556 -42.628  1.00 19.15           C
ATOM   4507  CG1 VAL B  72      36.573  27.169 -43.224  1.00 22.39           C
ATOM   4508  CG2 VAL B  72      38.395  25.502 -43.565  1.00 20.36           C
ATOM   4509  N   VAL B  73      38.115  29.927 -42.095  1.00 20.62           N
ATOM   4510  CA  VAL B  73      37.679  31.071 -41.302  1.00 21.71           C
ATOM   4511  C   VAL B  73      36.296  31.489 -41.771  1.00 22.69           C
ATOM   4512  O   VAL B  73      36.053  31.637 -42.971  1.00 23.43           O
ATOM   4513  CB  VAL B  73      38.669  32.243 -41.387  1.00 23.74           C
ATOM   4514  CG1 VAL B  73      38.226  33.363 -40.417  1.00 24.16           C
ATOM   4515  CG2 VAL B  73      40.037  31.766 -41.015  1.00 26.42           C
ATOM   4516  N   CYS B  74      35.388  31.671 -40.825  1.00 23.83           N
ATOM   4517  CA  CYS B  74      34.022  32.040 -41.180  1.00 20.58           C
ATOM   4518  C   CYS B  74      33.494  32.915 -40.041  1.00 27.59           C
ATOM   4519  O   CYS B  74      32.812  32.445 -39.130  1.00 25.27           O
ATOM   4520  CB  CYS B  74      33.157  30.797 -41.400  1.00 26.07           C
ATOM   4521  SG  CYS B  74      31.508  31.171 -42.013  1.00 30.25           S
ATOM   4522  N   VAL B  75      33.831  34.210 -40.096  1.00 26.30           N
ATOM   4523  CA  VAL B  75      33.426  35.140 -39.042  1.00 26.53           C
ATOM   4524  C   VAL B  75      32.598  36.265 -39.648  1.00 28.86           C
ATOM   4525  O   VAL B  75      32.125  36.155 -40.782  1.00 29.75           O
ATOM   4526  CB  VAL B  75      34.650  35.670 -38.276  1.00 28.33           C
ATOM   4527  CG1 VAL B  75      35.284  34.536 -37.454  1.00 25.74           C
ATOM   4528  CG2 VAL B  75      35.677  36.247 -39.227  1.00 28.84           C
ATOM   4529  N   ALA B  76      32.410  37.350 -38.890  1.00 30.44           N
ATOM   4530  CA  ALA B  76      31.415  38.351 -39.268  1.00 34.61           C
ATOM   4531  C   ALA B  76      31.842  39.141 -40.504  1.00 35.26           C
ATOM   4532  O   ALA B  76      31.025  39.380 -41.398  1.00 35.48           O
ATOM   4533  CB  ALA B  76      31.146  39.286 -38.088  1.00 33.67           C
ATOM   4534  N   ASP B  77      33.104  39.550 -40.585  1.00 34.06           N
ATOM   4535  CA  ASP B  77      33.529  40.397 -41.698  1.00 33.54           C
ATOM   4536  C   ASP B  77      35.053  40.428 -41.727  1.00 33.01           C
ATOM   4537  O   ASP B  77      35.729  39.850 -40.868  1.00 29.00           O
ATOM   4538  CB  ASP B  77      32.927  41.810 -41.589  1.00 35.41           C
ATOM   4539  CG  ASP B  77      33.174  42.472 -40.229  1.00 41.17           C
ATOM   4540  OD1 ASP B  77      34.135  42.111 -39.498  1.00 37.05           O
ATOM   4541  OD2 ASP B  77      32.398  43.396 -39.893  1.00 44.56           O
ATOM   4542  N   ASP B  78      35.593  41.137 -42.716  1.00 32.60           N
ATOM   4543  CA  ASP B  78      37.037  41.149 -42.912  1.00 32.63           C
ATOM   4544  C   ASP B  78      37.785  41.762 -41.731  1.00 32.58           C
ATOM   4545  O   ASP B  78      38.918  41.361 -41.436  1.00 31.54           O
ATOM   4546  CB  ASP B  78      37.371  41.890 -44.208  1.00 33.66           C
ATOM   4547  CG  ASP B  78      38.745  41.541 -44.737  1.00 34.64           C
ATOM   4548  OD1 ASP B  78      38.949  40.373 -45.130  1.00 33.18           O
ATOM   4549  OD2 ASP B  78      39.614  42.435 -44.802  1.00 37.31           O1-
ATOM   4550  N   GLU B  79      37.206  42.742 -41.041  1.00 32.58           N
ATOM   4551  CA  GLU B  79      37.963  43.264 -39.913  1.00 34.64           C
ATOM   4552  C   GLU B  79      38.006  42.258 -38.773  1.00 32.56           C
ATOM   4553  O   GLU B  79      39.038  42.141 -38.098  1.00 32.42           O
ATOM   4554  CB  GLU B  79      37.401  44.603 -39.466  1.00 37.29           C
ATOM   4555  CG  GLU B  79      35.929  44.660 -39.555  1.00 41.62           C
ATOM   4556  CD  GLU B  79      35.450  45.335 -40.843  1.00 45.69           C
ATOM   4557  OE1 GLU B  79      35.376  44.672 -41.919  1.00 46.69           O
ATOM   4558  OE2 GLU B  79      35.194  46.562 -40.781  1.00 53.86           O
ATOM   4559  N   ALA B  80      36.930  41.482 -38.590  1.00 32.63           N
ATOM   4560  CA  ALA B  80      36.970  40.402 -37.606  1.00 32.95           C
ATOM   4561  C   ALA B  80      38.033  39.366 -37.967  1.00 32.79           C
ATOM   4562  O   ALA B  80      38.699  38.819 -37.081  1.00 31.31           O
ATOM   4563  CB  ALA B  80      35.591  39.751 -37.474  1.00 34.41           C
ATOM   4564  N   VAL B  81      38.219  39.094 -39.265  1.00 29.73           N
ATOM   4565  CA  VAL B  81      39.263  38.158 -39.684  1.00 29.21           C
ATOM   4566  C   VAL B  81      40.621  38.643 -39.204  1.00 32.97           C
ATOM   4567  O   VAL B  81      41.413  37.890 -38.627  1.00 31.55           O
ATOM   4568  CB  VAL B  81      39.268  37.984 -41.212  1.00 25.22           C
ATOM   4569  CG1 VAL B  81      40.434  37.128 -41.611  1.00 27.83           C
ATOM   4570  CG2 VAL B  81      37.962  37.382 -41.709  1.00 27.96           C
ATOM   4571  N   HIS B  82      40.910  39.914 -39.446  1.00 30.60           N
ATOM   4572  CA  HIS B  82      42.212  40.442 -39.069  1.00 33.92           C
ATOM   4573  C   HIS B  82      42.323  40.678 -37.567  1.00 33.36           C
ATOM   4574  O   HIS B  82      43.411  40.527 -37.002  1.00 35.83           O
ATOM   4575  CB  HIS B  82      42.479  41.699 -39.886  1.00 35.18           C
ATOM   4576  CG  HIS B  82      42.844  41.378 -41.296  1.00 32.20           C
ATOM   4577  ND1 HIS B  82      44.130  41.058 -41.669  1.00 33.13           N
ATOM   4578  CD2 HIS B  82      42.077  41.216 -42.402  1.00 32.89           C
ATOM   4579  CE1 HIS B  82      44.153  40.764 -42.958  1.00 35.83           C
ATOM   4580  NE2 HIS B  82      42.919  40.856 -43.426  1.00 35.00           N
ATOM   4581  N   GLN B  83      41.215  40.999 -36.901  1.00 34.03           N
ATOM   4582  CA  GLN B  83      41.244  41.074 -35.444  1.00 37.92           C
ATOM   4583  C   GLN B  83      41.711  39.755 -34.833  1.00 39.07           C
ATOM   4584  O   GLN B  83      42.421  39.758 -33.820  1.00 38.97           O
ATOM   4585  CB  GLN B  83      39.862  41.489 -34.921  1.00 37.62           C
ATOM   4586  CG  GLN B  83      39.811  41.951 -33.459  1.00 44.71           C
ATOM   4587  CD  GLN B  83      39.813  40.787 -32.478  1.00 51.49           C
ATOM   4588  OE1 GLN B  83      39.513  39.650 -32.861  1.00 51.87           O
ATOM   4589  NE2 GLN B  83      40.159  41.059 -31.206  1.00 51.10           N
ATOM   4590  N   LEU B  84      41.374  38.619 -35.460  1.00 32.97           N
ATOM   4591  CA  LEU B  84      41.783  37.321 -34.932  1.00 30.14           C
ATOM   4592  C   LEU B  84      43.180  36.930 -35.369  1.00 33.02           C
ATOM   4593  O   LEU B  84      43.939  36.344 -34.589  1.00 31.81           O
ATOM   4594  CB  LEU B  84      40.827  36.228 -35.404  1.00 30.69           C
ATOM   4595  CG  LEU B  84      39.386  36.236 -34.938  1.00 37.36           C
ATOM   4596  CD1 LEU B  84      38.724  34.930 -35.425  1.00 33.05           C
ATOM   4597  CD2 LEU B  84      39.384  36.352 -33.414  1.00 35.70           C
ATOM   4598  N   LEU B  85      43.533  37.208 -36.615  1.00 30.71           N
ATOM   4599  CA  LEU B  85      44.760  36.646 -37.148  1.00 31.49           C
ATOM   4600  C   LEU B  85      45.946  37.599 -37.100  1.00 34.07           C
ATOM   4601  O   LEU B  85      47.080  37.132 -37.009  1.00 34.72           O
ATOM   4602  CB  LEU B  85      44.551  36.170 -38.590  1.00 31.53           C
ATOM   4603  CG  LEU B  85      43.490  35.082 -38.806  1.00 32.08           C
ATOM   4604  CD1 LEU B  85      43.444  34.676 -40.285  1.00 31.82           C
ATOM   4605  CD2 LEU B  85      43.770  33.878 -37.906  1.00 29.87           C
ATOM   4606  N   ASP B  86      45.731  38.913 -37.177  1.00 35.80           N
ATOM   4607  CA  ASP B  86      46.870  39.831 -37.188  1.00 36.46           C
ATOM   4608  C   ASP B  86      47.817  39.629 -36.014  1.00 35.47           C
ATOM   4609  O   ASP B  86      49.038  39.656 -36.237  1.00 36.27           O
ATOM   4610  CB  ASP B  86      46.394  41.289 -37.237  1.00 32.48           C
ATOM   4611  CG  ASP B  86      45.820  41.676 -38.592  1.00 37.60           C
ATOM   4612  OD1 ASP B  86      45.883  40.854 -39.542  1.00 35.25           O
ATOM   4613  OD2 ASP B  86      45.310  42.816 -38.708  1.00 37.97           O1-
ATOM   4614  N   PRO B  87      47.357  39.396 -34.782  1.00 34.84           N
ATOM   4615  CA  PRO B  87      48.308  39.240 -33.665  1.00 35.52           C
ATOM   4616  C   PRO B  87      49.195  38.011 -33.768  1.00 39.49           C
ATOM   4617  O   PRO B  87      50.163  37.908 -33.007  1.00 39.19           O
ATOM   4618  CB  PRO B  87      47.392  39.156 -32.439  1.00 36.28           C
ATOM   4619  CG  PRO B  87      46.157  39.917 -32.855  1.00 37.39           C
ATOM   4620  CD  PRO B  87      45.969  39.513 -34.294  1.00 30.23           C
ATOM   4621  N   LEU B  88      48.904  37.073 -34.663  1.00 35.61           N
ATOM   4622  CA  LEU B  88      49.725  35.876 -34.768  1.00 39.45           C
ATOM   4623  C   LEU B  88      51.121  36.234 -35.264  1.00 42.40           C
ATOM   4624  O   LEU B  88      51.291  37.102 -36.126  1.00 43.47           O
ATOM   4625  CB  LEU B  88      49.064  34.859 -35.703  1.00 38.71           C
ATOM   4626  CG  LEU B  88      47.659  34.462 -35.252  1.00 36.44           C
ATOM   4627  CD1 LEU B  88      47.068  33.367 -36.166  1.00 29.89           C
ATOM   4628  CD2 LEU B  88      47.691  34.019 -33.798  1.00 39.05           C
ATOM   4629  N   ASP B  89      52.127  35.568 -34.704  1.00 40.86           N
ATOM   4630  CA  ASP B  89      53.521  35.816 -35.065  1.00 45.50           C
ATOM   4631  C   ASP B  89      54.126  34.500 -35.527  1.00 46.76           C
ATOM   4632  O   ASP B  89      54.536  33.672 -34.706  1.00 50.39           O
ATOM   4633  CB  ASP B  89      54.303  36.414 -33.896  1.00 49.41           C
ATOM   4634  CG  ASP B  89      55.445  37.308 -34.362  1.00 57.02           C
ATOM   4635  OD1 ASP B  89      56.369  36.783 -35.025  1.00 59.90           O
ATOM   4636  OD2 ASP B  89      55.411  38.532 -34.082  1.00 58.53           O
ATOM   4637  N   GLY B  90      54.173  34.308 -36.843  1.00 46.38           N
ATOM   4638  CA  GLY B  90      54.725  33.106 -37.414  1.00 44.01           C
ATOM   4639  C   GLY B  90      53.806  31.909 -37.375  1.00 40.96           C
ATOM   4640  O   GLY B  90      54.173  30.853 -37.904  1.00 45.37           O
ATOM   4641  N   ALA B  91      52.617  32.047 -36.788  1.00 36.92           N
ATOM   4642  CA  ALA B  91      51.745  30.894 -36.602  1.00 38.15           C
ATOM   4643  C   ALA B  91      51.218  30.345 -37.924  1.00 34.78           C
ATOM   4644  O   ALA B  91      51.002  29.136 -38.036  1.00 36.75           O
ATOM   4645  CB  ALA B  91      50.582  31.266 -35.685  1.00 37.79           C
ATOM   4646  N   LEU B  92      51.002  31.201 -38.935  1.00 37.12           N
ATOM   4647  CA  LEU B  92      50.391  30.733 -40.178  1.00 30.94           C
ATOM   4648  C   LEU B  92      51.384  30.148 -41.182  1.00 33.09           C
ATOM   4649  O   LEU B  92      50.951  29.575 -42.194  1.00 29.36           O
ATOM   4650  CB  LEU B  92      49.605  31.876 -40.839  1.00 29.74           C
ATOM   4651  CG  LEU B  92      48.296  32.200 -40.118  1.00 29.81           C
ATOM   4652  CD1 LEU B  92      47.840  33.614 -40.446  1.00 34.67           C
ATOM   4653  CD2 LEU B  92      47.187  31.185 -40.477  1.00 33.69           C
ATOM   4654  N   ALA B  93      52.695  30.282 -40.958  1.00 32.61           N
ATOM   4655  CA  ALA B  93      53.655  29.769 -41.928  1.00 33.62           C
ATOM   4656  C   ALA B  93      53.408  28.289 -42.200  1.00 32.44           C
ATOM   4657  O   ALA B  93      53.202  27.499 -41.272  1.00 34.94           O
ATOM   4658  CB  ALA B  93      55.085  29.986 -41.417  1.00 36.63           C
ATOM   4659  N   GLY B  94      53.410  27.920 -43.478  1.00 33.09           N
ATOM   4660  CA  GLY B  94      53.196  26.541 -43.875  1.00 33.51           C
ATOM   4661  C   GLY B  94      51.751  26.078 -43.865  1.00 31.79           C
ATOM   4662  O   GLY B  94      51.473  24.942 -44.285  1.00 34.17           O
ATOM   4663  N   ARG B  95      50.823  26.907 -43.408  1.00 30.48           N
ATOM   4664  CA  ARG B  95      49.415  26.535 -43.365  1.00 25.99           C
ATOM   4665  C   ARG B  95      48.684  27.078 -44.585  1.00 28.67           C
ATOM   4666  O   ARG B  95      49.199  27.914 -45.332  1.00 28.22           O
ATOM   4667  CB  ARG B  95      48.777  27.041 -42.076  1.00 27.25           C
ATOM   4668  CG  ARG B  95      49.364  26.340 -40.875  1.00 31.62           C
ATOM   4669  CD  ARG B  95      48.895  26.882 -39.549  1.00 28.96           C
ATOM   4670  NE  ARG B  95      49.902  26.540 -38.544  1.00 32.66           N
ATOM   4671  CZ  ARG B  95      50.087  25.326 -38.037  1.00 32.21           C
ATOM   4672  NH1 ARG B  95      49.207  24.352 -38.221  1.00 30.16           N
ATOM   4673  NH2 ARG B  95      51.189  25.075 -37.335  1.00 31.65           N
ATOM   4674  N   THR B  96      47.474  26.560 -44.801  1.00 26.54           N
ATOM   4675  CA  THR B  96      46.591  27.023 -45.868  1.00 25.83           C
ATOM   4676  C   THR B  96      45.375  27.659 -45.218  1.00 25.78           C
ATOM   4677  O   THR B  96      44.669  27.003 -44.437  1.00 24.95           O
ATOM   4678  CB  THR B  96      46.187  25.865 -46.784  1.00 26.93           C
ATOM   4679  OG1 THR B  96      47.367  25.323 -47.401  1.00 30.09           O
ATOM   4680  CG2 THR B  96      45.240  26.331 -47.904  1.00 25.95           C
ATOM   4681  N   LEU B  97      45.138  28.933 -45.530  1.00 22.79           N
ATOM   4682  CA  LEU B  97      44.050  29.717 -44.963  1.00 23.51           C
ATOM   4683  C   LEU B  97      42.946  29.805 -46.009  1.00 24.74           C
ATOM   4684  O   LEU B  97      43.215  30.190 -47.146  1.00 23.73           O
ATOM   4685  CB  LEU B  97      44.549  31.125 -44.612  1.00 21.38           C
ATOM   4686  CG  LEU B  97      43.611  32.121 -43.962  1.00 30.89           C
ATOM   4687  CD1 LEU B  97      42.908  31.493 -42.761  1.00 30.54           C
ATOM   4688  CD2 LEU B  97      44.377  33.396 -43.546  1.00 31.33           C
ATOM   4689  N   VAL B  98      41.717  29.451 -45.632  1.00 22.31           N
ATOM   4690  CA  VAL B  98      40.572  29.477 -46.544  1.00 21.57           C
ATOM   4691  C   VAL B  98      39.546  30.403 -45.908  1.00 24.09           C
ATOM   4692  O   VAL B  98      38.982  30.085 -44.855  1.00 22.43           O
ATOM   4693  CB  VAL B  98      39.991  28.072 -46.796  1.00 23.35           C
ATOM   4694  CG1 VAL B  98      38.709  28.130 -47.634  1.00 20.60           C
ATOM   4695  CG2 VAL B  98      41.005  27.172 -47.481  1.00 24.45           C
ATOM   4696  N   ASN B  99      39.327  31.586 -46.509  1.00 19.74           N
ATOM   4697  CA  ASN B  99      38.476  32.590 -45.879  1.00 23.83           C
ATOM   4698  C   ASN B  99      37.076  32.507 -46.480  1.00 24.65           C
ATOM   4699  O   ASN B  99      36.812  33.038 -47.567  1.00 24.40           O
ATOM   4700  CB  ASN B  99      39.043  34.003 -46.029  1.00 24.67           C
ATOM   4701  CG  ASN B  99      38.219  35.000 -45.279  1.00 25.93           C
ATOM   4702  OD1 ASN B  99      37.592  34.646 -44.273  1.00 25.45           O
ATOM   4703  ND2 ASN B  99      38.154  36.237 -45.774  1.00 26.47           N
ATOM   4704  N   LEU B 100      36.160  31.853 -45.757  1.00 20.82           N
ATOM   4705  CA  LEU B 100      34.773  31.793 -46.196  1.00 21.56           C
ATOM   4706  C   LEU B 100      33.954  32.939 -45.611  1.00 23.81           C
ATOM   4707  O   LEU B 100      32.738  32.993 -45.818  1.00 26.59           O
ATOM   4708  CB  LEU B 100      34.152  30.425 -45.835  1.00 22.32           C
ATOM   4709  CG  LEU B 100      34.876  29.230 -46.486  1.00 23.49           C
ATOM   4710  CD1 LEU B 100      34.259  27.874 -46.158  1.00 21.63           C
ATOM   4711  CD2 LEU B 100      34.892  29.391 -48.011  1.00 22.35           C
ATOM   4712  N   THR B 101      34.594  33.851 -44.886  1.00 24.18           N
ATOM   4713  CA  THR B 101      33.942  35.099 -44.516  1.00 25.45           C
ATOM   4714  C   THR B 101      33.564  35.870 -45.774  1.00 26.66           C
ATOM   4715  O   THR B 101      34.292  35.845 -46.764  1.00 26.61           O
ATOM   4716  CB  THR B 101      34.893  35.926 -43.658  1.00 25.79           C
ATOM   4717  OG1 THR B 101      35.379  35.110 -42.582  1.00 25.65           O
ATOM   4718  CG2 THR B 101      34.207  37.173 -43.116  1.00 28.91           C
ATOM   4719  N   THR B 102      32.413  36.546 -45.748  1.00 25.92           N
ATOM   4720  CA  THR B 102      32.079  37.439 -46.853  1.00 29.65           C
ATOM   4721  C   THR B 102      33.008  38.646 -46.854  1.00 29.73           C
ATOM   4722  O   THR B 102      33.364  39.176 -45.798  1.00 31.51           O
ATOM   4723  CB  THR B 102      30.630  37.914 -46.751  1.00 32.63           C
ATOM   4724  OG1 THR B 102      29.752  36.792 -46.850  1.00 36.62           O
ATOM   4725  CG2 THR B 102      30.305  38.863 -47.901  1.00 33.78           C
ATOM   4726  N   GLY B 103      33.386  39.093 -48.046  1.00 30.49           N
ATOM   4727  CA  GLY B 103      34.159  40.311 -48.160  1.00 29.87           C
ATOM   4728  C   GLY B 103      34.177  40.787 -49.592  1.00 31.25           C
ATOM   4729  O   GLY B 103      33.518  40.217 -50.465  1.00 29.17           O
ATOM   4730  N   THR B 104      34.942  41.849 -49.825  1.00 29.54           N
ATOM   4731  CA  THR B 104      35.040  42.410 -51.166  1.00 30.29           C
ATOM   4732  C   THR B 104      36.154  41.730 -51.954  1.00 31.47           C
ATOM   4733  O   THR B 104      37.033  41.068 -51.384  1.00 29.92           O
ATOM   4734  CB  THR B 104      35.290  43.913 -51.081  1.00 31.08           C
ATOM   4735  OG1 THR B 104      36.624  44.145 -50.615  1.00 30.27           O
ATOM   4736  CG2 THR B 104      34.311  44.543 -50.120  1.00 32.33           C
ATOM   4737  N   SER B 105      36.113  41.906 -53.286  1.00 31.69           N
ATOM   4738  CA  SER B 105      37.199  41.427 -54.133  1.00 30.72           C
ATOM   4739  C   SER B 105      38.519  42.071 -53.750  1.00 30.05           C
ATOM   4740  O   SER B 105      39.554  41.397 -53.739  1.00 28.48           O
ATOM   4741  CB  SER B 105      36.922  41.692 -55.609  1.00 32.72           C
ATOM   4742  OG  SER B 105      35.830  40.936 -56.066  1.00 38.22           O
ATOM   4743  N   ALA B 106      38.508  43.376 -53.452  1.00 28.81           N
ATOM   4744  CA  ALA B 106      39.739  44.033 -53.011  1.00 28.50           C
ATOM   4745  C   ALA B 106      40.235  43.436 -51.700  1.00 31.50           C
ATOM   4746  O   ALA B 106      41.445  43.274 -51.492  1.00 30.64           O
ATOM   4747  CB  ALA B 106      39.516  45.532 -52.849  1.00 33.45           C
ATOM   4748  N   GLN B 107      39.316  43.121 -50.793  1.00 30.36           N
ATOM   4749  CA  GLN B 107      39.742  42.511 -49.540  1.00 30.24           C
ATOM   4750  C   GLN B 107      40.326  41.122 -49.779  1.00 28.08           C
ATOM   4751  O   GLN B 107      41.324  40.749 -49.146  1.00 30.75           O
ATOM   4752  CB  GLN B 107      38.577  42.478 -48.564  1.00 29.87           C
ATOM   4753  CG  GLN B 107      38.330  43.840 -47.926  1.00 29.13           C
ATOM   4754  CD  GLN B 107      37.028  43.895 -47.182  1.00 33.19           C
ATOM   4755  OE1 GLN B 107      36.153  43.045 -47.361  1.00 34.04           O
ATOM   4756  NE2 GLN B 107      36.895  44.889 -46.313  1.00 34.51           N
ATOM   4757  N   ALA B 108      39.750  40.358 -50.715  1.00 28.46           N
ATOM   4758  CA  ALA B 108      40.317  39.049 -51.036  1.00 29.40           C
ATOM   4759  C   ALA B 108      41.725  39.182 -51.593  1.00 31.24           C
ATOM   4760  O   ALA B 108      42.609  38.389 -51.262  1.00 26.31           O
ATOM   4761  CB  ALA B 108      39.430  38.290 -52.021  1.00 25.49           C
ATOM   4762  N   ARG B 109      41.960  40.183 -52.443  1.00 27.95           N
ATOM   4763  CA  ARG B 109      43.300  40.332 -52.995  1.00 30.69           C
ATOM   4764  C   ARG B 109      44.282  40.820 -51.932  1.00 30.25           C
ATOM   4765  O   ARG B 109      45.440  40.384 -51.902  1.00 32.43           O
ATOM   4766  CB  ARG B 109      43.254  41.266 -54.212  1.00 27.75           C
ATOM   4767  CG  ARG B 109      42.558  40.635 -55.396  1.00 31.24           C
ATOM   4768  CD  ARG B 109      42.233  41.667 -56.469  1.00 38.09           C
ATOM   4769  NE  ARG B 109      41.423  41.086 -57.535  1.00 42.78           N
ATOM   4770  CZ  ARG B 109      40.326  41.655 -58.017  1.00 39.49           C
ATOM   4771  NH1 ARG B 109      39.914  42.837 -57.578  1.00 41.53           N
ATOM   4772  NH2 ARG B 109      39.617  41.016 -58.943  1.00 35.79           N
ATOM   4773  N   ALA B 110      43.823  41.691 -51.031  1.00 28.33           N
ATOM   4774  CA  ALA B 110      44.668  42.145 -49.938  1.00 31.24           C
ATOM   4775  C   ALA B 110      45.000  40.984 -49.013  1.00 30.73           C
ATOM   4776  O   ALA B 110      46.144  40.851 -48.563  1.00 29.90           O
ATOM   4777  CB  ALA B 110      43.979  43.274 -49.170  1.00 30.81           C
ATOM   4778  N   ASN B 111      44.016  40.105 -48.780  1.00 29.25           N
ATOM   4779  CA  ASN B 111      44.218  38.937 -47.925  1.00 27.75           C
ATOM   4780  C   ASN B 111      45.186  37.951 -48.554  1.00 28.57           C
ATOM   4781  O   ASN B 111      46.020  37.364 -47.851  1.00 32.48           O
ATOM   4782  CB  ASN B 111      42.870  38.266 -47.638  1.00 30.27           C
ATOM   4783  CG  ASN B 111      42.034  39.048 -46.629  1.00 32.57           C
ATOM   4784  OD1 ASN B 111      40.822  38.815 -46.452  1.00 30.60           O
ATOM   4785  ND2 ASN B 111      42.678  39.978 -45.958  1.00 31.98           N
ATOM   4786  N   ALA B 112      45.090  37.737 -49.870  1.00 26.01           N
ATOM   4787  CA  ALA B 112      46.043  36.854 -50.533  1.00 28.32           C
ATOM   4788  C   ALA B 112      47.468  37.370 -50.360  1.00 35.33           C
ATOM   4789  O   ALA B 112      48.387  36.592 -50.069  1.00 32.15           O
ATOM   4790  CB  ALA B 112      45.691  36.705 -52.013  1.00 30.22           C
ATOM   4791  N   ALA B 113      47.660  38.693 -50.485  1.00 34.72           N
ATOM   4792  CA  ALA B 113      48.983  39.281 -50.268  1.00 38.23           C
ATOM   4793  C   ALA B 113      49.395  39.222 -48.797  1.00 33.91           C
ATOM   4794  O   ALA B 113      50.545  38.898 -48.484  1.00 38.07           O
ATOM   4795  CB  ALA B 113      49.000  40.727 -50.775  1.00 35.83           C
ATOM   4796  N   TRP B 114      48.473  39.550 -47.888  1.00 32.72           N
ATOM   4797  CA  TRP B 114      48.731  39.488 -46.455  1.00 32.35           C
ATOM   4798  C   TRP B 114      49.116  38.077 -46.017  1.00 33.91           C
ATOM   4799  O   TRP B 114      50.009  37.897 -45.180  1.00 33.47           O
ATOM   4800  CB  TRP B 114      47.487  39.984 -45.724  1.00 33.29           C
ATOM   4801  CG  TRP B 114      47.443  39.834 -44.239  1.00 33.44           C
ATOM   4802  CD1 TRP B 114      47.680  40.801 -43.315  1.00 34.42           C
ATOM   4803  CD2 TRP B 114      47.067  38.658 -43.504  1.00 35.81           C
ATOM   4804  NE1 TRP B 114      47.511  40.294 -42.041  1.00 37.00           N
ATOM   4805  CE2 TRP B 114      47.138  38.979 -42.136  1.00 36.98           C
ATOM   4806  CE3 TRP B 114      46.704  37.362 -43.873  1.00 37.53           C
ATOM   4807  CZ2 TRP B 114      46.846  38.055 -41.136  1.00 36.41           C
ATOM   4808  CZ3 TRP B 114      46.432  36.450 -42.886  1.00 31.30           C
ATOM   4809  CH2 TRP B 114      46.497  36.798 -41.533  1.00 34.65           C
ATOM   4810  N   ALA B 115      48.476  37.058 -46.603  1.00 32.57           N
ATOM   4811  CA  ALA B 115      48.809  35.682 -46.259  1.00 32.18           C
ATOM   4812  C   ALA B 115      50.185  35.304 -46.790  1.00 35.55           C
ATOM   4813  O   ALA B 115      50.985  34.683 -46.078  1.00 34.75           O
ATOM   4814  CB  ALA B 115      47.739  34.732 -46.810  1.00 30.21           C
ATOM   4815  N   LYS B 116      50.472  35.661 -48.047  1.00 37.49           N
ATOM   4816  CA  LYS B 116      51.726  35.248 -48.667  1.00 40.80           C
ATOM   4817  C   LYS B 116      52.922  35.782 -47.891  1.00 40.07           C
ATOM   4818  O   LYS B 116      53.898  35.055 -47.666  1.00 39.67           O
ATOM   4819  CB  LYS B 116      51.766  35.713 -50.123  1.00 41.37           C
ATOM   4820  CG  LYS B 116      53.045  35.368 -50.850  1.00 43.77           C
ATOM   4821  CD  LYS B 116      53.189  36.186 -52.130  1.00 49.72           C
ATOM   4822  CE  LYS B 116      54.654  36.316 -52.567  1.00 54.87           C
ATOM   4823  NZ  LYS B 116      55.349  37.494 -51.948  1.00 56.17           N
ATOM   4824  N   GLU B 117      52.854  37.040 -47.443  1.00 39.41           N
ATOM   4825  CA  GLU B 117      53.954  37.581 -46.647  1.00 42.18           C
ATOM   4826  C   GLU B 117      54.072  36.911 -45.283  1.00 44.03           C
ATOM   4827  O   GLU B 117      55.120  37.020 -44.639  1.00 41.31           O
ATOM   4828  CB  GLU B 117      53.838  39.109 -46.481  1.00 41.96           C
ATOM   4829  CG  GLU B 117      53.221  39.919 -47.645  1.00 46.31           C
ATOM   4830  CD  GLU B 117      53.653  39.473 -49.070  1.00 55.22           C
ATOM   4831  OE1 GLU B 117      54.836  39.087 -49.267  1.00 55.36           O
ATOM   4832  OE2 GLU B 117      52.807  39.538 -50.008  1.00 48.42           O1-
ATOM   4833  N   ARG B 118      53.045  36.196 -44.833  1.00 40.02           N
ATOM   4834  CA  ARG B 118      53.143  35.419 -43.606  1.00 37.62           C
ATOM   4835  C   ARG B 118      53.481  33.953 -43.877  1.00 36.09           C
ATOM   4836  O   ARG B 118      53.505  33.143 -42.935  1.00 35.21           O
ATOM   4837  CB  ARG B 118      51.842  35.556 -42.805  1.00 35.18           C
ATOM   4838  CG  ARG B 118      51.630  36.977 -42.260  1.00 37.45           C
ATOM   4839  CD  ARG B 118      50.432  37.056 -41.347  1.00 40.10           C
ATOM   4840  NE  ARG B 118      50.230  38.390 -40.793  1.00 40.54           N
ATOM   4841  CZ  ARG B 118      49.952  38.629 -39.516  1.00 40.66           C
ATOM   4842  NH1 ARG B 118      49.886  37.647 -38.626  1.00 37.28           N
ATOM   4843  NH2 ARG B 118      49.740  39.883 -39.121  1.00 39.01           N
ATOM   4844  N   GLY B 119      53.780  33.606 -45.130  1.00 35.47           N
ATOM   4845  CA  GLY B 119      54.180  32.256 -45.491  1.00 37.53           C
ATOM   4846  C   GLY B 119      53.045  31.258 -45.568  1.00 36.85           C
ATOM   4847  O   GLY B 119      53.284  30.046 -45.510  1.00 32.78           O
ATOM   4848  N   ALA B 120      51.811  31.736 -45.680  1.00 31.42           N
ATOM   4849  CA  ALA B 120      50.629  30.886 -45.719  1.00 31.82           C
ATOM   4850  C   ALA B 120      50.048  30.883 -47.124  1.00 33.54           C
ATOM   4851  O   ALA B 120      50.073  31.913 -47.816  1.00 34.91           O
ATOM   4852  CB  ALA B 120      49.575  31.383 -44.724  1.00 30.34           C
ATOM   4853  N   ALA B 121      49.532  29.726 -47.545  1.00 28.03           N
ATOM   4854  CA  ALA B 121      48.718  29.676 -48.747  1.00 29.84           C
ATOM   4855  C   ALA B 121      47.313  30.189 -48.428  1.00 27.12           C
ATOM   4856  O   ALA B 121      46.876  30.204 -47.263  1.00 26.17           O
ATOM   4857  CB  ALA B 121      48.669  28.258 -49.319  1.00 30.44           C
ATOM   4858  N   PHE B 122      46.624  30.657 -49.469  1.00 24.82           N
ATOM   4859  CA  PHE B 122      45.363  31.366 -49.268  1.00 28.45           C
ATOM   4860  C   PHE B 122      44.387  31.088 -50.399  1.00 28.16           C
ATOM   4861  O   PHE B 122      44.735  31.218 -51.580  1.00 28.44           O
ATOM   4862  CB  PHE B 122      45.574  32.885 -49.175  1.00 27.34           C
ATOM   4863  CG  PHE B 122      44.295  33.652 -48.968  1.00 25.35           C
ATOM   4864  CD1 PHE B 122      43.726  33.733 -47.701  1.00 24.83           C
ATOM   4865  CD2 PHE B 122      43.639  34.263 -50.038  1.00 26.16           C
ATOM   4866  CE1 PHE B 122      42.538  34.421 -47.488  1.00 25.09           C
ATOM   4867  CE2 PHE B 122      42.440  34.947 -49.836  1.00 26.56           C
ATOM   4868  CZ  PHE B 122      41.895  35.044 -48.560  1.00 27.54           C
ATOM   4869  N   LEU B 123      43.149  30.752 -50.031  1.00 26.04           N
ATOM   4870  CA  LEU B 123      42.029  30.764 -50.952  1.00 22.60           C
ATOM   4871  C   LEU B 123      40.946  31.643 -50.369  1.00 25.98           C
ATOM   4872  O   LEU B 123      40.665  31.560 -49.171  1.00 23.45           O
ATOM   4873  CB  LEU B 123      41.421  29.367 -51.166  1.00 22.81           C
ATOM   4874  CG  LEU B 123      42.284  28.314 -51.836  1.00 26.47           C
ATOM   4875  CD1 LEU B 123      41.574  26.952 -51.842  1.00 26.28           C
ATOM   4876  CD2 LEU B 123      42.591  28.742 -53.248  1.00 24.32           C
ATOM   4877  N   ASP B 124      40.330  32.479 -51.205  1.00 23.43           N
ATOM   4878  CA  ASP B 124      39.074  33.089 -50.801  1.00 24.72           C
ATOM   4879  C   ASP B 124      37.921  32.197 -51.233  1.00 22.29           C
ATOM   4880  O   ASP B 124      37.994  31.504 -52.239  1.00 24.28           O
ATOM   4881  CB  ASP B 124      38.870  34.480 -51.396  1.00 25.83           C
ATOM   4882  CG  ASP B 124      37.648  35.169 -50.812  1.00 27.38           C
ATOM   4883  OD1 ASP B 124      37.519  35.206 -49.564  1.00 24.31           O
ATOM   4884  OD2 ASP B 124      36.796  35.652 -51.596  1.00 26.57           O
ATOM   4885  N   GLY B 125      36.858  32.209 -50.439  1.00 22.87           N
ATOM   4886  CA  GLY B 125      35.676  31.440 -50.764  1.00 21.64           C
ATOM   4887  C   GLY B 125      34.423  32.259 -50.525  1.00 19.93           C
ATOM   4888  O   GLY B 125      34.395  33.196 -49.714  1.00 24.25           O
ATOM   4889  N   ALA B 126      33.371  31.857 -51.225  1.00 21.11           N
ATOM   4890  CA  ALA B 126      32.036  32.414 -51.047  1.00 22.21           C
ATOM   4891  C   ALA B 126      31.058  31.265 -50.890  1.00 19.40           C
ATOM   4892  O   ALA B 126      31.035  30.355 -51.721  1.00 21.69           O
ATOM   4893  CB  ALA B 126      31.630  33.288 -52.243  1.00 24.73           C
ATOM   4894  N   ILE B 127      30.268  31.286 -49.818  1.00 22.89           N
ATOM   4895  CA  ILE B 127      29.281  30.240 -49.586  1.00 24.11           C
ATOM   4896  C   ILE B 127      27.951  30.669 -50.207  1.00 23.09           C
ATOM   4897  O   ILE B 127      27.329  31.641 -49.758  1.00 25.78           O
ATOM   4898  CB  ILE B 127      29.111  29.956 -48.083  1.00 23.85           C
ATOM   4899  CG1 ILE B 127      30.445  29.577 -47.437  1.00 24.20           C
ATOM   4900  CG2 ILE B 127      28.084  28.805 -47.858  1.00 23.73           C
ATOM   4901  CD1 ILE B 127      30.403  29.623 -45.878  1.00 23.00           C
ATOM   4902  N   MET B 128      27.530  29.939 -51.232  1.00 22.97           N
ATOM   4903  CA  MET B 128      26.235  30.101 -51.902  1.00 27.49           C
ATOM   4904  C   MET B 128      25.285  29.008 -51.430  1.00 29.29           C
ATOM   4905  O   MET B 128      24.845  28.115 -52.166  1.00 33.09           O
ATOM   4906  CB  MET B 128      26.404  30.086 -53.426  1.00 28.37           C
ATOM   4907  CG  MET B 128      27.607  30.857 -54.031  1.00 28.68           C
ATOM   4908  SD  MET B 128      27.707  32.567 -53.482  1.00 28.81           S
ATOM   4909  CE  MET B 128      26.057  33.136 -53.937  1.00 28.24           C
ATOM   4910  N   ALA B 129      25.022  29.091 -50.137  1.00 27.30           N
ATOM   4911  CA  ALA B 129      24.179  28.116 -49.470  1.00 30.11           C
ATOM   4912  C   ALA B 129      23.785  28.699 -48.127  1.00 27.90           C
ATOM   4913  O   ALA B 129      24.462  29.579 -47.584  1.00 27.08           O
ATOM   4914  CB  ALA B 129      24.906  26.776 -49.303  1.00 28.00           C
ATOM   4915  N   VAL B 130      22.668  28.211 -47.604  1.00 31.72           N
ATOM   4916  CA  VAL B 130      22.290  28.487 -46.220  1.00 32.28           C
ATOM   4917  C   VAL B 130      22.937  27.414 -45.350  1.00 29.42           C
ATOM   4918  O   VAL B 130      23.333  26.358 -45.869  1.00 29.66           O
ATOM   4919  CB  VAL B 130      20.759  28.526 -46.053  1.00 35.11           C
ATOM   4920  CG1 VAL B 130      20.181  29.762 -46.756  1.00 37.10           C
ATOM   4921  CG2 VAL B 130      20.118  27.230 -46.569  1.00 35.39           C
ATOM   4922  N   PRO B 131      23.109  27.643 -44.043  1.00 32.59           N
ATOM   4923  CA  PRO B 131      23.832  26.645 -43.232  1.00 31.02           C
ATOM   4924  C   PRO B 131      23.243  25.251 -43.315  1.00 32.34           C
ATOM   4925  O   PRO B 131      23.994  24.276 -43.409  1.00 28.30           O
ATOM   4926  CB  PRO B 131      23.742  27.227 -41.816  1.00 30.28           C
ATOM   4927  CG  PRO B 131      23.699  28.684 -42.050  1.00 33.12           C
ATOM   4928  CD  PRO B 131      22.835  28.866 -43.270  1.00 32.89           C
ATOM   4929  N   GLU B 132      21.912  25.127 -43.343  1.00 34.98           N
ATOM   4930  CA  GLU B 132      21.293  23.805 -43.346  1.00 36.16           C
ATOM   4931  C   GLU B 132      21.589  23.035 -44.620  1.00 33.59           C
ATOM   4932  O   GLU B 132      21.440  21.813 -44.632  1.00 33.60           O
ATOM   4933  CB  GLU B 132      19.773  23.917 -43.181  1.00 37.03           C
ATOM   4934  CG  GLU B 132      19.167  24.968 -44.094  1.00 40.38           C
[truncated: 164,345 more chars]
