# Supplementary material for: Actinomycetes-derived imine reductases with a preference towards bulky amine substrates
Source: Commun Chem. 2022 Oct 8;5:123. doi: 10.1038/s42004-022-00743-y (PMC9814587; doi:10.1038/s42004-022-00743-y)
Supplement: Supplementary file 4 — Supplementary Data 2 [file 42004_2022_743_MOESM4_ESM.txt]

REMARK   3
REMARK   3 REFINEMENT.
REMARK   3   PROGRAM     : PHENIX (1.19.2_4158: ???)
REMARK   3   AUTHORS     : Adams,Afonine,Bunkoczi,Burnley,Chen,Dar,Davis,
REMARK   3               : Draizen,Echols,Gildea,Gros,Grosse-Kunstleve,Headd,
REMARK   3               : Hintze,Hung,Ioerger,Liebschner,McCoy,McKee,Moriarty,
REMARK   3               : Oeffner,Poon,Read,Richardson,Richardson,Sacchettini,
REMARK   3               : Sauter,Sobolev,Storoni,Terwilliger,Williams,Zwart
REMARK   3
REMARK   3  X-RAY DATA.
REMARK   3  
REMARK   3  REFINEMENT TARGET : ML
REMARK   3  
REMARK   3  DATA USED IN REFINEMENT.
REMARK   3   RESOLUTION RANGE HIGH (ANGSTROMS) : 1.58    
REMARK   3   RESOLUTION RANGE LOW  (ANGSTROMS) : 34.46   
REMARK   3   MIN(FOBS/SIGMA_FOBS)              : 1.35  
REMARK   3   COMPLETENESS FOR RANGE        (%) : 98.62 
REMARK   3   NUMBER OF REFLECTIONS             : 166187    
REMARK   3   NUMBER OF REFLECTIONS (NON-ANOMALOUS) : 166187    
REMARK   3  
REMARK   3  FIT TO DATA USED IN REFINEMENT.
REMARK   3   R VALUE     (WORKING + TEST SET) : 0.1802
REMARK   3   R VALUE            (WORKING SET) : 0.1791
REMARK   3   FREE R VALUE                     : 0.2015
REMARK   3   FREE R VALUE TEST SET SIZE   (%) : 4.88  
REMARK   3   FREE R VALUE TEST SET COUNT      : 8111      
REMARK   3  
REMARK   3  FIT TO DATA USED IN REFINEMENT (IN BINS).
REMARK   3   BIN  RESOLUTION RANGE  COMPL.    NWORK NFREE   RWORK  RFREE  CCWORK CCFREE
REMARK   3     1   34.46 -    4.89    0.97     5308   265  0.1571 0.1739   0.941  0.936
REMARK   3     2    4.89 -    3.88    0.99     5313   278  0.1399 0.1487   0.943  0.938
REMARK   3     3    3.88 -    3.39    0.97     5219   289  0.1513 0.1611   0.936  0.919
REMARK   3     4    3.39 -    3.08    0.97     5109   322  0.1750 0.1815   0.912  0.918
REMARK   3     5    3.08 -    2.86    0.99     5240   347  0.1825 0.2033   0.904  0.877
REMARK   3     6    2.86 -    2.69    0.99     5289   284  0.1784 0.2126   0.908  0.873
REMARK   3     7    2.69 -    2.56    0.99     5226   280  0.1842 0.2147   0.906  0.878
REMARK   3     8    2.56 -    2.45    0.99     5362   256  0.1829 0.2233   0.907  0.846
REMARK   3     9    2.45 -    2.35    0.97     5178   270  0.1801 0.2103   0.909  0.881
REMARK   3    10    2.35 -    2.27    0.98     5207   285  0.1798 0.2141   0.917  0.877
REMARK   3    11    2.27 -    2.20    0.99     5293   268  0.1785 0.1944   0.907  0.882
REMARK   3    12    2.20 -    2.14    0.99     5280   252  0.1744 0.2032   0.919  0.904
REMARK   3    13    2.14 -    2.08    1.00     5343   264  0.1811 0.2188   0.916  0.887
REMARK   3    14    2.08 -    2.03    0.99     5253   306  0.1909 0.2223   0.912  0.882
REMARK   3    15    2.03 -    1.98    0.99     5329   273  0.1892 0.2021   0.912  0.882
REMARK   3    16    1.98 -    1.94    0.99     5235   268  0.1941 0.2090   0.904  0.878
REMARK   3    17    1.94 -    1.90    0.99     5287   276  0.1997 0.2216   0.880  0.846
REMARK   3    18    1.90 -    1.87    0.98     5244   238  0.2080 0.2509   0.890  0.841
REMARK   3    19    1.87 -    1.83    0.97     5262   208  0.2052 0.2603   0.897  0.843
REMARK   3    20    1.83 -    1.80    0.99     5277   257  0.2084 0.2464   0.889  0.857
REMARK   3    21    1.80 -    1.77    0.99     5281   213  0.2147 0.2588   0.883  0.832
REMARK   3    22    1.77 -    1.75    0.99     5348   259  0.2211 0.2722   0.884  0.831
REMARK   3    23    1.75 -    1.72    0.99     5284   260  0.2307 0.2656   0.880  0.869
REMARK   3    24    1.72 -    1.70    0.99     5252   267  0.2241 0.2634   0.856  0.789
REMARK   3    25    1.70 -    1.67    0.99     5285   289  0.2165 0.2520   0.870  0.825
REMARK   3    26    1.67 -    1.65    0.99     5289   276  0.2166 0.2286   0.864  0.823
REMARK   3    27    1.65 -    1.63    0.99     5272   256  0.2212 0.2425   0.854  0.829
REMARK   3    28    1.63 -    1.61    0.99     5338   282  0.2356 0.2768   0.821  0.777
REMARK   3    29    1.61 -    1.59    0.99     5175   270  0.2475 0.2901   0.804  0.747
REMARK   3    30    1.59 -    1.58    0.98     5298   253  0.2522 0.2931   0.786  0.719
REMARK   3  
REMARK   3  BULK SOLVENT MODELLING.
REMARK   3   METHOD USED        : FLAT BULK SOLVENT MODEL
REMARK   3   SOLVENT RADIUS     : 1.11    
REMARK   3   SHRINKAGE RADIUS   : 0.90    
REMARK   3   GRID STEP FACTOR   : 4.00    
REMARK   3  
REMARK   3  ERROR ESTIMATES.
REMARK   3   COORDINATE ERROR (MAXIMUM-LIKELIHOOD BASED)     : 0.17    
REMARK   3   PHASE ERROR (DEGREES, MAXIMUM-LIKELIHOOD BASED) : 20.91   
REMARK   3  
REMARK   3  STRUCTURE FACTORS CALCULATION ALGORITHM : FFT
REMARK   3  B VALUES.
REMARK   3   FROM WILSON PLOT           (A**2) : 18.36   
REMARK   3  
REMARK   3  GEOMETRY RESTRAINTS LIBRARY: GEOSTD + MONOMER LIBRARY + CDL V1.2
REMARK   3  DEVIATIONS FROM IDEAL VALUES.
REMARK   3    BOND      :  0.007   0.065   8640
REMARK   3    ANGLE     :  1.091  16.980  11793
REMARK   3    CHIRALITY :  0.054   0.192   1377
REMARK   3    PLANARITY :  0.009   0.071   1521
REMARK   3    DIHEDRAL  :  7.176  55.438   1330
REMARK   3    MIN NONBONDED DISTANCE : 2.201
REMARK   3  
REMARK   3  MOLPROBITY STATISTICS.
REMARK   3    ALL-ATOM CLASHSCORE : 1.86
REMARK   3    RAMACHANDRAN PLOT:
REMARK   3      OUTLIERS :  0.00 %
REMARK   3      ALLOWED  :  2.00 %
REMARK   3      FAVORED  : 98.00 %
REMARK   3    ROTAMER OUTLIERS :  0.13 %
REMARK   3    CBETA DEVIATIONS :  0.00 %
REMARK   3    PEPTIDE PLANE:
REMARK   3      CIS-PROLINE     : 0.00 %
REMARK   3      CIS-GENERAL     : 0.00 %
REMARK   3      TWISTED PROLINE : 0.00 %
REMARK   3      TWISTED GENERAL : 0.00 %
REMARK   3  
REMARK   3  RAMA-Z (RAMACHANDRAN PLOT Z-SCORE):
REMARK   3  INTERPRETATION: BAD |RAMA-Z| > 3; SUSPICIOUS 2 < |RAMA-Z| < 3; GOOD |RAMA-Z| < 2.
REMARK   3  SCORES FOR WHOLE/HELIX/SHEET/LOOP ARE SCALED INDEPENDENTLY;
REMARK   3  THEREFORE, THE VALUES ARE NOT RELATED IN A SIMPLE MANNER.
REMARK   3    WHOLE:  0.21 (0.23), RESIDUES: 1151
REMARK   3    HELIX:  0.27 (0.18), RESIDUES: 660
REMARK   3    SHEET: -0.61 (0.37), RESIDUES: 168
REMARK   3    LOOP :  0.76 (0.35), RESIDUES: 323
REMARK   3  
REMARK   3                  min    max   mean <Bi,j>   iso aniso
REMARK   3     Overall:    4.87  64.00  21.34   2.72  9603     0
REMARK   3     Protein:   10.11  64.00  20.12   2.64  8179     0
REMARK   3     Water:      4.87  54.66  30.09    N/A  1122     0
REMARK   3     Other:     13.41  40.64  21.76    N/A   302     0
REMARK   3     Chain  A:  10.32  64.00  19.66    N/A  2094     0
REMARK   3     Chain  C:  10.11  53.11  19.59    N/A  2092     0
REMARK   3     Chain  B:  10.39  54.25  19.46    N/A  2095     0
REMARK   3     Chain  E:  13.41  40.64  27.12    N/A   110     0
REMARK   3     Chain  D:  10.67  56.11  21.65    N/A  2090     0
REMARK   3     Chain  S:   4.87  54.66  30.09    N/A  1122     0
REMARK   3     Histogram:
REMARK   3         Values      Number of atoms
REMARK   3       4.87 - 10.78        13
REMARK   3      10.78 - 16.69      3067
REMARK   3      16.69 - 22.61      3379
REMARK   3      22.61 - 28.52      1523
REMARK   3      28.52 - 34.43       903
REMARK   3      34.43 - 40.35       509
REMARK   3      40.35 - 46.26       153
REMARK   3      46.26 - 52.17        40
REMARK   3      52.17 - 58.09        13
REMARK   3      58.09 - 64.00         3
REMARK   3  
REMARK   3
HELIX    1   1 ARG A   21  ALA A   32  1                                  12
HELIX    2   2 ASP A   48  ARG A   53  1                                   6
HELIX    3   3 VAL A   61  ALA A   67  1                                   7
HELIX    4   4 ASP A   78  LEU A   85  1                                   8
HELIX    5   5 SER A  105  ARG A  118  1                                  14
HELIX    6   6 PRO A  131  ASP A  133  5                                   3
HELIX    7   7 ARG A  147  LEU A  160  1                                  14
HELIX    8   8 ALA A  172  ALA A  203  5                                  32
HELIX    9   9 ALA A  207  ALA A  234  1                                  28
HELIX   10  10 LEU A  244  LEU A  261  1                                  18
HELIX   11  11 GLU A  266  GLU A  281  1                                  16
HELIX   12  12 TYR A  288  ARG A  296  5                                   9
HELIX   13  13 ARG B   21  ALA B   32  1                                  12
HELIX   14  14 ASP B   48  ALA B   52  1                                   5
HELIX   15  15 VAL B   61  ALA B   67  1                                   7
HELIX   16  16 ASP B   78  LEU B   85  1                                   8
HELIX   17  17 GLY B   90  LEU B   92  5                                   3
HELIX   18  18 SER B  105  ARG B  118  1                                  14
HELIX   19  19 PRO B  131  ASP B  133  5                                   3
HELIX   20  20 ARG B  147  VAL B  159  1                                  13
HELIX   21  21 ALA B  172  ALA B  203  5                                  32
HELIX   22  22 ALA B  207  ALA B  234  1                                  28
HELIX   23  23 LEU B  244  LEU B  261  1                                  18
HELIX   24  24 GLU B  266  GLU B  281  1                                  16
HELIX   25  25 TYR B  288  PHE B  295  5                                   8
HELIX   26  26 ARG C   21  ALA C   32  1                                  12
HELIX   27  27 ASP C   48  ALA C   52  1                                   5
HELIX   28  28 VAL C   61  ALA C   67  1                                   7
HELIX   29  29 ASP C   78  LEU C   85  1                                   8
HELIX   30  30 SER C  105  ARG C  118  1                                  14
HELIX   31  31 PRO C  131  ASP C  133  5                                   3
HELIX   32  32 ARG C  147  LEU C  160  1                                  14
HELIX   33  33 ALA C  172  ALA C  203  5                                  32
HELIX   34  34 ALA C  207  ALA C  234  1                                  28
HELIX   35  35 LEU C  244  LEU C  261  1                                  18
HELIX   36  36 GLU C  266  ALA C  280  1                                  15
HELIX   37  37 TYR C  288  PHE C  295  5                                   8
HELIX   38  38 ARG D   21  ALA D   32  1                                  12
HELIX   39  39 PRO D   44  ARG D   53  5                                  10
HELIX   40  40 VAL D   61  ALA D   67  1                                   7
HELIX   41  41 ASP D   78  LEU D   85  1                                   8
HELIX   42  42 SER D  105  GLU D  117  1                                  13
HELIX   43  43 PRO D  131  ASP D  133  5                                   3
HELIX   44  44 ARG D  147  LEU D  160  1                                  14
HELIX   45  45 ALA D  172  ALA D  203  5                                  32
HELIX   46  46 ALA D  207  ALA D  234  1                                  28
HELIX   47  47 LEU D  244  LEU D  261  1                                  18
HELIX   48  48 GLU D  266  ALA D  280  1                                  15
HELIX   49  49 TYR D  288  PHE D  295  5                                   8
SHEET    1   A 7 THR A  37  TRP A  40  0
SHEET    2   A 7 VAL A  14  LEU A  17  1  N  VAL A  14   O  THR A  38
SHEET    3   A 7 LEU A  70  VAL A  73  1  N  LEU A  70   O  THR A  15
SHEET    4   A 7 THR A  96  ASN A  99  1  N  THR A  96   O  VAL A  71
SHEET    5   A 7 ALA A 121  MET A 128  1  N  ALA A 121   O  LEU A  97
SHEET    6   A 7 VAL A 140  GLY A 145 -1  N  SER A 144   O  ASP A 124
SHEET    7   A 7 THR A 165  HIS A 167  1  N  THR A 166   O  LEU A 141
SHEET    1   B 7 THR B  37  TRP B  40  0
SHEET    2   B 7 VAL B  14  LEU B  17  1  N  VAL B  14   O  THR B  38
SHEET    3   B 7 LEU B  70  VAL B  73  1  N  LEU B  70   O  THR B  15
SHEET    4   B 7 THR B  96  ASN B  99  1  N  THR B  96   O  VAL B  71
SHEET    5   B 7 ALA B 121  MET B 128  1  N  ALA B 121   O  LEU B  97
SHEET    6   B 7 VAL B 140  GLY B 145 -1  N  SER B 144   O  ASP B 124
SHEET    7   B 7 THR B 165  HIS B 167  1  N  THR B 166   O  LEU B 141
SHEET    1   C 7 THR C  37  TRP C  40  0
SHEET    2   C 7 VAL C  14  LEU C  17  1  N  VAL C  14   O  THR C  38
SHEET    3   C 7 LEU C  70  VAL C  73  1  N  LEU C  70   O  THR C  15
SHEET    4   C 7 THR C  96  ASN C  99  1  N  THR C  96   O  VAL C  71
SHEET    5   C 7 ALA C 121  MET C 128  1  N  ALA C 121   O  LEU C  97
SHEET    6   C 7 VAL C 140  GLY C 145 -1  N  SER C 144   O  ASP C 124
SHEET    7   C 7 THR C 165  GLY C 169  1  N  THR C 166   O  LEU C 141
SHEET    1   D 7 THR D  37  TRP D  40  0
SHEET    2   D 7 VAL D  14  LEU D  17  1  N  VAL D  14   O  THR D  38
SHEET    3   D 7 LEU D  70  VAL D  73  1  N  LEU D  70   O  THR D  15
SHEET    4   D 7 THR D  96  ASN D  99  1  N  THR D  96   O  VAL D  71
SHEET    5   D 7 ALA D 121  MET D 128  1  N  ALA D 121   O  LEU D  97
SHEET    6   D 7 VAL D 140  GLY D 145 -1  N  SER D 144   O  ASP D 124
SHEET    7   D 7 THR D 165  HIS D 167  1  N  THR D 166   O  LEU D 141
CRYST1   76.282  120.013   76.458  90.00 117.18  90.00 P 1 21 1
SCALE1      0.013109  0.000000  0.006731        0.00000
SCALE2      0.000000  0.008332  0.000000        0.00000
SCALE3      0.000000  0.000000  0.014702        0.00000
ATOM      1  N   GLY A  10      21.439 -31.587  -0.019  1.00 55.15           N
ATOM      2  CA  GLY A  10      20.112 -31.215   0.439  1.00 48.52           C
ATOM      3  C   GLY A  10      19.445 -30.185  -0.452  1.00 45.27           C
ATOM      4  O   GLY A  10      19.979 -29.844  -1.509  1.00 45.85           O
ATOM      5  N   PRO A  11      18.270 -29.709  -0.041  1.00 44.80           N
ATOM      6  CA  PRO A  11      17.575 -28.670  -0.816  1.00 37.39           C
ATOM      7  C   PRO A  11      18.454 -27.450  -1.056  1.00 36.98           C
ATOM      8  O   PRO A  11      19.090 -26.927  -0.137  1.00 38.14           O
ATOM      9  CB  PRO A  11      16.370 -28.326   0.064  1.00 33.62           C
ATOM     10  CG  PRO A  11      16.090 -29.577   0.838  1.00 39.93           C
ATOM     11  CD  PRO A  11      17.409 -30.311   0.994  1.00 43.21           C
ATOM     12  N   ALA A  12      18.491 -26.998  -2.310  1.00 33.32           N
ATOM     13  CA  ALA A  12      19.270 -25.818  -2.658  1.00 27.19           C
ATOM     14  C   ALA A  12      18.706 -24.580  -1.968  1.00 25.04           C
ATOM     15  O   ALA A  12      17.499 -24.455  -1.753  1.00 28.69           O
ATOM     16  CB  ALA A  12      19.281 -25.608  -4.173  1.00 32.14           C
ATOM     17  N   ALA A  13      19.593 -23.668  -1.601  1.00 25.65           N
ATOM     18  CA  ALA A  13      19.136 -22.382  -1.101  1.00 24.45           C
ATOM     19  C   ALA A  13      18.562 -21.575  -2.254  1.00 20.39           C
ATOM     20  O   ALA A  13      19.085 -21.611  -3.371  1.00 21.42           O
ATOM     21  CB  ALA A  13      20.279 -21.620  -0.437  1.00 20.34           C
ATOM     22  N   VAL A  14      17.489 -20.836  -1.975  1.00 18.61           N
ATOM     23  CA  VAL A  14      16.799 -20.052  -2.989  1.00 16.18           C
ATOM     24  C   VAL A  14      16.450 -18.690  -2.406  1.00 16.27           C
ATOM     25  O   VAL A  14      16.164 -18.560  -1.211  1.00 18.91           O
ATOM     26  CB  VAL A  14      15.536 -20.775  -3.514  1.00 17.96           C
ATOM     27  CG1 VAL A  14      14.509 -20.978  -2.407  1.00 20.78           C
ATOM     28  CG2 VAL A  14      14.925 -20.006  -4.706  1.00 18.56           C
ATOM     29  N   THR A  15      16.507 -17.676  -3.257  1.00 14.10           N
ATOM     30  CA  THR A  15      16.025 -16.346  -2.937  1.00 15.57           C
ATOM     31  C   THR A  15      14.834 -16.030  -3.825  1.00 14.92           C
ATOM     32  O   THR A  15      14.843 -16.361  -5.011  1.00 16.75           O
ATOM     33  CB  THR A  15      17.132 -15.323  -3.156  1.00 20.00           C
ATOM     34  OG1 THR A  15      18.090 -15.463  -2.109  1.00 18.62           O
ATOM     35  CG2 THR A  15      16.587 -13.892  -3.151  1.00 19.96           C
ATOM     36  N   VAL A  16      13.806 -15.412  -3.244  1.00 15.66           N
ATOM     37  CA  VAL A  16      12.656 -14.914  -3.993  1.00 13.44           C
ATOM     38  C   VAL A  16      12.600 -13.395  -3.834  1.00 14.49           C
ATOM     39  O   VAL A  16      12.546 -12.885  -2.706  1.00 15.63           O
ATOM     40  CB  VAL A  16      11.345 -15.566  -3.527  1.00 14.42           C
ATOM     41  CG1 VAL A  16      10.163 -14.930  -4.268  1.00 17.11           C
ATOM     42  CG2 VAL A  16      11.396 -17.074  -3.758  1.00 14.72           C
ATOM     43  N   LEU A  17      12.604 -12.683  -4.965  1.00 13.33           N
ATOM     44  CA  LEU A  17      12.448 -11.230  -5.018  1.00 12.60           C
ATOM     45  C   LEU A  17      11.049 -10.927  -5.533  1.00 14.38           C
ATOM     46  O   LEU A  17      10.726 -11.265  -6.675  1.00 13.79           O
ATOM     47  CB  LEU A  17      13.490 -10.574  -5.925  1.00 16.02           C
ATOM     48  CG  LEU A  17      14.969 -10.905  -5.713  1.00 16.29           C
ATOM     49  CD1 LEU A  17      15.841 -10.196  -6.740  1.00 16.71           C
ATOM     50  CD2 LEU A  17      15.400 -10.568  -4.281  1.00 19.46           C
ATOM     51  N   GLY A  18      10.234 -10.298  -4.696  1.00 12.86           N
ATOM     52  CA  GLY A  18       8.861  -9.975  -5.038  1.00 13.21           C
ATOM     53  C   GLY A  18       7.942 -10.796  -4.157  1.00 17.28           C
ATOM     54  O   GLY A  18       7.939 -12.033  -4.240  1.00 15.54           O
ATOM     55  N   LEU A  19       7.188 -10.133  -3.280  1.00 14.92           N
ATOM     56  CA  LEU A  19       6.268 -10.798  -2.367  1.00 13.91           C
ATOM     57  C   LEU A  19       4.846 -10.295  -2.582  1.00 16.25           C
ATOM     58  O   LEU A  19       4.075 -10.104  -1.632  1.00 18.10           O
ATOM     59  CB  LEU A  19       6.703 -10.616  -0.917  1.00 14.08           C
ATOM     60  CG  LEU A  19       8.077 -11.211  -0.598  1.00 13.15           C
ATOM     61  CD1 LEU A  19       8.460 -10.891   0.859  1.00 16.21           C
ATOM     62  CD2 LEU A  19       8.058 -12.720  -0.805  1.00 14.69           C
ATOM     63  N   GLY A  20       4.488 -10.088  -3.844  1.00 15.44           N
ATOM     64  CA  GLY A  20       3.108  -9.924  -4.235  1.00 14.42           C
ATOM     65  C   GLY A  20       2.367 -11.236  -4.034  1.00 16.12           C
ATOM     66  O   GLY A  20       2.864 -12.188  -3.429  1.00 15.74           O
ATOM     67  N   ARG A  21       1.163 -11.296  -4.599  1.00 15.98           N
ATOM     68  CA  ARG A  21       0.363 -12.510  -4.455  1.00 16.02           C
ATOM     69  C   ARG A  21       1.116 -13.719  -5.002  1.00 16.13           C
ATOM     70  O   ARG A  21       1.231 -14.769  -4.339  1.00 18.26           O
ATOM     71  CB  ARG A  21      -0.972 -12.337  -5.182  1.00 19.21           C
ATOM     72  CG  ARG A  21      -2.068 -11.609  -4.417  1.00 29.52           C
ATOM     73  CD  ARG A  21      -3.312 -11.445  -5.314  1.00 36.43           C
ATOM     74  NE  ARG A  21      -4.028 -12.705  -5.506  1.00 41.31           N
ATOM     75  CZ  ARG A  21      -4.227 -13.300  -6.679  1.00 39.45           C
ATOM     76  NH1 ARG A  21      -3.769 -12.781  -7.813  1.00 32.34           N
ATOM     77  NH2 ARG A  21      -4.898 -14.451  -6.718  1.00 38.32           N
ATOM     78  N   MET A  22       1.697 -13.573  -6.197  1.00 13.85           N
ATOM     79  CA  MET A  22       2.324 -14.762  -6.751  1.00 12.54           C
ATOM     80  C   MET A  22       3.709 -14.996  -6.139  1.00 14.05           C
ATOM     81  O   MET A  22       4.037 -16.135  -5.786  1.00 13.46           O
ATOM     82  CB  MET A  22       2.338 -14.702  -8.283  1.00 15.06           C
ATOM     83  CG  MET A  22       3.242 -15.765  -8.855  1.00 15.77           C
ATOM     84  SD  MET A  22       2.289 -17.336  -8.773  1.00 14.49           S
ATOM     85  CE  MET A  22       0.970 -17.145  -9.991  1.00 15.04           C
ATOM     86  N   GLY A  23       4.521 -13.949  -5.962  1.00 15.80           N
ATOM     87  CA  GLY A  23       5.825 -14.155  -5.342  1.00 14.49           C
ATOM     88  C   GLY A  23       5.711 -14.776  -3.958  1.00 13.40           C
ATOM     89  O   GLY A  23       6.516 -15.638  -3.575  1.00 14.72           O
ATOM     90  N   SER A  24       4.722 -14.325  -3.183  1.00 13.84           N
ATOM     91  CA  SER A  24       4.470 -14.905  -1.872  1.00 13.74           C
ATOM     92  C   SER A  24       4.138 -16.385  -1.974  1.00 14.04           C
ATOM     93  O   SER A  24       4.595 -17.178  -1.137  1.00 14.88           O
ATOM     94  CB  SER A  24       3.321 -14.180  -1.171  1.00 19.17           C
ATOM     95  OG  SER A  24       3.667 -12.837  -0.922  1.00 19.40           O
ATOM     96  N   ALA A  25       3.329 -16.776  -2.979  1.00 13.74           N
ATOM     97  CA  ALA A  25       3.039 -18.205  -3.142  1.00 16.45           C
ATOM     98  C   ALA A  25       4.290 -19.004  -3.511  1.00 14.15           C
ATOM     99  O   ALA A  25       4.459 -20.151  -3.064  1.00 15.71           O
ATOM    100  CB  ALA A  25       1.953 -18.415  -4.197  1.00 14.08           C
ATOM    101  N   LEU A  26       5.163 -18.435  -4.346  1.00 13.40           N
ATOM    102  CA  LEU A  26       6.401 -19.123  -4.697  1.00 12.74           C
ATOM    103  C   LEU A  26       7.261 -19.342  -3.456  1.00 14.76           C
ATOM    104  O   LEU A  26       7.753 -20.455  -3.201  1.00 14.77           O
ATOM    105  CB  LEU A  26       7.185 -18.328  -5.746  1.00 13.99           C
ATOM    106  CG  LEU A  26       6.446 -17.896  -7.009  1.00 15.14           C
ATOM    107  CD1 LEU A  26       7.389 -17.116  -7.914  1.00 17.96           C
ATOM    108  CD2 LEU A  26       5.900 -19.121  -7.743  1.00 14.60           C
ATOM    109  N   ALA A  27       7.449 -18.278  -2.663  1.00 13.75           N
ATOM    110  CA  ALA A  27       8.290 -18.384  -1.475  1.00 15.41           C
ATOM    111  C   ALA A  27       7.710 -19.381  -0.478  1.00 13.15           C
ATOM    112  O   ALA A  27       8.449 -20.195   0.092  1.00 17.23           O
ATOM    113  CB  ALA A  27       8.465 -16.998  -0.845  1.00 15.44           C
ATOM    114  N   ALA A  28       6.385 -19.353  -0.278  1.00 13.73           N
ATOM    115  CA  ALA A  28       5.737 -20.320   0.602  1.00 15.60           C
ATOM    116  C   ALA A  28       5.979 -21.746   0.130  1.00 17.66           C
ATOM    117  O   ALA A  28       6.215 -22.644   0.953  1.00 17.31           O
ATOM    118  CB  ALA A  28       4.240 -20.033   0.688  1.00 17.78           C
ATOM    119  N   ALA A  29       5.919 -21.980  -1.188  1.00 15.60           N
ATOM    120  CA  ALA A  29       6.159 -23.335  -1.684  1.00 17.54           C
ATOM    121  C   ALA A  29       7.599 -23.783  -1.441  1.00 16.96           C
ATOM    122  O   ALA A  29       7.840 -24.927  -1.025  1.00 17.44           O
ATOM    123  CB  ALA A  29       5.818 -23.428  -3.172  1.00 16.53           C
ATOM    124  N   PHE A  30       8.574 -22.918  -1.723  1.00 14.27           N
ATOM    125  CA  PHE A  30       9.966 -23.287  -1.468  1.00 17.35           C
ATOM    126  C   PHE A  30      10.182 -23.620   0.005  1.00 20.63           C
ATOM    127  O   PHE A  30      10.845 -24.611   0.337  1.00 18.65           O
ATOM    128  CB  PHE A  30      10.907 -22.161  -1.894  1.00 14.94           C
ATOM    129  CG  PHE A  30      11.090 -22.023  -3.381  1.00 17.08           C
ATOM    130  CD1 PHE A  30      11.504 -23.092  -4.156  1.00 17.97           C
ATOM    131  CD2 PHE A  30      10.899 -20.796  -4.004  1.00 15.85           C
ATOM    132  CE1 PHE A  30      11.689 -22.949  -5.517  1.00 19.66           C
ATOM    133  CE2 PHE A  30      11.080 -20.650  -5.369  1.00 14.85           C
ATOM    134  CZ  PHE A  30      11.476 -21.724  -6.127  1.00 18.46           C
ATOM    135  N   LEU A  31       9.630 -22.792   0.896  1.00 19.86           N
ATOM    136  CA  LEU A  31       9.785 -22.999   2.334  1.00 21.83           C
ATOM    137  C   LEU A  31       9.132 -24.302   2.785  1.00 21.60           C
ATOM    138  O   LEU A  31       9.724 -25.070   3.553  1.00 22.77           O
ATOM    139  CB  LEU A  31       9.186 -21.801   3.076  1.00 20.70           C
ATOM    140  CG  LEU A  31       9.525 -21.505   4.535  1.00 26.87           C
ATOM    141  CD1 LEU A  31      11.027 -21.367   4.718  1.00 22.45           C
ATOM    142  CD2 LEU A  31       8.800 -20.234   4.953  1.00 26.80           C
ATOM    143  N   ALA A  32       7.912 -24.570   2.310  1.00 21.70           N
ATOM    144  CA  ALA A  32       7.196 -25.773   2.726  1.00 24.01           C
ATOM    145  C   ALA A  32       7.915 -27.035   2.278  1.00 23.27           C
ATOM    146  O   ALA A  32       7.800 -28.084   2.932  1.00 25.20           O
ATOM    147  CB  ALA A  32       5.772 -25.754   2.179  1.00 25.40           C
ATOM    148  N   ALA A  33       8.659 -26.954   1.176  1.00 17.33           N
ATOM    149  CA  ALA A  33       9.432 -28.069   0.645  1.00 17.12           C
ATOM    150  C   ALA A  33      10.806 -28.215   1.292  1.00 20.77           C
ATOM    151  O   ALA A  33      11.572 -29.093   0.878  1.00 23.78           O
ATOM    152  CB  ALA A  33       9.607 -27.921  -0.867  1.00 21.33           C
ATOM    153  N   GLY A  34      11.141 -27.378   2.271  1.00 20.26           N
ATOM    154  CA  GLY A  34      12.365 -27.525   3.029  1.00 23.93           C
ATOM    155  C   GLY A  34      13.565 -26.754   2.527  1.00 25.62           C
ATOM    156  O   GLY A  34      14.670 -26.966   3.040  1.00 26.63           O
ATOM    157  N   HIS A  35      13.398 -25.864   1.554  1.00 20.02           N
ATOM    158  CA  HIS A  35      14.518 -25.070   1.072  1.00 22.05           C
ATOM    159  C   HIS A  35      14.819 -23.918   2.026  1.00 19.43           C
ATOM    160  O   HIS A  35      13.910 -23.286   2.571  1.00 19.53           O
ATOM    161  CB  HIS A  35      14.228 -24.509  -0.328  1.00 20.53           C
ATOM    162  CG  HIS A  35      14.141 -25.562  -1.387  1.00 19.49           C
ATOM    163  ND1 HIS A  35      15.207 -25.899  -2.193  1.00 23.51           N
ATOM    164  CD2 HIS A  35      13.125 -26.381  -1.742  1.00 23.59           C
ATOM    165  CE1 HIS A  35      14.845 -26.872  -3.011  1.00 25.21           C
ATOM    166  NE2 HIS A  35      13.587 -27.185  -2.755  1.00 23.57           N
ATOM    167  N   SER A  36      16.103 -23.650   2.232  1.00 21.26           N
ATOM    168  CA  SER A  36      16.481 -22.382   2.841  1.00 20.55           C
ATOM    169  C   SER A  36      16.018 -21.261   1.923  1.00 19.45           C
ATOM    170  O   SER A  36      16.465 -21.173   0.780  1.00 22.10           O
ATOM    171  CB  SER A  36      17.990 -22.313   3.048  1.00 23.25           C
ATOM    172  OG  SER A  36      18.391 -20.969   3.254  1.00 29.22           O
ATOM    173  N   THR A  37      15.097 -20.431   2.404  1.00 18.80           N
ATOM    174  CA  THR A  37      14.409 -19.466   1.555  1.00 16.70           C
ATOM    175  C   THR A  37      14.628 -18.054   2.081  1.00 18.81           C
ATOM    176  O   THR A  37      14.202 -17.732   3.193  1.00 19.93           O
ATOM    177  CB  THR A  37      12.914 -19.795   1.481  1.00 18.39           C
ATOM    178  OG1 THR A  37      12.763 -21.132   0.981  1.00 20.24           O
ATOM    179  CG2 THR A  37      12.164 -18.830   0.550  1.00 18.10           C
ATOM    180  N   THR A  38      15.278 -17.220   1.277  1.00 17.75           N
ATOM    181  CA  THR A  38      15.498 -15.818   1.599  1.00 15.67           C
ATOM    182  C   THR A  38      14.563 -14.981   0.738  1.00 16.85           C
ATOM    183  O   THR A  38      14.440 -15.232  -0.460  1.00 17.08           O
ATOM    184  CB  THR A  38      16.959 -15.442   1.361  1.00 19.02           C
ATOM    185  OG1 THR A  38      17.791 -16.272   2.191  1.00 18.42           O
ATOM    186  CG2 THR A  38      17.207 -13.966   1.697  1.00 16.42           C
ATOM    187  N   VAL A  39      13.898 -14.001   1.341  1.00 14.57           N
ATOM    188  CA  VAL A  39      12.863 -13.249   0.640  1.00 15.50           C
ATOM    189  C   VAL A  39      13.133 -11.755   0.744  1.00 18.43           C
ATOM    190  O   VAL A  39      13.677 -11.263   1.737  1.00 18.87           O
ATOM    191  CB  VAL A  39      11.449 -13.568   1.174  1.00 15.17           C
ATOM    192  CG1 VAL A  39      11.123 -15.057   1.018  1.00 14.64           C
ATOM    193  CG2 VAL A  39      11.263 -13.129   2.635  1.00 14.52           C
ATOM    194  N   TRP A  40      12.702 -11.023  -0.283  1.00 15.48           N
ATOM    195  CA  TRP A  40      12.805  -9.569  -0.288  1.00 14.73           C
ATOM    196  C   TRP A  40      11.662  -8.987  -1.098  1.00 17.45           C
ATOM    197  O   TRP A  40      11.204  -9.585  -2.075  1.00 15.84           O
ATOM    198  CB  TRP A  40      14.125  -9.070  -0.873  1.00 19.50           C
ATOM    199  CG  TRP A  40      14.368  -7.615  -0.550  1.00 24.15           C
ATOM    200  CD1 TRP A  40      14.799  -7.079   0.636  1.00 24.43           C
ATOM    201  CD2 TRP A  40      14.068  -6.514  -1.400  1.00 27.45           C
ATOM    202  NE1 TRP A  40      14.845  -5.707   0.543  1.00 29.99           N
ATOM    203  CE2 TRP A  40      14.398  -5.338  -0.700  1.00 24.50           C
ATOM    204  CE3 TRP A  40      13.574  -6.410  -2.699  1.00 23.65           C
ATOM    205  CZ2 TRP A  40      14.242  -4.071  -1.254  1.00 30.35           C
ATOM    206  CZ3 TRP A  40      13.422  -5.148  -3.252  1.00 28.43           C
ATOM    207  CH2 TRP A  40      13.759  -4.001  -2.535  1.00 28.60           C
ATOM    208  N   ASN A  41      11.212  -7.807  -0.684  1.00 14.73           N
ATOM    209  CA  ASN A  41      10.171  -7.075  -1.389  1.00 14.50           C
ATOM    210  C   ASN A  41      10.475  -5.593  -1.254  1.00 16.50           C
ATOM    211  O   ASN A  41      10.992  -5.155  -0.223  1.00 19.93           O
ATOM    212  CB  ASN A  41       8.790  -7.379  -0.808  1.00 12.31           C
ATOM    213  CG  ASN A  41       7.664  -6.813  -1.658  1.00 16.54           C
ATOM    214  OD1 ASN A  41       7.454  -7.247  -2.798  1.00 15.52           O
ATOM    215  ND2 ASN A  41       6.930  -5.838  -1.107  1.00 14.35           N
ATOM    216  N   ARG A  42      10.146  -4.834  -2.300  1.00 16.05           N
ATOM    217  CA  ARG A  42      10.396  -3.395  -2.299  1.00 16.24           C
ATOM    218  C   ARG A  42       9.730  -2.715  -1.106  1.00 19.38           C
ATOM    219  O   ARG A  42      10.375  -1.958  -0.368  1.00 19.99           O
ATOM    220  CB  ARG A  42       9.909  -2.779  -3.609  1.00 15.46           C
ATOM    221  CG  ARG A  42       9.743  -1.259  -3.539  1.00 19.13           C
ATOM    222  CD  ARG A  42       9.185  -0.728  -4.847  1.00 18.90           C
ATOM    223  NE  ARG A  42       7.781  -1.073  -5.003  1.00 19.03           N
ATOM    224  CZ  ARG A  42       6.979  -0.527  -5.906  1.00 18.16           C
ATOM    225  NH1 ARG A  42       7.410   0.413  -6.731  1.00 21.14           N
ATOM    226  NH2 ARG A  42       5.718  -0.941  -5.989  1.00 18.07           N
ATOM    227  N   THR A  43       8.449  -2.954  -0.911  1.00 14.65           N
ATOM    228  CA  THR A  43       7.689  -2.345   0.186  1.00 17.34           C
ATOM    229  C   THR A  43       7.789  -3.203   1.442  1.00 17.96           C
ATOM    230  O   THR A  43       7.493  -4.400   1.392  1.00 17.55           O
ATOM    231  CB  THR A  43       6.222  -2.165  -0.197  1.00 17.28           C
ATOM    232  OG1 THR A  43       6.138  -1.340  -1.355  1.00 17.32           O
ATOM    233  CG2 THR A  43       5.434  -1.497   0.955  1.00 20.66           C
ATOM    234  N   PRO A  44       8.201  -2.646   2.578  1.00 17.98           N
ATOM    235  CA  PRO A  44       8.315  -3.459   3.793  1.00 17.11           C
ATOM    236  C   PRO A  44       6.961  -3.933   4.294  1.00 18.25           C
ATOM    237  O   PRO A  44       5.903  -3.398   3.953  1.00 20.48           O
ATOM    238  CB  PRO A  44       8.985  -2.521   4.813  1.00 19.44           C
ATOM    239  CG  PRO A  44       9.410  -1.329   4.072  1.00 22.30           C
ATOM    240  CD  PRO A  44       8.757  -1.293   2.732  1.00 17.33           C
ATOM    241  N   GLY A  45       7.014  -4.977   5.114  1.00 19.60           N
ATOM    242  CA  GLY A  45       5.842  -5.494   5.785  1.00 21.55           C
ATOM    243  C   GLY A  45       5.155  -6.681   5.142  1.00 23.26           C
ATOM    244  O   GLY A  45       4.096  -7.093   5.632  1.00 25.60           O
ATOM    245  N   LYS A  46       5.713  -7.253   4.072  1.00 18.77           N
ATOM    246  CA  LYS A  46       5.093  -8.406   3.427  1.00 18.78           C
ATOM    247  C   LYS A  46       5.852  -9.705   3.655  1.00 18.34           C
ATOM    248  O   LYS A  46       5.514 -10.728   3.041  1.00 20.44           O
ATOM    249  CB  LYS A  46       4.941  -8.145   1.930  1.00 19.78           C
ATOM    250  CG  LYS A  46       4.316  -6.802   1.650  1.00 21.45           C
ATOM    251  CD  LYS A  46       3.689  -6.750   0.264  1.00 22.19           C
ATOM    252  CE  LYS A  46       3.151  -5.353  -0.035  1.00 23.32           C
ATOM    253  NZ  LYS A  46       2.603  -5.248  -1.416  1.00 26.97           N
ATOM    254  N   ALA A  47       6.855  -9.705   4.530  1.00 20.46           N
ATOM    255  CA  ALA A  47       7.701 -10.867   4.731  1.00 16.34           C
ATOM    256  C   ALA A  47       7.573 -11.499   6.112  1.00 20.05           C
ATOM    257  O   ALA A  47       8.233 -12.509   6.368  1.00 21.04           O
ATOM    258  CB  ALA A  47       9.167 -10.487   4.494  1.00 19.59           C
ATOM    259  N   ASP A  48       6.753 -10.953   7.008  1.00 19.86           N
ATOM    260  CA  ASP A  48       6.861 -11.400   8.392  1.00 22.51           C
ATOM    261  C   ASP A  48       6.203 -12.758   8.631  1.00 22.02           C
ATOM    262  O   ASP A  48       6.696 -13.528   9.463  1.00 21.94           O
ATOM    263  CB  ASP A  48       6.305 -10.332   9.341  1.00 23.25           C
ATOM    264  CG  ASP A  48       7.371  -9.305   9.742  1.00 23.08           C
ATOM    265  OD1 ASP A  48       8.261  -9.023   8.906  1.00 19.62           O
ATOM    266  OD2 ASP A  48       7.338  -8.792  10.894  1.00 23.13           O
ATOM    267  N   GLU A  49       5.133 -13.098   7.906  1.00 23.10           N
ATOM    268  CA  GLU A  49       4.567 -14.440   8.050  1.00 23.44           C
ATOM    269  C   GLU A  49       5.519 -15.504   7.507  1.00 25.11           C
ATOM    270  O   GLU A  49       5.699 -16.573   8.118  1.00 24.18           O
ATOM    271  CB  GLU A  49       3.212 -14.509   7.349  1.00 25.54           C
ATOM    272  CG  GLU A  49       2.167 -13.587   7.960  1.00 37.29           C
ATOM    273  CD  GLU A  49       0.751 -14.096   7.774  1.00 46.11           C
ATOM    274  OE1 GLU A  49       0.337 -14.295   6.612  1.00 53.84           O
ATOM    275  OE2 GLU A  49       0.049 -14.289   8.790  1.00 52.92           O
ATOM    276  N   LEU A  50       6.148 -15.225   6.364  1.00 20.18           N
ATOM    277  CA  LEU A  50       7.135 -16.146   5.823  1.00 22.63           C
ATOM    278  C   LEU A  50       8.309 -16.287   6.774  1.00 20.77           C
ATOM    279  O   LEU A  50       8.802 -17.397   7.008  1.00 21.79           O
ATOM    280  CB  LEU A  50       7.605 -15.657   4.454  1.00 19.94           C
ATOM    281  CG  LEU A  50       6.579 -15.921   3.344  1.00 20.55           C
ATOM    282  CD1 LEU A  50       6.827 -15.039   2.123  1.00 19.79           C
ATOM    283  CD2 LEU A  50       6.566 -17.400   2.961  1.00 22.63           C
ATOM    284  N   ALA A  51       8.763 -15.167   7.346  1.00 22.84           N
ATOM    285  CA  ALA A  51       9.860 -15.230   8.304  1.00 21.22           C
ATOM    286  C   ALA A  51       9.475 -16.068   9.515  1.00 21.43           C
ATOM    287  O   ALA A  51      10.290 -16.848  10.025  1.00 24.27           O
ATOM    288  CB  ALA A  51      10.267 -13.817   8.721  1.00 20.83           C
ATOM    289  N   ALA A  52       8.229 -15.942   9.969  1.00 21.82           N
ATOM    290  CA  ALA A  52       7.787 -16.728  11.112  1.00 27.34           C
ATOM    291  C   ALA A  52       7.725 -18.210  10.781  1.00 26.98           C
ATOM    292  O   ALA A  52       7.831 -19.042  11.691  1.00 31.01           O
ATOM    293  CB  ALA A  52       6.429 -16.230  11.603  1.00 23.80           C
ATOM    294  N   ARG A  53       7.561 -18.556   9.502  1.00 23.34           N
ATOM    295  CA  ARG A  53       7.608 -19.949   9.073  1.00 27.76           C
ATOM    296  C   ARG A  53       9.021 -20.438   8.757  1.00 26.90           C
ATOM    297  O   ARG A  53       9.181 -21.599   8.374  1.00 31.08           O
ATOM    298  CB  ARG A  53       6.703 -20.143   7.851  1.00 27.80           C
ATOM    299  CG  ARG A  53       5.265 -20.519   8.202  1.00 34.10           C
ATOM    300  CD  ARG A  53       4.788 -21.775   7.461  1.00 39.10           C
ATOM    301  NE  ARG A  53       4.774 -21.617   6.006  1.00 43.32           N
ATOM    302  CZ  ARG A  53       5.308 -22.478   5.144  1.00 39.25           C
ATOM    303  NH1 ARG A  53       5.953 -23.561   5.558  1.00 28.18           N
ATOM    304  NH2 ARG A  53       5.180 -22.255   3.829  1.00 21.86           N
ATOM    305  N   GLY A  54      10.045 -19.593   8.878  1.00 23.58           N
ATOM    306  CA  GLY A  54      11.417 -20.005   8.647  1.00 24.12           C
ATOM    307  C   GLY A  54      12.145 -19.285   7.526  1.00 23.76           C
ATOM    308  O   GLY A  54      13.349 -19.517   7.350  1.00 21.71           O
ATOM    309  N   ALA A  55      11.490 -18.426   6.749  1.00 22.74           N
ATOM    310  CA  ALA A  55      12.217 -17.679   5.730  1.00 21.32           C
ATOM    311  C   ALA A  55      13.140 -16.643   6.372  1.00 18.14           C
ATOM    312  O   ALA A  55      12.889 -16.157   7.479  1.00 20.69           O
ATOM    313  CB  ALA A  55      11.250 -16.984   4.772  1.00 19.20           C
ATOM    314  N   ARG A  56      14.224 -16.319   5.666  1.00 16.57           N
ATOM    315  CA  ARG A  56      15.119 -15.226   6.048  1.00 17.78           C
ATOM    316  C   ARG A  56      14.618 -13.927   5.420  1.00 19.43           C
ATOM    317  O   ARG A  56      14.567 -13.801   4.193  1.00 18.15           O
ATOM    318  CB  ARG A  56      16.549 -15.528   5.601  1.00 20.15           C
ATOM    319  CG  ARG A  56      17.511 -14.333   5.584  1.00 27.56           C
ATOM    320  CD  ARG A  56      17.740 -13.728   6.974  1.00 28.41           C
ATOM    321  NE  ARG A  56      18.436 -12.449   6.879  1.00 34.81           N
ATOM    322  CZ  ARG A  56      18.623 -11.612   7.890  1.00 34.43           C
ATOM    323  NH1 ARG A  56      18.182 -11.891   9.108  1.00 34.62           N
ATOM    324  NH2 ARG A  56      19.266 -10.466   7.674  1.00 32.68           N
ATOM    325  N   ARG A  57      14.244 -12.963   6.255  1.00 17.57           N
ATOM    326  CA  ARG A  57      13.843 -11.643   5.769  1.00 16.24           C
ATOM    327  C   ARG A  57      15.105 -10.846   5.466  1.00 20.74           C
ATOM    328  O   ARG A  57      15.742 -10.298   6.372  1.00 20.29           O
ATOM    329  CB  ARG A  57      12.967 -10.934   6.797  1.00 19.64           C
ATOM    330  CG  ARG A  57      12.556  -9.528   6.361  1.00 24.20           C
ATOM    331  CD  ARG A  57      11.692  -8.851   7.428  1.00 23.07           C
ATOM    332  NE  ARG A  57      12.403  -8.699   8.694  1.00 22.21           N
ATOM    333  CZ  ARG A  57      11.995  -9.208   9.850  1.00 23.47           C
ATOM    334  NH1 ARG A  57      10.855  -9.877   9.950  1.00 24.15           N
ATOM    335  NH2 ARG A  57      12.758  -9.055  10.932  1.00 24.34           N
ATOM    336  N   ALA A  58      15.487 -10.792   4.190  1.00 17.68           N
ATOM    337  CA  ALA A  58      16.692 -10.071   3.807  1.00 19.96           C
ATOM    338  C   ALA A  58      16.540  -8.587   4.096  1.00 18.96           C
ATOM    339  O   ALA A  58      15.460  -8.014   3.940  1.00 19.33           O
ATOM    340  CB  ALA A  58      16.999 -10.272   2.326  1.00 18.62           C
ATOM    341  N   GLY A  59      17.648  -7.963   4.491  1.00 20.13           N
ATOM    342  CA  GLY A  59      17.625  -6.542   4.794  1.00 23.96           C
ATOM    343  C   GLY A  59      17.769  -5.620   3.604  1.00 26.85           C
ATOM    344  O   GLY A  59      17.647  -4.401   3.773  1.00 25.54           O
ATOM    345  N   SER A  60      18.023  -6.165   2.412  1.00 20.03           N
ATOM    346  CA  SER A  60      18.337  -5.386   1.224  1.00 21.90           C
ATOM    347  C   SER A  60      18.329  -6.335   0.039  1.00 21.08           C
ATOM    348  O   SER A  60      18.468  -7.552   0.211  1.00 21.58           O
ATOM    349  CB  SER A  60      19.703  -4.705   1.338  1.00 21.37           C
ATOM    350  OG  SER A  60      20.752  -5.669   1.296  1.00 24.31           O
ATOM    351  N   VAL A  61      18.197  -5.769  -1.168  1.00 24.40           N
ATOM    352  CA  VAL A  61      18.306  -6.593  -2.374  1.00 22.57           C
ATOM    353  C   VAL A  61      19.663  -7.267  -2.439  1.00 23.20           C
ATOM    354  O   VAL A  61      19.772  -8.448  -2.797  1.00 19.36           O
ATOM    355  CB  VAL A  61      18.075  -5.758  -3.645  1.00 23.70           C
ATOM    356  CG1 VAL A  61      18.272  -6.633  -4.877  1.00 26.76           C
ATOM    357  CG2 VAL A  61      16.728  -5.177  -3.640  1.00 27.83           C
ATOM    358  N   ALA A  62      20.726  -6.511  -2.145  1.00 23.36           N
ATOM    359  CA  ALA A  62      22.068  -7.062  -2.268  1.00 23.12           C
ATOM    360  C   ALA A  62      22.247  -8.259  -1.349  1.00 20.07           C
ATOM    361  O   ALA A  62      22.811  -9.283  -1.756  1.00 21.45           O
ATOM    362  CB  ALA A  62      23.116  -5.986  -1.969  1.00 24.26           C
ATOM    363  N   GLU A  63      21.754  -8.164  -0.110  1.00 20.39           N
ATOM    364  CA  GLU A  63      21.847  -9.315   0.777  1.00 17.61           C
ATOM    365  C   GLU A  63      21.023 -10.483   0.244  1.00 18.47           C
ATOM    366  O   GLU A  63      21.474 -11.635   0.279  1.00 21.82           O
ATOM    367  CB  GLU A  63      21.414  -8.947   2.198  1.00 20.92           C
ATOM    368  CG  GLU A  63      21.569 -10.110   3.171  1.00 27.59           C
ATOM    369  CD  GLU A  63      20.557 -10.103   4.310  1.00 31.72           C
ATOM    370  OE1 GLU A  63      20.185  -9.010   4.800  1.00 27.75           O
ATOM    371  OE2 GLU A  63      20.118 -11.208   4.704  1.00 35.77           O
ATOM    372  N   ALA A  64      19.827 -10.198  -0.277  1.00 20.69           N
ATOM    373  CA  ALA A  64      18.976 -11.268  -0.791  1.00 18.06           C
ATOM    374  C   ALA A  64      19.658 -12.010  -1.932  1.00 19.03           C
ATOM    375  O   ALA A  64      19.698 -13.246  -1.943  1.00 21.38           O
ATOM    376  CB  ALA A  64      17.626 -10.700  -1.237  1.00 17.79           C
ATOM    377  N   VAL A  65      20.217 -11.268  -2.890  1.00 20.09           N
ATOM    378  CA  VAL A  65      20.843 -11.890  -4.053  1.00 19.24           C
ATOM    379  C   VAL A  65      22.105 -12.629  -3.637  1.00 22.78           C
ATOM    380  O   VAL A  65      22.421 -13.697  -4.187  1.00 25.08           O
ATOM    381  CB  VAL A  65      21.125 -10.833  -5.138  1.00 19.96           C
ATOM    382  CG1 VAL A  65      22.013 -11.407  -6.235  1.00 25.85           C
ATOM    383  CG2 VAL A  65      19.804 -10.286  -5.725  1.00 20.79           C
ATOM    384  N   ALA A  66      22.827 -12.110  -2.641  1.00 21.23           N
ATOM    385  CA  ALA A  66      24.019 -12.803  -2.169  1.00 21.20           C
ATOM    386  C   ALA A  66      23.690 -14.045  -1.356  1.00 22.18           C
ATOM    387  O   ALA A  66      24.578 -14.878  -1.138  1.00 25.02           O
ATOM    388  CB  ALA A  66      24.876 -11.855  -1.328  1.00 20.46           C
ATOM    389  N   ALA A  67      22.441 -14.185  -0.902  1.00 21.55           N
ATOM    390  CA  ALA A  67      22.077 -15.266   0.004  1.00 20.99           C
ATOM    391  C   ALA A  67      22.001 -16.636  -0.671  1.00 24.00           C
ATOM    392  O   ALA A  67      22.131 -17.654   0.020  1.00 24.56           O
ATOM    393  CB  ALA A  67      20.737 -14.953   0.670  1.00 18.84           C
ATOM    394  N   ALA A  68      21.798 -16.698  -1.985  1.00 21.41           N
ATOM    395  CA  ALA A  68      21.520 -17.985  -2.616  1.00 20.60           C
ATOM    396  C   ALA A  68      22.044 -17.987  -4.041  1.00 19.98           C
ATOM    397  O   ALA A  68      22.120 -16.927  -4.672  1.00 22.49           O
ATOM    398  CB  ALA A  68      20.015 -18.298  -2.606  1.00 20.64           C
ATOM    399  N   PRO A  69      22.419 -19.155  -4.578  1.00 19.54           N
ATOM    400  CA  PRO A  69      22.864 -19.197  -5.972  1.00 18.55           C
ATOM    401  C   PRO A  69      21.711 -19.182  -6.957  1.00 20.36           C
ATOM    402  O   PRO A  69      21.944 -18.933  -8.146  1.00 22.05           O
ATOM    403  CB  PRO A  69      23.640 -20.516  -6.051  1.00 24.35           C
ATOM    404  CG  PRO A  69      22.964 -21.394  -5.041  1.00 26.58           C
ATOM    405  CD  PRO A  69      22.460 -20.483  -3.938  1.00 24.10           C
ATOM    406  N   LEU A  70      20.494 -19.448  -6.492  1.00 17.51           N
ATOM    407  CA  LEU A  70      19.284 -19.466  -7.308  1.00 17.74           C
ATOM    408  C   LEU A  70      18.413 -18.292  -6.886  1.00 17.41           C
ATOM    409  O   LEU A  70      17.929 -18.254  -5.745  1.00 18.14           O
ATOM    410  CB  LEU A  70      18.526 -20.784  -7.127  1.00 19.77           C
ATOM    411  CG  LEU A  70      17.233 -20.949  -7.931  1.00 19.15           C
ATOM    412  CD1 LEU A  70      17.535 -20.930  -9.422  1.00 20.05           C
ATOM    413  CD2 LEU A  70      16.497 -22.220  -7.554  1.00 19.94           C
ATOM    414  N   VAL A  71      18.210 -17.348  -7.797  1.00 16.40           N
ATOM    415  CA  VAL A  71      17.472 -16.118  -7.520  1.00 15.72           C
ATOM    416  C   VAL A  71      16.246 -16.116  -8.420  1.00 13.62           C
ATOM    417  O   VAL A  71      16.379 -15.985  -9.638  1.00 15.30           O
ATOM    418  CB  VAL A  71      18.326 -14.874  -7.769  1.00 18.60           C
ATOM    419  CG1 VAL A  71      17.518 -13.616  -7.495  1.00 16.64           C
ATOM    420  CG2 VAL A  71      19.574 -14.923  -6.919  1.00 19.17           C
ATOM    421  N   VAL A  72      15.068 -16.243  -7.819  1.00 13.99           N
ATOM    422  CA  VAL A  72      13.785 -16.264  -8.515  1.00 14.28           C
ATOM    423  C   VAL A  72      13.145 -14.889  -8.360  1.00 15.20           C
ATOM    424  O   VAL A  72      12.957 -14.412  -7.236  1.00 15.02           O
ATOM    425  CB  VAL A  72      12.884 -17.368  -7.937  1.00 15.14           C
ATOM    426  CG1 VAL A  72      11.499 -17.356  -8.569  1.00 15.81           C
ATOM    427  CG2 VAL A  72      13.582 -18.732  -8.096  1.00 15.76           C
ATOM    428  N   VAL A  73      12.822 -14.237  -9.476  1.00 14.43           N
ATOM    429  CA  VAL A  73      12.258 -12.890  -9.473  1.00 12.02           C
ATOM    430  C   VAL A  73      10.821 -12.990  -9.956  1.00 15.54           C
ATOM    431  O   VAL A  73      10.558 -13.638 -10.969  1.00 16.10           O
ATOM    432  CB  VAL A  73      13.057 -11.934 -10.374  1.00 15.33           C
ATOM    433  CG1 VAL A  73      12.471 -10.496 -10.319  1.00 17.04           C
ATOM    434  CG2 VAL A  73      14.500 -11.939  -9.989  1.00 19.40           C
ATOM    435  N   CYS A  74       9.899 -12.360  -9.232  1.00 14.32           N
ATOM    436  CA  CYS A  74       8.493 -12.376  -9.630  1.00 13.39           C
ATOM    437  C   CYS A  74       7.887 -11.033  -9.225  1.00 15.58           C
ATOM    438  O   CYS A  74       7.318 -10.905  -8.145  1.00 14.54           O
ATOM    439  CB  CYS A  74       7.749 -13.549  -9.006  1.00 15.23           C
ATOM    440  SG  CYS A  74       6.069 -13.729  -9.653  1.00 17.44           S
ATOM    441  N   VAL A  75       8.026 -10.041 -10.106  1.00 14.64           N
ATOM    442  CA  VAL A  75       7.517  -8.699  -9.827  1.00 13.90           C
ATOM    443  C   VAL A  75       6.612  -8.282 -10.983  1.00 14.73           C
ATOM    444  O   VAL A  75       6.325  -9.080 -11.881  1.00 14.58           O
ATOM    445  CB  VAL A  75       8.662  -7.687  -9.585  1.00 13.01           C
ATOM    446  CG1 VAL A  75       9.371  -7.979  -8.244  1.00 14.27           C
ATOM    447  CG2 VAL A  75       9.657  -7.641 -10.740  1.00 16.25           C
ATOM    448  N   ALA A  76       6.141  -7.030 -10.982  1.00 14.78           N
ATOM    449  CA  ALA A  76       5.069  -6.647 -11.905  1.00 14.80           C
ATOM    450  C   ALA A  76       5.491  -6.728 -13.374  1.00 15.42           C
ATOM    451  O   ALA A  76       4.728  -7.225 -14.214  1.00 18.76           O
ATOM    452  CB  ALA A  76       4.584  -5.238 -11.572  1.00 18.27           C
ATOM    453  N   ASP A  77       6.671  -6.216 -13.714  1.00 15.12           N
ATOM    454  CA  ASP A  77       7.074  -6.126 -15.117  1.00 15.80           C
ATOM    455  C   ASP A  77       8.593  -6.013 -15.211  1.00 14.87           C
ATOM    456  O   ASP A  77       9.298  -5.969 -14.203  1.00 15.60           O
ATOM    457  CB  ASP A  77       6.392  -4.954 -15.831  1.00 19.33           C
ATOM    458  CG  ASP A  77       6.522  -3.637 -15.074  1.00 22.30           C
ATOM    459  OD1 ASP A  77       7.559  -3.404 -14.414  1.00 22.69           O
ATOM    460  OD2 ASP A  77       5.583  -2.810 -15.179  1.00 28.28           O
ATOM    461  N   ASP A  78       9.089  -5.982 -16.451  1.00 16.04           N
ATOM    462  CA  ASP A  78      10.528  -5.971 -16.688  1.00 16.49           C
ATOM    463  C   ASP A  78      11.187  -4.700 -16.155  1.00 14.98           C
ATOM    464  O   ASP A  78      12.336  -4.744 -15.694  1.00 19.13           O
ATOM    465  CB  ASP A  78      10.802  -6.133 -18.190  1.00 18.73           C
ATOM    466  CG  ASP A  78      12.229  -6.564 -18.480  1.00 21.96           C
ATOM    467  OD1 ASP A  78      12.646  -7.619 -17.952  1.00 22.62           O
ATOM    468  OD2 ASP A  78      12.934  -5.860 -19.243  1.00 22.91           O
ATOM    469  N   GLU A  79      10.482  -3.563 -16.224  1.00 21.51           N
ATOM    470  CA  GLU A  79      10.990  -2.330 -15.624  1.00 20.53           C
ATOM    471  C   GLU A  79      11.311  -2.523 -14.146  1.00 19.04           C
ATOM    472  O   GLU A  79      12.381  -2.116 -13.669  1.00 19.21           O
ATOM    473  CB  GLU A  79       9.966  -1.211 -15.817  1.00 23.02           C
ATOM    474  CG  GLU A  79      10.409   0.141 -15.294  1.00 29.96           C
ATOM    475  CD  GLU A  79       9.565   1.280 -15.851  1.00 42.01           C
ATOM    476  OE1 GLU A  79       9.060   1.150 -16.993  1.00 46.62           O
ATOM    477  OE2 GLU A  79       9.404   2.303 -15.145  1.00 49.89           O
ATOM    478  N   ALA A  80      10.411  -3.179 -13.412  1.00 17.71           N
ATOM    479  CA  ALA A  80      10.666  -3.450 -12.005  1.00 19.36           C
ATOM    480  C   ALA A  80      11.846  -4.403 -11.822  1.00 17.78           C
ATOM    481  O   ALA A  80      12.666  -4.223 -10.909  1.00 20.58           O
ATOM    482  CB  ALA A  80       9.397  -4.005 -11.362  1.00 16.00           C
ATOM    483  N   VAL A  81      11.944  -5.436 -12.671  1.00 13.69           N
ATOM    484  CA  VAL A  81      13.079  -6.354 -12.578  1.00 16.12           C
ATOM    485  C   VAL A  81      14.390  -5.576 -12.654  1.00 15.59           C
ATOM    486  O   VAL A  81      15.314  -5.777 -11.851  1.00 16.81           O
ATOM    487  CB  VAL A  81      12.999  -7.416 -13.691  1.00 17.00           C
ATOM    488  CG1 VAL A  81      14.284  -8.183 -13.767  1.00 15.88           C
ATOM    489  CG2 VAL A  81      11.819  -8.354 -13.465  1.00 14.55           C
ATOM    490  N   HIS A  82      14.480  -4.652 -13.612  1.00 17.10           N
ATOM    491  CA  HIS A  82      15.744  -3.949 -13.763  1.00 16.11           C
ATOM    492  C   HIS A  82      15.941  -2.869 -12.708  1.00 18.95           C
ATOM    493  O   HIS A  82      17.085  -2.614 -12.318  1.00 19.96           O
ATOM    494  CB  HIS A  82      15.865  -3.433 -15.188  1.00 17.86           C
ATOM    495  CG  HIS A  82      16.186  -4.541 -16.137  1.00 17.48           C
ATOM    496  ND1 HIS A  82      17.453  -5.069 -16.237  1.00 19.80           N
ATOM    497  CD2 HIS A  82      15.391  -5.307 -16.924  1.00 16.66           C
ATOM    498  CE1 HIS A  82      17.436  -6.085 -17.083  1.00 19.63           C
ATOM    499  NE2 HIS A  82      16.198  -6.249 -17.514  1.00 19.36           N
ATOM    500  N   GLN A  83      14.863  -2.299 -12.168  1.00 19.40           N
ATOM    501  CA  GLN A  83      15.035  -1.398 -11.026  1.00 20.49           C
ATOM    502  C   GLN A  83      15.654  -2.132  -9.841  1.00 25.40           C
ATOM    503  O   GLN A  83      16.513  -1.583  -9.137  1.00 23.53           O
ATOM    504  CB  GLN A  83      13.697  -0.768 -10.645  1.00 19.78           C
ATOM    505  CG  GLN A  83      13.273   0.337 -11.594  1.00 24.47           C
ATOM    506  CD  GLN A  83      11.939   0.959 -11.231  1.00 29.46           C
ATOM    507  OE1 GLN A  83      11.478   0.850 -10.098  1.00 30.27           O
ATOM    508  NE2 GLN A  83      11.315   1.629 -12.199  1.00 31.37           N
ATOM    509  N   LEU A  84      15.252  -3.390  -9.624  1.00 21.00           N
ATOM    510  CA  LEU A  84      15.840  -4.179  -8.545  1.00 24.32           C
ATOM    511  C   LEU A  84      17.270  -4.605  -8.852  1.00 20.74           C
ATOM    512  O   LEU A  84      18.118  -4.616  -7.955  1.00 23.72           O
ATOM    513  CB  LEU A  84      14.989  -5.416  -8.272  1.00 24.85           C
ATOM    514  CG  LEU A  84      13.620  -5.054  -7.729  1.00 25.09           C
ATOM    515  CD1 LEU A  84      12.819  -6.315  -7.420  1.00 27.07           C
ATOM    516  CD2 LEU A  84      13.806  -4.186  -6.479  1.00 29.35           C
ATOM    517  N   LEU A  85      17.550  -5.020 -10.089  1.00 19.59           N
ATOM    518  CA  LEU A  85      18.793  -5.734 -10.352  1.00 22.67           C
ATOM    519  C   LEU A  85      19.892  -4.894 -10.991  1.00 26.30           C
ATOM    520  O   LEU A  85      21.070  -5.222 -10.819  1.00 24.24           O
ATOM    521  CB  LEU A  85      18.522  -6.952 -11.240  1.00 21.22           C
ATOM    522  CG  LEU A  85      17.612  -7.988 -10.585  1.00 18.77           C
ATOM    523  CD1 LEU A  85      17.375  -9.134 -11.551  1.00 21.13           C
ATOM    524  CD2 LEU A  85      18.211  -8.501  -9.271  1.00 21.52           C
ATOM    525  N   ASP A  86      19.562  -3.840 -11.735  1.00 23.41           N
ATOM    526  CA  ASP A  86      20.616  -3.074 -12.398  1.00 27.49           C
ATOM    527  C   ASP A  86      21.612  -2.451 -11.418  1.00 29.02           C
ATOM    528  O   ASP A  86      22.817  -2.449 -11.726  1.00 31.39           O
ATOM    529  CB  ASP A  86      19.996  -1.998 -13.301  1.00 24.68           C
ATOM    530  CG  ASP A  86      19.358  -2.571 -14.560  1.00 27.85           C
ATOM    531  OD1 ASP A  86      19.445  -3.803 -14.773  1.00 26.74           O
ATOM    532  OD2 ASP A  86      18.765  -1.785 -15.333  1.00 26.11           O
ATOM    533  N   PRO A  87      21.209  -1.917 -10.258  1.00 28.76           N
ATOM    534  CA  PRO A  87      22.198  -1.294  -9.365  1.00 30.68           C
ATOM    535  C   PRO A  87      23.196  -2.267  -8.773  1.00 31.36           C
ATOM    536  O   PRO A  87      24.215  -1.819  -8.233  1.00 34.73           O
ATOM    537  CB  PRO A  87      21.329  -0.664  -8.270  1.00 31.37           C
ATOM    538  CG  PRO A  87      20.040  -0.387  -8.948  1.00 29.31           C
ATOM    539  CD  PRO A  87      19.835  -1.580  -9.841  1.00 27.35           C
ATOM    540  N   LEU A  88      22.948  -3.570  -8.848  1.00 28.35           N
ATOM    541  CA  LEU A  88      23.906  -4.538  -8.334  1.00 36.07           C
ATOM    542  C   LEU A  88      25.188  -4.492  -9.157  1.00 41.35           C
ATOM    543  O   LEU A  88      25.150  -4.476 -10.393  1.00 41.23           O
ATOM    544  CB  LEU A  88      23.302  -5.940  -8.355  1.00 36.17           C
ATOM    545  CG  LEU A  88      22.030  -6.099  -7.524  1.00 32.48           C
ATOM    546  CD1 LEU A  88      21.440  -7.496  -7.709  1.00 28.85           C
ATOM    547  CD2 LEU A  88      22.294  -5.812  -6.054  1.00 33.58           C
ATOM    548  N   ASP A  89      26.325  -4.452  -8.468  1.00 45.54           N
ATOM    549  CA  ASP A  89      27.639  -4.375  -9.101  1.00 48.21           C
ATOM    550  C   ASP A  89      28.340  -5.712  -8.885  1.00 48.78           C
ATOM    551  O   ASP A  89      28.923  -5.955  -7.824  1.00 53.13           O
ATOM    552  CB  ASP A  89      28.451  -3.211  -8.535  1.00 52.45           C
ATOM    553  CG  ASP A  89      29.631  -2.830  -9.423  1.00 61.89           C
ATOM    554  OD1 ASP A  89      30.270  -3.738 -10.001  1.00 61.38           O
ATOM    555  OD2 ASP A  89      29.917  -1.618  -9.545  1.00 64.00           O
ATOM    556  N   GLY A  90      28.277  -6.579  -9.894  1.00 44.89           N
ATOM    557  CA  GLY A  90      28.934  -7.865  -9.831  1.00 43.28           C
ATOM    558  C   GLY A  90      28.268  -8.901  -8.954  1.00 40.80           C
ATOM    559  O   GLY A  90      28.751 -10.037  -8.897  1.00 40.92           O
ATOM    560  N   ALA A  91      27.172  -8.559  -8.276  1.00 35.64           N
ATOM    561  CA  ALA A  91      26.547  -9.496  -7.351  1.00 38.06           C
ATOM    562  C   ALA A  91      25.950 -10.703  -8.058  1.00 31.33           C
ATOM    563  O   ALA A  91      25.800 -11.757  -7.433  1.00 31.76           O
ATOM    564  CB  ALA A  91      25.461  -8.792  -6.540  1.00 36.94           C
ATOM    565  N   LEU A  92      25.615 -10.573  -9.340  1.00 31.03           N
ATOM    566  CA  LEU A  92      24.918 -11.613 -10.086  1.00 29.43           C
ATOM    567  C   LEU A  92      25.858 -12.653 -10.686  1.00 29.30           C
ATOM    568  O   LEU A  92      25.396 -13.727 -11.095  1.00 26.91           O
ATOM    569  CB  LEU A  92      24.091 -10.962 -11.201  1.00 30.68           C
ATOM    570  CG  LEU A  92      22.681 -10.498 -10.818  1.00 33.21           C
ATOM    571  CD1 LEU A  92      21.971  -9.925 -12.033  1.00 35.79           C
ATOM    572  CD2 LEU A  92      21.874 -11.627 -10.202  1.00 30.91           C
ATOM    573  N   ALA A  93      27.160 -12.373 -10.745  1.00 29.67           N
ATOM    574  CA  ALA A  93      28.094 -13.308 -11.361  1.00 26.91           C
ATOM    575  C   ALA A  93      28.071 -14.656 -10.646  1.00 26.66           C
ATOM    576  O   ALA A  93      28.113 -14.725  -9.413  1.00 27.81           O
ATOM    577  CB  ALA A  93      29.506 -12.724 -11.347  1.00 31.23           C
ATOM    578  N   GLY A  94      27.992 -15.728 -11.431  1.00 26.67           N
ATOM    579  CA  GLY A  94      27.954 -17.070 -10.899  1.00 26.67           C
ATOM    580  C   GLY A  94      26.601 -17.533 -10.413  1.00 26.73           C
ATOM    581  O   GLY A  94      26.471 -18.700 -10.022  1.00 30.69           O
ATOM    582  N   ARG A  95      25.592 -16.670 -10.411  1.00 22.04           N
ATOM    583  CA  ARG A  95      24.269 -17.058  -9.946  1.00 23.99           C
ATOM    584  C   ARG A  95      23.355 -17.385 -11.115  1.00 21.01           C
ATOM    585  O   ARG A  95      23.635 -17.084 -12.278  1.00 20.98           O
ATOM    586  CB  ARG A  95      23.656 -15.956  -9.084  1.00 26.12           C
ATOM    587  CG  ARG A  95      24.426 -15.761  -7.808  1.00 29.31           C
ATOM    588  CD  ARG A  95      23.969 -14.558  -7.019  1.00 27.53           C
ATOM    589  NE  ARG A  95      25.045 -14.140  -6.127  1.00 27.54           N
ATOM    590  CZ  ARG A  95      25.439 -14.809  -5.051  1.00 26.82           C
ATOM    591  NH1 ARG A  95      24.772 -15.862  -4.601  1.00 25.78           N
ATOM    592  NH2 ARG A  95      26.535 -14.413  -4.409  1.00 33.50           N
ATOM    593  N   THR A  96      22.247 -18.028 -10.786  1.00 19.45           N
ATOM    594  CA  THR A  96      21.242 -18.412 -11.763  1.00 19.08           C
ATOM    595  C   THR A  96      19.999 -17.577 -11.497  1.00 15.87           C
ATOM    596  O   THR A  96      19.405 -17.674 -10.420  1.00 19.06           O
ATOM    597  CB  THR A  96      20.940 -19.906 -11.664  1.00 21.08           C
ATOM    598  OG1 THR A  96      22.141 -20.634 -11.964  1.00 25.41           O
ATOM    599  CG2 THR A  96      19.844 -20.308 -12.643  1.00 22.87           C
ATOM    600  N   LEU A  97      19.630 -16.753 -12.468  1.00 16.61           N
ATOM    601  CA  LEU A  97      18.485 -15.869 -12.371  1.00 16.12           C
ATOM    602  C   LEU A  97      17.303 -16.532 -13.075  1.00 17.42           C
ATOM    603  O   LEU A  97      17.400 -16.865 -14.256  1.00 16.92           O
ATOM    604  CB  LEU A  97      18.814 -14.533 -13.030  1.00 18.93           C
ATOM    605  CG  LEU A  97      17.801 -13.414 -12.924  1.00 23.02           C
ATOM    606  CD1 LEU A  97      17.431 -13.219 -11.471  1.00 24.63           C
ATOM    607  CD2 LEU A  97      18.341 -12.129 -13.564  1.00 27.17           C
ATOM    608  N   VAL A  98      16.187 -16.699 -12.366  1.00 13.55           N
ATOM    609  CA  VAL A  98      14.975 -17.291 -12.927  1.00 14.61           C
ATOM    610  C   VAL A  98      13.890 -16.233 -12.859  1.00 16.17           C
ATOM    611  O   VAL A  98      13.417 -15.888 -11.765  1.00 16.01           O
ATOM    612  CB  VAL A  98      14.564 -18.559 -12.175  1.00 16.35           C
ATOM    613  CG1 VAL A  98      13.275 -19.134 -12.756  1.00 15.32           C
ATOM    614  CG2 VAL A  98      15.703 -19.577 -12.224  1.00 18.58           C
ATOM    615  N   ASN A  99      13.496 -15.710 -14.017  1.00 13.38           N
ATOM    616  CA  ASN A  99      12.575 -14.585 -14.077  1.00 14.10           C
ATOM    617  C   ASN A  99      11.176 -15.094 -14.374  1.00 15.01           C
ATOM    618  O   ASN A  99      10.872 -15.448 -15.518  1.00 14.18           O
ATOM    619  CB  ASN A  99      13.005 -13.579 -15.136  1.00 14.82           C
ATOM    620  CG  ASN A  99      12.244 -12.294 -15.024  1.00 19.45           C
ATOM    621  OD1 ASN A  99      11.537 -12.077 -14.033  1.00 19.16           O
ATOM    622  ND2 ASN A  99      12.359 -11.440 -16.031  1.00 21.08           N
ATOM    623  N   LEU A 100      10.314 -15.101 -13.360  1.00 11.28           N
ATOM    624  CA  LEU A 100       8.928 -15.518 -13.552  1.00 15.17           C
ATOM    625  C   LEU A 100       7.979 -14.338 -13.736  1.00 14.30           C
ATOM    626  O   LEU A 100       6.761 -14.534 -13.835  1.00 16.22           O
ATOM    627  CB  LEU A 100       8.483 -16.403 -12.387  1.00 13.98           C
ATOM    628  CG  LEU A 100       9.361 -17.656 -12.226  1.00 14.95           C
ATOM    629  CD1 LEU A 100       8.892 -18.526 -11.061  1.00 16.53           C
ATOM    630  CD2 LEU A 100       9.404 -18.485 -13.505  1.00 18.55           C
ATOM    631  N   THR A 101       8.522 -13.126 -13.796  1.00 13.50           N
ATOM    632  CA  THR A 101       7.783 -11.943 -14.217  1.00 14.45           C
ATOM    633  C   THR A 101       7.231 -12.095 -15.632  1.00 15.23           C
ATOM    634  O   THR A 101       7.940 -12.533 -16.541  1.00 16.94           O
ATOM    635  CB  THR A 101       8.745 -10.752 -14.169  1.00 14.91           C
ATOM    636  OG1 THR A 101       9.298 -10.643 -12.852  1.00 15.01           O
ATOM    637  CG2 THR A 101       8.067  -9.462 -14.567  1.00 14.10           C
ATOM    638  N   THR A 102       5.963 -11.707 -15.821  1.00 15.15           N
ATOM    639  CA  THR A 102       5.369 -11.710 -17.157  1.00 11.86           C
ATOM    640  C   THR A 102       6.073 -10.715 -18.070  1.00 15.82           C
ATOM    641  O   THR A 102       6.245  -9.542 -17.715  1.00 17.43           O
ATOM    642  CB  THR A 102       3.881 -11.370 -17.085  1.00 15.47           C
ATOM    643  OG1 THR A 102       3.196 -12.362 -16.312  1.00 17.23           O
ATOM    644  CG2 THR A 102       3.295 -11.325 -18.482  1.00 15.45           C
ATOM    645  N   GLY A 103       6.433 -11.170 -19.271  1.00 15.13           N
ATOM    646  CA  GLY A 103       7.131 -10.313 -20.207  1.00 15.37           C
ATOM    647  C   GLY A 103       6.996 -10.854 -21.614  1.00 16.19           C
ATOM    648  O   GLY A 103       6.350 -11.877 -21.854  1.00 17.82           O
ATOM    649  N   THR A 104       7.598 -10.131 -22.552  1.00 14.69           N
ATOM    650  CA  THR A 104       7.577 -10.541 -23.946  1.00 15.52           C
ATOM    651  C   THR A 104       8.773 -11.431 -24.298  1.00 14.61           C
ATOM    652  O   THR A 104       9.762 -11.523 -23.569  1.00 15.18           O
ATOM    653  CB  THR A 104       7.584  -9.321 -24.862  1.00 17.28           C
ATOM    654  OG1 THR A 104       8.877  -8.708 -24.786  1.00 17.17           O
ATOM    655  CG2 THR A 104       6.503  -8.315 -24.439  1.00 19.41           C
ATOM    656  N   SER A 105       8.685 -12.079 -25.467  1.00 15.63           N
ATOM    657  CA  SER A 105       9.818 -12.885 -25.917  1.00 14.12           C
ATOM    658  C   SER A 105      11.049 -12.024 -26.152  1.00 13.27           C
ATOM    659  O   SER A 105      12.177 -12.444 -25.848  1.00 14.60           O
ATOM    660  CB  SER A 105       9.459 -13.663 -27.189  1.00 14.55           C
ATOM    661  OG  SER A 105       9.304 -12.804 -28.323  1.00 16.72           O
ATOM    662  N   ALA A 106      10.847 -10.802 -26.660  1.00 14.34           N
ATOM    663  CA  ALA A 106      11.984  -9.908 -26.882  1.00 18.40           C
ATOM    664  C   ALA A 106      12.625  -9.483 -25.568  1.00 17.08           C
ATOM    665  O   ALA A 106      13.859  -9.387 -25.473  1.00 15.97           O
ATOM    666  CB  ALA A 106      11.535  -8.684 -27.679  1.00 17.16           C
ATOM    667  N   GLN A 107      11.806  -9.231 -24.544  1.00 16.57           N
ATOM    668  CA  GLN A 107      12.348  -8.896 -23.229  1.00 17.08           C
ATOM    669  C   GLN A 107      13.157 -10.052 -22.662  1.00 16.52           C
ATOM    670  O   GLN A 107      14.229  -9.847 -22.089  1.00 17.11           O
ATOM    671  CB  GLN A 107      11.228  -8.512 -22.270  1.00 14.20           C
ATOM    672  CG  GLN A 107      10.701  -7.104 -22.468  1.00 17.95           C
ATOM    673  CD  GLN A 107       9.463  -6.834 -21.640  1.00 21.37           C
ATOM    674  OE1 GLN A 107       8.767  -7.759 -21.200  1.00 18.92           O
ATOM    675  NE2 GLN A 107       9.196  -5.556 -21.390  1.00 22.46           N
ATOM    676  N   ALA A 108      12.671 -11.284 -22.835  1.00 14.07           N
ATOM    677  CA  ALA A 108      13.408 -12.430 -22.332  1.00 15.06           C
ATOM    678  C   ALA A 108      14.731 -12.616 -23.071  1.00 15.67           C
ATOM    679  O   ALA A 108      15.759 -12.895 -22.445  1.00 14.85           O
ATOM    680  CB  ALA A 108      12.545 -13.685 -22.443  1.00 14.49           C
ATOM    681  N   ARG A 109      14.731 -12.453 -24.400  1.00 14.33           N
ATOM    682  CA  ARG A 109      15.968 -12.624 -25.157  1.00 16.63           C
ATOM    683  C   ARG A 109      16.989 -11.535 -24.815  1.00 16.91           C
ATOM    684  O   ARG A 109      18.195 -11.816 -24.662  1.00 17.32           O
ATOM    685  CB  ARG A 109      15.645 -12.648 -26.649  1.00 16.48           C
ATOM    686  CG  ARG A 109      14.902 -13.931 -27.045  1.00 16.04           C
ATOM    687  CD  ARG A 109      14.123 -13.784 -28.335  1.00 16.00           C
ATOM    688  NE  ARG A 109      13.665 -15.085 -28.821  1.00 15.63           N
ATOM    689  CZ  ARG A 109      12.824 -15.270 -29.835  1.00 15.29           C
ATOM    690  NH1 ARG A 109      12.210 -14.257 -30.430  1.00 18.88           N
ATOM    691  NH2 ARG A 109      12.582 -16.509 -30.257  1.00 17.17           N
ATOM    692  N   ALA A 110      16.509 -10.298 -24.638  1.00 16.32           N
ATOM    693  CA  ALA A 110      17.377  -9.204 -24.210  1.00 16.02           C
ATOM    694  C   ALA A 110      17.920  -9.450 -22.806  1.00 16.92           C
ATOM    695  O   ALA A 110      19.104  -9.202 -22.532  1.00 18.57           O
ATOM    696  CB  ALA A 110      16.606  -7.885 -24.274  1.00 18.60           C
ATOM    697  N   ASN A 111      17.074  -9.963 -21.908  1.00 14.92           N
ATOM    698  CA  ASN A 111      17.518 -10.258 -20.555  1.00 15.89           C
ATOM    699  C   ASN A 111      18.562 -11.359 -20.546  1.00 16.97           C
ATOM    700  O   ASN A 111      19.492 -11.330 -19.738  1.00 17.41           O
ATOM    701  CB  ASN A 111      16.320 -10.635 -19.688  1.00 15.23           C
ATOM    702  CG  ASN A 111      15.606  -9.431 -19.168  1.00 18.62           C
ATOM    703  OD1 ASN A 111      16.163  -8.330 -19.184  1.00 20.20           O
ATOM    704  ND2 ASN A 111      14.369  -9.609 -18.713  1.00 15.98           N
ATOM    705  N   ALA A 112      18.416 -12.355 -21.420  1.00 16.94           N
ATOM    706  CA  ALA A 112      19.438 -13.388 -21.503  1.00 19.44           C
ATOM    707  C   ALA A 112      20.785 -12.790 -21.880  1.00 20.10           C
ATOM    708  O   ALA A 112      21.809 -13.131 -21.274  1.00 20.34           O
ATOM    709  CB  ALA A 112      19.021 -14.461 -22.508  1.00 21.95           C
ATOM    710  N   ALA A 113      20.803 -11.880 -22.864  1.00 19.44           N
ATOM    711  CA  ALA A 113      22.075 -11.241 -23.231  1.00 22.11           C
ATOM    712  C   ALA A 113      22.652 -10.419 -22.071  1.00 23.93           C
ATOM    713  O   ALA A 113      23.855 -10.500 -21.762  1.00 26.41           O
ATOM    714  CB  ALA A 113      21.886 -10.368 -24.473  1.00 26.10           C
ATOM    715  N   TRP A 114      21.801  -9.615 -21.428  1.00 19.10           N
ATOM    716  CA  TRP A 114      22.192  -8.808 -20.270  1.00 19.70           C
ATOM    717  C   TRP A 114      22.783  -9.670 -19.150  1.00 22.63           C
ATOM    718  O   TRP A 114      23.861  -9.376 -18.602  1.00 22.37           O
ATOM    719  CB  TRP A 114      20.953  -8.036 -19.803  1.00 19.72           C
ATOM    720  CG  TRP A 114      21.035  -7.348 -18.480  1.00 23.05           C
ATOM    721  CD1 TRP A 114      21.507  -6.087 -18.229  1.00 26.39           C
ATOM    722  CD2 TRP A 114      20.617  -7.879 -17.222  1.00 22.54           C
ATOM    723  NE1 TRP A 114      21.400  -5.805 -16.889  1.00 24.52           N
ATOM    724  CE2 TRP A 114      20.854  -6.887 -16.249  1.00 22.79           C
ATOM    725  CE3 TRP A 114      20.054  -9.096 -16.825  1.00 23.06           C
ATOM    726  CZ2 TRP A 114      20.570  -7.081 -14.895  1.00 25.67           C
ATOM    727  CZ3 TRP A 114      19.772  -9.289 -15.479  1.00 28.03           C
ATOM    728  CH2 TRP A 114      20.026  -8.285 -14.533  1.00 27.34           C
ATOM    729  N   ALA A 115      22.089 -10.754 -18.807  1.00 18.55           N
ATOM    730  CA  ALA A 115      22.548 -11.627 -17.736  1.00 19.74           C
ATOM    731  C   ALA A 115      23.862 -12.295 -18.099  1.00 22.36           C
ATOM    732  O   ALA A 115      24.752 -12.426 -17.251  1.00 24.14           O
ATOM    733  CB  ALA A 115      21.473 -12.676 -17.429  1.00 17.98           C
ATOM    734  N   LYS A 116      24.002 -12.728 -19.354  1.00 23.83           N
ATOM    735  CA  LYS A 116      25.246 -13.359 -19.776  1.00 28.05           C
ATOM    736  C   LYS A 116      26.410 -12.393 -19.635  1.00 26.26           C
ATOM    737  O   LYS A 116      27.489 -12.773 -19.161  1.00 31.81           O
ATOM    738  CB  LYS A 116      25.116 -13.850 -21.218  1.00 28.98           C
ATOM    739  CG  LYS A 116      26.252 -14.741 -21.693  1.00 36.91           C
ATOM    740  CD  LYS A 116      25.809 -15.591 -22.883  1.00 34.38           C
ATOM    741  CE  LYS A 116      26.716 -16.794 -23.090  1.00 42.31           C
ATOM    742  NZ  LYS A 116      26.652 -17.295 -24.495  1.00 47.46           N
ATOM    743  N   GLU A 117      26.197 -11.129 -20.011  1.00 26.14           N
ATOM    744  CA  GLU A 117      27.229 -10.116 -19.802  1.00 32.46           C
ATOM    745  C   GLU A 117      27.603  -9.998 -18.332  1.00 33.86           C
ATOM    746  O   GLU A 117      28.769  -9.748 -18.001  1.00 34.99           O
ATOM    747  CB  GLU A 117      26.771  -8.759 -20.342  1.00 33.33           C
ATOM    748  CG  GLU A 117      27.242  -8.473 -21.755  1.00 41.43           C
ATOM    749  CD  GLU A 117      26.342  -7.496 -22.500  1.00 46.84           C
ATOM    750  OE1 GLU A 117      26.361  -7.510 -23.752  1.00 48.61           O
ATOM    751  OE2 GLU A 117      25.604  -6.727 -21.842  1.00 45.38           O
ATOM    752  N   ARG A 118      26.634 -10.165 -17.434  1.00 28.76           N
ATOM    753  CA  ARG A 118      26.934 -10.043 -16.010  1.00 28.22           C
ATOM    754  C   ARG A 118      27.387 -11.352 -15.361  1.00 29.00           C
ATOM    755  O   ARG A 118      27.490 -11.414 -14.130  1.00 25.18           O
ATOM    756  CB  ARG A 118      25.728  -9.476 -15.268  1.00 26.01           C
ATOM    757  CG  ARG A 118      25.759  -7.968 -15.234  1.00 34.04           C
ATOM    758  CD  ARG A 118      24.552  -7.379 -15.903  1.00 33.25           C
ATOM    759  NE  ARG A 118      24.800  -6.004 -16.319  1.00 40.02           N
ATOM    760  CZ  ARG A 118      24.920  -5.620 -17.584  1.00 37.99           C
ATOM    761  NH1 ARG A 118      24.814  -6.485 -18.582  1.00 31.50           N
ATOM    762  NH2 ARG A 118      25.147  -4.336 -17.857  1.00 37.33           N
ATOM    763  N   GLY A 119      27.673 -12.383 -16.152  1.00 25.82           N
ATOM    764  CA  GLY A 119      28.155 -13.637 -15.617  1.00 24.31           C
ATOM    765  C   GLY A 119      27.104 -14.518 -14.986  1.00 23.22           C
ATOM    766  O   GLY A 119      27.463 -15.489 -14.310  1.00 25.58           O
ATOM    767  N   ALA A 120      25.822 -14.213 -15.177  1.00 20.48           N
ATOM    768  CA  ALA A 120      24.740 -14.993 -14.600  1.00 20.28           C
ATOM    769  C   ALA A 120      24.124 -15.907 -15.650  1.00 21.05           C
ATOM    770  O   ALA A 120      24.067 -15.576 -16.837  1.00 24.00           O
ATOM    771  CB  ALA A 120      23.658 -14.088 -14.009  1.00 20.94           C
ATOM    772  N   ALA A 121      23.681 -17.074 -15.200  1.00 22.12           N
ATOM    773  CA  ALA A 121      22.798 -17.896 -16.007  1.00 20.90           C
ATOM    774  C   ALA A 121      21.386 -17.338 -15.895  1.00 22.34           C
ATOM    775  O   ALA A 121      21.026 -16.706 -14.896  1.00 22.35           O
ATOM    776  CB  ALA A 121      22.846 -19.352 -15.547  1.00 21.68           C
ATOM    777  N   PHE A 122      20.597 -17.519 -16.949  1.00 20.69           N
ATOM    778  CA  PHE A 122      19.287 -16.885 -16.993  1.00 17.58           C
ATOM    779  C   PHE A 122      18.272 -17.852 -17.572  1.00 18.23           C
ATOM    780  O   PHE A 122      18.450 -18.345 -18.684  1.00 21.01           O
ATOM    781  CB  PHE A 122      19.312 -15.598 -17.817  1.00 19.33           C
ATOM    782  CG  PHE A 122      17.973 -14.938 -17.935  1.00 18.80           C
ATOM    783  CD1 PHE A 122      17.464 -14.164 -16.900  1.00 17.30           C
ATOM    784  CD2 PHE A 122      17.191 -15.123 -19.068  1.00 20.17           C
ATOM    785  CE1 PHE A 122      16.209 -13.570 -17.009  1.00 19.60           C
ATOM    786  CE2 PHE A 122      15.940 -14.523 -19.182  1.00 19.41           C
ATOM    787  CZ  PHE A 122      15.444 -13.752 -18.161  1.00 18.11           C
ATOM    788  N   LEU A 123      17.215 -18.112 -16.820  1.00 12.65           N
ATOM    789  CA  LEU A 123      16.038 -18.805 -17.321  1.00 14.71           C
ATOM    790  C   LEU A 123      14.857 -17.858 -17.261  1.00 15.23           C
ATOM    791  O   LEU A 123      14.578 -17.276 -16.210  1.00 16.79           O
ATOM    792  CB  LEU A 123      15.729 -20.049 -16.491  1.00 14.90           C
ATOM    793  CG  LEU A 123      16.770 -21.152 -16.532  1.00 16.39           C
ATOM    794  CD1 LEU A 123      16.408 -22.197 -15.494  1.00 16.68           C
ATOM    795  CD2 LEU A 123      16.825 -21.773 -17.922  1.00 19.11           C
ATOM    796  N   ASP A 124      14.167 -17.700 -18.385  1.00 14.13           N
ATOM    797  CA  ASP A 124      12.858 -17.062 -18.370  1.00 14.81           C
ATOM    798  C   ASP A 124      11.783 -18.116 -18.147  1.00 16.04           C
ATOM    799  O   ASP A 124      11.835 -19.209 -18.725  1.00 17.10           O
ATOM    800  CB  ASP A 124      12.600 -16.289 -19.669  1.00 15.10           C
ATOM    801  CG  ASP A 124      11.495 -15.240 -19.517  1.00 18.74           C
ATOM    802  OD1 ASP A 124      10.423 -15.380 -20.149  1.00 20.71           O
ATOM    803  OD2 ASP A 124      11.669 -14.312 -18.681  1.00 18.07           O
ATOM    804  N   GLY A 125      10.820 -17.788 -17.297  1.00 14.83           N
ATOM    805  CA  GLY A 125       9.733 -18.695 -16.992  1.00 15.92           C
ATOM    806  C   GLY A 125       8.372 -18.067 -17.196  1.00 14.09           C
ATOM    807  O   GLY A 125       8.197 -16.848 -17.104  1.00 15.29           O
ATOM    808  N   ALA A 126       7.402 -18.928 -17.490  1.00 12.42           N
ATOM    809  CA  ALA A 126       6.005 -18.541 -17.628  1.00 14.00           C
ATOM    810  C   ALA A 126       5.173 -19.402 -16.698  1.00 13.84           C
ATOM    811  O   ALA A 126       5.155 -20.632 -16.839  1.00 14.85           O
ATOM    812  CB  ALA A 126       5.526 -18.681 -19.076  1.00 16.38           C
ATOM    813  N   ILE A 127       4.496 -18.755 -15.749  1.00 12.77           N
ATOM    814  CA  ILE A 127       3.646 -19.443 -14.789  1.00 13.83           C
ATOM    815  C   ILE A 127       2.255 -19.598 -15.383  1.00 13.00           C
ATOM    816  O   ILE A 127       1.566 -18.610 -15.664  1.00 15.38           O
ATOM    817  CB  ILE A 127       3.571 -18.680 -13.465  1.00 14.07           C
ATOM    818  CG1 ILE A 127       4.957 -18.474 -12.867  1.00 12.78           C
ATOM    819  CG2 ILE A 127       2.652 -19.419 -12.509  1.00 16.85           C
ATOM    820  CD1 ILE A 127       4.885 -17.459 -11.732  1.00 14.20           C
ATOM    821  N   MET A 128       1.832 -20.847 -15.531  1.00 13.55           N
ATOM    822  CA  MET A 128       0.560 -21.242 -16.105  1.00 14.45           C
ATOM    823  C   MET A 128      -0.251 -21.797 -14.937  1.00 14.61           C
ATOM    824  O   MET A 128      -0.391 -23.019 -14.759  1.00 16.74           O
ATOM    825  CB  MET A 128       0.899 -22.289 -17.129  1.00 16.12           C
ATOM    826  CG  MET A 128       1.479 -21.688 -18.383  1.00 15.78           C
ATOM    827  SD  MET A 128       1.199 -22.605 -19.902  1.00 17.96           S
ATOM    828  CE  MET A 128      -0.356 -21.924 -20.457  1.00 20.01           C
ATOM    829  N   ALA A 129      -0.679 -20.874 -14.068  1.00 15.87           N
ATOM    830  CA  ALA A 129      -1.271 -21.178 -12.768  1.00 13.79           C
ATOM    831  C   ALA A 129      -1.663 -19.896 -12.056  1.00 15.88           C
ATOM    832  O   ALA A 129      -1.045 -18.849 -12.281  1.00 19.24           O
ATOM    833  CB  ALA A 129      -0.297 -21.954 -11.873  1.00 17.46           C
ATOM    834  N   VAL A 130      -2.635 -19.980 -11.152  1.00 15.85           N
ATOM    835  CA  VAL A 130      -2.920 -18.880 -10.231  1.00 16.35           C
ATOM    836  C   VAL A 130      -2.129 -19.150  -8.952  1.00 15.11           C
ATOM    837  O   VAL A 130      -1.644 -20.273  -8.752  1.00 14.10           O
ATOM    838  CB  VAL A 130      -4.428 -18.736  -9.958  1.00 18.69           C
ATOM    839  CG1 VAL A 130      -5.155 -18.288 -11.223  1.00 20.12           C
ATOM    840  CG2 VAL A 130      -5.011 -20.027  -9.395  1.00 17.77           C
ATOM    841  N   PRO A 131      -1.955 -18.162  -8.067  1.00 15.66           N
ATOM    842  CA  PRO A 131      -1.087 -18.387  -6.902  1.00 15.33           C
ATOM    843  C   PRO A 131      -1.501 -19.572  -6.047  1.00 15.34           C
ATOM    844  O   PRO A 131      -0.632 -20.337  -5.603  1.00 15.34           O
ATOM    845  CB  PRO A 131      -1.208 -17.058  -6.142  1.00 16.19           C
ATOM    846  CG  PRO A 131      -1.374 -16.059  -7.251  1.00 16.15           C
ATOM    847  CD  PRO A 131      -2.373 -16.749  -8.153  1.00 17.00           C
ATOM    848  N   GLU A 132      -2.808 -19.761  -5.831  1.00 15.06           N
ATOM    849  CA  GLU A 132      -3.279 -20.865  -4.999  1.00 17.30           C
ATOM    850  C   GLU A 132      -2.966 -22.229  -5.599  1.00 17.61           C
ATOM    851  O   GLU A 132      -2.991 -23.233  -4.870  1.00 20.47           O
ATOM    852  CB  GLU A 132      -4.786 -20.739  -4.769  1.00 22.50           C
ATOM    853  CG  GLU A 132      -5.258 -19.334  -4.506  1.00 32.95           C
ATOM    854  CD  GLU A 132      -5.785 -18.684  -5.759  1.00 32.04           C
ATOM    855  OE1 GLU A 132      -6.986 -18.870  -6.094  1.00 40.42           O
ATOM    856  OE2 GLU A 132      -4.982 -17.969  -6.398  1.00 24.46           O
ATOM    857  N   ASP A 133      -2.664 -22.301  -6.894  1.00 16.24           N
ATOM    858  CA  ASP A 133      -2.378 -23.592  -7.505  1.00 16.73           C
ATOM    859  C   ASP A 133      -0.885 -23.899  -7.590  1.00 16.23           C
ATOM    860  O   ASP A 133      -0.520 -25.015  -7.996  1.00 15.28           O
ATOM    861  CB  ASP A 133      -3.007 -23.658  -8.897  1.00 18.42           C
ATOM    862  CG  ASP A 133      -4.521 -23.940  -8.839  1.00 21.08           C
ATOM    863  OD1 ASP A 133      -5.024 -24.340  -7.758  1.00 27.41           O
ATOM    864  OD2 ASP A 133      -5.209 -23.740  -9.865  1.00 27.96           O
ATOM    865  N   ILE A 134      -0.013 -22.949  -7.227  1.00 13.96           N
ATOM    866  CA  ILE A 134       1.405 -23.256  -7.090  1.00 12.71           C
ATOM    867  C   ILE A 134       1.593 -24.416  -6.118  1.00 15.17           C
ATOM    868  O   ILE A 134       0.893 -24.525  -5.105  1.00 15.78           O
ATOM    869  CB  ILE A 134       2.175 -22.000  -6.640  1.00 16.57           C
ATOM    870  CG1 ILE A 134       2.096 -20.931  -7.732  1.00 15.51           C
ATOM    871  CG2 ILE A 134       3.625 -22.323  -6.305  1.00 16.32           C
ATOM    872  CD1 ILE A 134       2.952 -21.237  -8.960  1.00 14.22           C
ATOM    873  N   ALA A 135       2.492 -25.332  -6.485  1.00 13.96           N
ATOM    874  CA  ALA A 135       2.848 -26.563  -5.786  1.00 17.06           C
ATOM    875  C   ALA A 135       1.782 -27.643  -5.906  1.00 18.59           C
ATOM    876  O   ALA A 135       1.948 -28.709  -5.290  1.00 21.13           O
ATOM    877  CB  ALA A 135       3.152 -26.337  -4.294  1.00 18.73           C
ATOM    878  N   THR A 136       0.699 -27.415  -6.651  1.00 14.63           N
ATOM    879  CA  THR A 136      -0.292 -28.452  -6.924  1.00 14.65           C
ATOM    880  C   THR A 136      -0.028 -29.091  -8.276  1.00 14.46           C
ATOM    881  O   THR A 136       0.740 -28.589  -9.103  1.00 16.14           O
ATOM    882  CB  THR A 136      -1.734 -27.927  -6.938  1.00 15.04           C
ATOM    883  OG1 THR A 136      -1.991 -27.217  -8.157  1.00 19.05           O
ATOM    884  CG2 THR A 136      -2.038 -27.067  -5.715  1.00 20.64           C
ATOM    885  N   GLY A 137      -0.717 -30.209  -8.505  1.00 17.18           N
ATOM    886  CA  GLY A 137      -0.599 -30.924  -9.758  1.00 17.81           C
ATOM    887  C   GLY A 137      -1.215 -30.218 -10.935  1.00 18.03           C
ATOM    888  O   GLY A 137      -0.983 -30.642 -12.074  1.00 20.51           O
ATOM    889  N   ASP A 138      -1.993 -29.165 -10.693  1.00 17.35           N
ATOM    890  CA  ASP A 138      -2.594 -28.391 -11.764  1.00 18.73           C
ATOM    891  C   ASP A 138      -1.659 -27.329 -12.313  1.00 16.22           C
ATOM    892  O   ASP A 138      -1.913 -26.807 -13.405  1.00 21.25           O
ATOM    893  CB  ASP A 138      -3.867 -27.699 -11.280  1.00 20.82           C
ATOM    894  CG  ASP A 138      -5.061 -28.642 -11.198  1.00 26.16           C
ATOM    895  OD1 ASP A 138      -5.005 -29.746 -11.784  1.00 31.35           O
ATOM    896  OD2 ASP A 138      -6.067 -28.258 -10.560  1.00 33.90           O
ATOM    897  N   ALA A 139      -0.606 -26.982 -11.578  1.00 15.29           N
ATOM    898  CA  ALA A 139       0.290 -25.927 -12.033  1.00 16.68           C
ATOM    899  C   ALA A 139       1.174 -26.422 -13.170  1.00 13.73           C
ATOM    900  O   ALA A 139       1.623 -27.578 -13.178  1.00 13.94           O
ATOM    901  CB  ALA A 139       1.159 -25.425 -10.880  1.00 15.22           C
ATOM    902  N   VAL A 140       1.426 -25.532 -14.136  1.00 13.14           N
ATOM    903  CA  VAL A 140       2.460 -25.747 -15.146  1.00 14.00           C
ATOM    904  C   VAL A 140       3.375 -24.534 -15.112  1.00 12.81           C
ATOM    905  O   VAL A 140       2.885 -23.411 -15.043  1.00 13.94           O
ATOM    906  CB  VAL A 140       1.852 -25.931 -16.551  1.00 14.15           C
ATOM    907  CG1 VAL A 140       2.881 -25.726 -17.652  1.00 16.01           C
ATOM    908  CG2 VAL A 140       1.228 -27.313 -16.666  1.00 15.86           C
ATOM    909  N   LEU A 141       4.694 -24.755 -15.115  1.00 11.05           N
ATOM    910  CA  LEU A 141       5.670 -23.675 -15.268  1.00 11.20           C
ATOM    911  C   LEU A 141       6.597 -24.034 -16.422  1.00 12.21           C
ATOM    912  O   LEU A 141       7.220 -25.108 -16.420  1.00 14.27           O
ATOM    913  CB  LEU A 141       6.473 -23.418 -13.974  1.00 13.22           C
ATOM    914  CG  LEU A 141       5.887 -22.332 -13.071  1.00 13.88           C
ATOM    915  CD1 LEU A 141       4.665 -22.852 -12.320  1.00 16.34           C
ATOM    916  CD2 LEU A 141       6.921 -21.873 -12.058  1.00 15.73           C
ATOM    917  N   LEU A 142       6.669 -23.145 -17.407  1.00 13.00           N
ATOM    918  CA  LEU A 142       7.507 -23.351 -18.580  1.00 13.00           C
ATOM    919  C   LEU A 142       8.779 -22.537 -18.455  1.00 14.37           C
ATOM    920  O   LEU A 142       8.731 -21.380 -18.035  1.00 15.05           O
ATOM    921  CB  LEU A 142       6.778 -22.926 -19.857  1.00 12.18           C
ATOM    922  CG  LEU A 142       5.362 -23.442 -20.046  1.00 14.84           C
ATOM    923  CD1 LEU A 142       4.772 -22.868 -21.347  1.00 18.71           C
ATOM    924  CD2 LEU A 142       5.407 -24.952 -20.087  1.00 18.34           C
ATOM    925  N   TYR A 143       9.913 -23.136 -18.835  1.00 12.09           N
ATOM    926  CA  TYR A 143      11.221 -22.514 -18.682  1.00 14.04           C
ATOM    927  C   TYR A 143      11.970 -22.537 -20.000  1.00 12.98           C
ATOM    928  O   TYR A 143      11.882 -23.506 -20.759  1.00 14.92           O
ATOM    929  CB  TYR A 143      12.069 -23.236 -17.624  1.00 12.68           C
ATOM    930  CG  TYR A 143      11.528 -23.166 -16.227  1.00 11.92           C
ATOM    931  CD1 TYR A 143      10.646 -24.131 -15.759  1.00 12.69           C
ATOM    932  CD2 TYR A 143      11.901 -22.131 -15.359  1.00 14.52           C
ATOM    933  CE1 TYR A 143      10.138 -24.077 -14.484  1.00 12.36           C
ATOM    934  CE2 TYR A 143      11.394 -22.070 -14.079  1.00 14.37           C
ATOM    935  CZ  TYR A 143      10.520 -23.056 -13.643  1.00 14.41           C
ATOM    936  OH  TYR A 143      10.016 -23.017 -12.374  1.00 15.16           O
ATOM    937  N   SER A 144      12.747 -21.489 -20.249  1.00 12.73           N
ATOM    938  CA  SER A 144      13.585 -21.457 -21.438  1.00 13.27           C
ATOM    939  C   SER A 144      14.867 -20.695 -21.142  1.00 15.01           C
ATOM    940  O   SER A 144      14.874 -19.715 -20.383  1.00 14.82           O
ATOM    941  CB  SER A 144      12.857 -20.846 -22.642  1.00 14.53           C
ATOM    942  OG  SER A 144      12.218 -19.625 -22.321  1.00 14.81           O
ATOM    943  N   GLY A 145      15.944 -21.166 -21.752  1.00 13.95           N
ATOM    944  CA  GLY A 145      17.282 -20.699 -21.473  1.00 17.23           C
ATOM    945  C   GLY A 145      18.207 -21.891 -21.373  1.00 18.14           C
ATOM    946  O   GLY A 145      17.808 -23.027 -21.643  1.00 17.11           O
ATOM    947  N   PRO A 146      19.450 -21.675 -20.948  1.00 20.22           N
ATOM    948  CA  PRO A 146      20.446 -22.756 -21.029  1.00 22.58           C
ATOM    949  C   PRO A 146      20.039 -23.985 -20.234  1.00 19.74           C
ATOM    950  O   PRO A 146      19.705 -23.912 -19.047  1.00 20.23           O
ATOM    951  CB  PRO A 146      21.729 -22.123 -20.470  1.00 21.00           C
ATOM    952  CG  PRO A 146      21.440 -20.690 -20.238  1.00 26.48           C
ATOM    953  CD  PRO A 146      19.969 -20.455 -20.311  1.00 23.63           C
ATOM    954  N   ARG A 147      20.103 -25.138 -20.898  1.00 18.22           N
ATOM    955  CA  ARG A 147      19.650 -26.366 -20.265  1.00 18.48           C
ATOM    956  C   ARG A 147      20.479 -26.709 -19.037  1.00 19.21           C
ATOM    957  O   ARG A 147      19.966 -27.333 -18.111  1.00 20.55           O
ATOM    958  CB  ARG A 147      19.687 -27.516 -21.270  1.00 23.75           C
ATOM    959  CG  ARG A 147      19.177 -28.835 -20.716  1.00 26.15           C
ATOM    960  CD  ARG A 147      19.200 -29.907 -21.788  1.00 30.21           C
ATOM    961  NE  ARG A 147      20.565 -30.261 -22.158  1.00 27.48           N
ATOM    962  CZ  ARG A 147      20.881 -31.241 -22.996  1.00 33.20           C
ATOM    963  NH1 ARG A 147      19.950 -31.997 -23.552  1.00 28.99           N
ATOM    964  NH2 ARG A 147      22.161 -31.464 -23.283  1.00 30.88           N
ATOM    965  N   ASP A 148      21.756 -26.325 -19.003  1.00 19.96           N
ATOM    966  CA  ASP A 148      22.576 -26.712 -17.857  1.00 20.87           C
ATOM    967  C   ASP A 148      22.068 -26.066 -16.574  1.00 18.74           C
ATOM    968  O   ASP A 148      22.068 -26.696 -15.509  1.00 20.67           O
ATOM    969  CB  ASP A 148      24.039 -26.352 -18.105  1.00 23.85           C
ATOM    970  CG  ASP A 148      24.725 -27.336 -19.053  1.00 35.76           C
ATOM    971  OD1 ASP A 148      25.740 -26.960 -19.680  1.00 41.17           O
ATOM    972  OD2 ASP A 148      24.223 -28.473 -19.200  1.00 40.53           O
ATOM    973  N   ALA A 149      21.585 -24.825 -16.661  1.00 20.28           N
ATOM    974  CA  ALA A 149      21.020 -24.180 -15.477  1.00 21.29           C
ATOM    975  C   ALA A 149      19.721 -24.856 -15.036  1.00 18.51           C
ATOM    976  O   ALA A 149      19.493 -25.075 -13.835  1.00 18.15           O
ATOM    977  CB  ALA A 149      20.788 -22.696 -15.754  1.00 24.11           C
ATOM    978  N   PHE A 150      18.848 -25.182 -15.991  1.00 18.05           N
ATOM    979  CA  PHE A 150      17.628 -25.891 -15.632  1.00 14.21           C
ATOM    980  C   PHE A 150      17.952 -27.230 -14.984  1.00 15.80           C
ATOM    981  O   PHE A 150      17.368 -27.596 -13.962  1.00 21.46           O
ATOM    982  CB  PHE A 150      16.748 -26.095 -16.868  1.00 15.78           C
ATOM    983  CG  PHE A 150      15.514 -26.887 -16.589  1.00 18.08           C
ATOM    984  CD1 PHE A 150      14.362 -26.255 -16.149  1.00 17.30           C
ATOM    985  CD2 PHE A 150      15.493 -28.263 -16.775  1.00 19.51           C
ATOM    986  CE1 PHE A 150      13.211 -26.973 -15.887  1.00 15.88           C
ATOM    987  CE2 PHE A 150      14.339 -29.002 -16.512  1.00 19.42           C
ATOM    988  CZ  PHE A 150      13.198 -28.363 -16.063  1.00 18.88           C
ATOM    989  N   ASP A 151      18.873 -27.989 -15.571  1.00 18.08           N
ATOM    990  CA  ASP A 151      19.194 -29.287 -14.988  1.00 22.56           C
ATOM    991  C   ASP A 151      19.772 -29.135 -13.587  1.00 24.10           C
ATOM    992  O   ASP A 151      19.450 -29.921 -12.686  1.00 24.18           O
ATOM    993  CB  ASP A 151      20.165 -30.040 -15.884  1.00 21.20           C
ATOM    994  CG  ASP A 151      19.520 -30.514 -17.176  1.00 25.88           C
ATOM    995  OD1 ASP A 151      18.273 -30.488 -17.287  1.00 25.49           O
ATOM    996  OD2 ASP A 151      20.272 -30.908 -18.085  1.00 29.62           O
ATOM    997  N   ALA A 152      20.614 -28.118 -13.381  1.00 18.79           N
ATOM    998  CA  ALA A 152      21.198 -27.914 -12.063  1.00 20.20           C
ATOM    999  C   ALA A 152      20.139 -27.596 -11.020  1.00 19.36           C
ATOM   1000  O   ALA A 152      20.290 -27.985  -9.853  1.00 24.34           O
ATOM   1001  CB  ALA A 152      22.235 -26.798 -12.107  1.00 21.22           C
ATOM   1002  N   TYR A 153      19.065 -26.898 -11.400  1.00 19.50           N
ATOM   1003  CA  TYR A 153      18.113 -26.466 -10.380  1.00 18.75           C
ATOM   1004  C   TYR A 153      16.716 -27.064 -10.517  1.00 19.73           C
ATOM   1005  O   TYR A 153      15.806 -26.617  -9.814  1.00 18.15           O
ATOM   1006  CB  TYR A 153      18.045 -24.934 -10.349  1.00 18.14           C
ATOM   1007  CG  TYR A 153      19.333 -24.363  -9.821  1.00 17.84           C
ATOM   1008  CD1 TYR A 153      19.678 -24.510  -8.485  1.00 22.76           C
ATOM   1009  CD2 TYR A 153      20.236 -23.745 -10.674  1.00 19.94           C
ATOM   1010  CE1 TYR A 153      20.879 -24.012  -8.001  1.00 23.51           C
ATOM   1011  CE2 TYR A 153      21.439 -23.246 -10.206  1.00 24.40           C
ATOM   1012  CZ  TYR A 153      21.755 -23.381  -8.871  1.00 26.62           C
ATOM   1013  OH  TYR A 153      22.956 -22.880  -8.406  1.00 33.32           O
ATOM   1014  N   GLU A 154      16.535 -28.097 -11.348  1.00 18.50           N
ATOM   1015  CA  GLU A 154      15.198 -28.638 -11.557  1.00 19.35           C
ATOM   1016  C   GLU A 154      14.627 -29.196 -10.263  1.00 20.83           C
ATOM   1017  O   GLU A 154      13.426 -29.080 -10.011  1.00 18.09           O
ATOM   1018  CB  GLU A 154      15.210 -29.728 -12.638  1.00 21.77           C
ATOM   1019  CG  GLU A 154      13.828 -30.350 -12.847  1.00 21.95           C
ATOM   1020  CD  GLU A 154      13.793 -31.476 -13.868  1.00 27.82           C
ATOM   1021  OE1 GLU A 154      14.864 -31.978 -14.267  1.00 29.02           O
ATOM   1022  OE2 GLU A 154      12.673 -31.834 -14.298  1.00 33.44           O
ATOM   1023  N   GLU A 155      15.465 -29.826  -9.436  1.00 19.46           N
ATOM   1024  CA  GLU A 155      14.970 -30.367  -8.172  1.00 19.39           C
ATOM   1025  C   GLU A 155      14.350 -29.273  -7.314  1.00 18.23           C
ATOM   1026  O   GLU A 155      13.347 -29.500  -6.629  1.00 19.86           O
ATOM   1027  CB  GLU A 155      16.115 -31.038  -7.422  1.00 25.47           C
ATOM   1028  CG  GLU A 155      16.949 -31.952  -8.303  1.00 34.57           C
ATOM   1029  CD  GLU A 155      18.276 -31.318  -8.696  1.00 42.61           C
ATOM   1030  OE1 GLU A 155      18.351 -30.755  -9.819  1.00 39.59           O
ATOM   1031  OE2 GLU A 155      19.233 -31.375  -7.880  1.00 43.89           O
ATOM   1032  N   ALA A 156      14.926 -28.073  -7.350  1.00 18.56           N
ATOM   1033  CA  ALA A 156      14.375 -26.969  -6.569  1.00 18.45           C
ATOM   1034  C   ALA A 156      13.153 -26.371  -7.248  1.00 17.15           C
ATOM   1035  O   ALA A 156      12.118 -26.157  -6.606  1.00 18.29           O
ATOM   1036  CB  ALA A 156      15.439 -25.888  -6.355  1.00 21.36           C
ATOM   1037  N   LEU A 157      13.273 -26.086  -8.546  1.00 16.78           N
ATOM   1038  CA  LEU A 157      12.196 -25.433  -9.288  1.00 15.62           C
ATOM   1039  C   LEU A 157      10.930 -26.279  -9.331  1.00 14.78           C
ATOM   1040  O   LEU A 157       9.807 -25.736  -9.342  1.00 14.34           O
ATOM   1041  CB  LEU A 157      12.669 -25.119 -10.700  1.00 16.66           C
ATOM   1042  CG  LEU A 157      13.774 -24.060 -10.741  1.00 17.23           C
ATOM   1043  CD1 LEU A 157      14.290 -23.909 -12.167  1.00 23.73           C
ATOM   1044  CD2 LEU A 157      13.264 -22.752 -10.167  1.00 20.72           C
ATOM   1045  N   ARG A 158      11.069 -27.603  -9.372  1.00 16.08           N
ATOM   1046  CA  ARG A 158       9.880 -28.420  -9.529  1.00 14.88           C
ATOM   1047  C   ARG A 158       8.943 -28.357  -8.331  1.00 14.71           C
ATOM   1048  O   ARG A 158       7.774 -28.737  -8.480  1.00 15.87           O
ATOM   1049  CB  ARG A 158      10.274 -29.868  -9.824  1.00 15.29           C
ATOM   1050  CG  ARG A 158      10.736 -30.660  -8.622  1.00 21.52           C
ATOM   1051  CD  ARG A 158      11.109 -32.064  -9.067  1.00 22.84           C
ATOM   1052  NE  ARG A 158       9.947 -32.758  -9.610  1.00 23.46           N
ATOM   1053  CZ  ARG A 158       9.931 -33.418 -10.760  1.00 26.21           C
ATOM   1054  NH1 ARG A 158      11.019 -33.533 -11.511  1.00 20.51           N
ATOM   1055  NH2 ARG A 158       8.795 -33.980 -11.164  1.00 23.79           N
ATOM   1056  N   VAL A 159       9.369 -27.809  -7.183  1.00 15.60           N
ATOM   1057  CA  VAL A 159       8.414 -27.729  -6.088  1.00 15.07           C
ATOM   1058  C   VAL A 159       7.286 -26.754  -6.432  1.00 14.52           C
ATOM   1059  O   VAL A 159       6.191 -26.861  -5.863  1.00 17.57           O
ATOM   1060  CB  VAL A 159       9.085 -27.371  -4.743  1.00 23.26           C
ATOM   1061  CG1 VAL A 159      10.376 -28.173  -4.538  1.00 20.77           C
ATOM   1062  CG2 VAL A 159       9.326 -25.899  -4.619  1.00 22.29           C
ATOM   1063  N   LEU A 160       7.501 -25.854  -7.404  1.00 15.54           N
ATOM   1064  CA  LEU A 160       6.443 -24.928  -7.801  1.00 13.14           C
ATOM   1065  C   LEU A 160       5.394 -25.595  -8.683  1.00 13.46           C
ATOM   1066  O   LEU A 160       4.251 -25.131  -8.742  1.00 13.57           O
ATOM   1067  CB  LEU A 160       7.038 -23.725  -8.530  1.00 12.95           C
ATOM   1068  CG  LEU A 160       8.190 -23.035  -7.808  1.00 12.07           C
ATOM   1069  CD1 LEU A 160       8.796 -21.947  -8.676  1.00 15.24           C
ATOM   1070  CD2 LEU A 160       7.666 -22.470  -6.480  1.00 14.42           C
ATOM   1071  N   ALA A 161       5.770 -26.655  -9.393  1.00 14.26           N
ATOM   1072  CA  ALA A 161       4.839 -27.389 -10.258  1.00 14.51           C
ATOM   1073  C   ALA A 161       5.348 -28.810 -10.404  1.00 12.66           C
ATOM   1074  O   ALA A 161       5.959 -29.172 -11.418  1.00 14.01           O
ATOM   1075  CB  ALA A 161       4.698 -26.722 -11.631  1.00 14.55           C
ATOM   1076  N   PRO A 162       5.104 -29.658  -9.401  1.00 14.10           N
ATOM   1077  CA  PRO A 162       5.733 -30.995  -9.405  1.00 15.62           C
ATOM   1078  C   PRO A 162       5.386 -31.846 -10.615  1.00 13.16           C
ATOM   1079  O   PRO A 162       6.217 -32.662 -11.038  1.00 16.73           O
ATOM   1080  CB  PRO A 162       5.218 -31.628  -8.106  1.00 16.44           C
ATOM   1081  CG  PRO A 162       4.935 -30.439  -7.208  1.00 16.73           C
ATOM   1082  CD  PRO A 162       4.452 -29.335  -8.119  1.00 15.04           C
ATOM   1083  N   ALA A 163       4.202 -31.676 -11.203  1.00 12.41           N
ATOM   1084  CA  ALA A 163       3.796 -32.468 -12.352  1.00 14.44           C
ATOM   1085  C   ALA A 163       3.737 -31.632 -13.629  1.00 14.47           C
ATOM   1086  O   ALA A 163       3.166 -32.068 -14.629  1.00 18.40           O
ATOM   1087  CB  ALA A 163       2.444 -33.131 -12.068  1.00 15.99           C
ATOM   1088  N   GLY A 164       4.350 -30.445 -13.616  1.00 14.20           N
ATOM   1089  CA  GLY A 164       4.205 -29.512 -14.717  1.00 14.87           C
ATOM   1090  C   GLY A 164       5.414 -28.637 -14.988  1.00 15.22           C
ATOM   1091  O   GLY A 164       5.290 -27.584 -15.618  1.00 15.59           O
ATOM   1092  N   THR A 165       6.595 -29.067 -14.579  1.00 13.43           N
ATOM   1093  CA  THR A 165       7.801 -28.268 -14.759  1.00 14.90           C
ATOM   1094  C   THR A 165       8.487 -28.694 -16.045  1.00 16.01           C
ATOM   1095  O   THR A 165       8.924 -29.846 -16.166  1.00 18.10           O
ATOM   1096  CB  THR A 165       8.724 -28.432 -13.557  1.00 13.58           C
ATOM   1097  OG1 THR A 165       8.103 -27.812 -12.425  1.00 14.25           O
ATOM   1098  CG2 THR A 165      10.103 -27.803 -13.826  1.00 15.77           C
ATOM   1099  N   THR A 166       8.583 -27.770 -17.003  1.00 13.50           N
ATOM   1100  CA  THR A 166       8.960 -28.120 -18.368  1.00 12.95           C
ATOM   1101  C   THR A 166      10.021 -27.173 -18.893  1.00 14.77           C
ATOM   1102  O   THR A 166       9.787 -25.962 -18.952  1.00 16.19           O
ATOM   1103  CB  THR A 166       7.730 -28.050 -19.280  1.00 21.11           C
ATOM   1104  OG1 THR A 166       6.681 -28.864 -18.733  1.00 31.07           O
ATOM   1105  CG2 THR A 166       8.076 -28.489 -20.690  1.00 22.96           C
ATOM   1106  N   HIS A 167      11.149 -27.719 -19.334  1.00 13.94           N
ATOM   1107  CA  HIS A 167      12.145 -26.931 -20.047  1.00 14.25           C
ATOM   1108  C   HIS A 167      11.908 -27.047 -21.548  1.00 14.15           C
ATOM   1109  O   HIS A 167      11.824 -28.159 -22.090  1.00 16.31           O
ATOM   1110  CB  HIS A 167      13.562 -27.388 -19.703  1.00 13.79           C
ATOM   1111  CG  HIS A 167      14.626 -26.601 -20.407  1.00 17.11           C
ATOM   1112  ND1 HIS A 167      15.320 -27.093 -21.491  1.00 20.65           N
ATOM   1113  CD2 HIS A 167      15.113 -25.355 -20.182  1.00 17.31           C
ATOM   1114  CE1 HIS A 167      16.189 -26.185 -21.904  1.00 19.44           C
ATOM   1115  NE2 HIS A 167      16.089 -25.124 -21.124  1.00 16.21           N
ATOM   1116  N   LEU A 168      11.832 -25.896 -22.225  1.00 12.90           N
ATOM   1117  CA  LEU A 168      11.439 -25.854 -23.623  1.00 13.39           C
ATOM   1118  C   LEU A 168      12.605 -25.831 -24.595  1.00 16.19           C
ATOM   1119  O   LEU A 168      12.430 -26.230 -25.752  1.00 18.98           O
ATOM   1120  CB  LEU A 168      10.576 -24.616 -23.891  1.00 15.94           C
ATOM   1121  CG  LEU A 168       9.282 -24.555 -23.078  1.00 14.93           C
ATOM   1122  CD1 LEU A 168       8.724 -23.135 -23.113  1.00 15.76           C
ATOM   1123  CD2 LEU A 168       8.269 -25.533 -23.657  1.00 15.76           C
ATOM   1124  N   GLY A 169      13.771 -25.386 -24.167  1.00 14.86           N
ATOM   1125  CA  GLY A 169      14.868 -25.176 -25.092  1.00 18.45           C
ATOM   1126  C   GLY A 169      15.682 -23.975 -24.670  1.00 17.48           C
ATOM   1127  O   GLY A 169      15.329 -23.249 -23.743  1.00 15.85           O
ATOM   1128  N   GLY A 170      16.789 -23.765 -25.393  1.00 17.79           N
ATOM   1129  CA  GLY A 170      17.788 -22.804 -24.957  1.00 16.97           C
ATOM   1130  C   GLY A 170      17.486 -21.357 -25.284  1.00 16.58           C
ATOM   1131  O   GLY A 170      18.060 -20.466 -24.653  1.00 17.33           O
ATOM   1132  N   ASP A 171      16.614 -21.102 -26.253  1.00 16.09           N
ATOM   1133  CA  ASP A 171      16.236 -19.740 -26.614  1.00 16.13           C
ATOM   1134  C   ASP A 171      15.375 -19.156 -25.496  1.00 18.08           C
ATOM   1135  O   ASP A 171      14.279 -19.659 -25.229  1.00 15.05           O
ATOM   1136  CB  ASP A 171      15.496 -19.793 -27.960  1.00 15.64           C
ATOM   1137  CG  ASP A 171      14.948 -18.453 -28.433  1.00 19.59           C
ATOM   1138  OD1 ASP A 171      14.877 -17.466 -27.661  1.00 17.36           O
ATOM   1139  OD2 ASP A 171      14.547 -18.412 -29.628  1.00 21.24           O
ATOM   1140  N   ALA A 172      15.861 -18.093 -24.840  1.00 14.50           N
ATOM   1141  CA  ALA A 172      15.152 -17.576 -23.668  1.00 16.32           C
ATOM   1142  C   ALA A 172      13.738 -17.102 -23.985  1.00 15.79           C
ATOM   1143  O   ALA A 172      12.913 -17.017 -23.065  1.00 15.93           O
ATOM   1144  CB  ALA A 172      15.938 -16.424 -23.025  1.00 15.59           C
ATOM   1145  N   GLY A 173      13.437 -16.787 -25.248  1.00 13.98           N
ATOM   1146  CA  GLY A 173      12.113 -16.322 -25.616  1.00 13.98           C
ATOM   1147  C   GLY A 173      11.046 -17.396 -25.712  1.00 13.07           C
ATOM   1148  O   GLY A 173       9.879 -17.063 -25.925  1.00 13.97           O
ATOM   1149  N   LEU A 174      11.401 -18.675 -25.556  1.00 14.15           N
ATOM   1150  CA  LEU A 174      10.433 -19.729 -25.875  1.00 14.41           C
ATOM   1151  C   LEU A 174       9.284 -19.786 -24.867  1.00 14.24           C
ATOM   1152  O   LEU A 174       8.136 -20.057 -25.243  1.00 13.69           O
ATOM   1153  CB  LEU A 174      11.137 -21.083 -25.945  1.00 15.91           C
ATOM   1154  CG  LEU A 174      12.126 -21.263 -27.094  1.00 17.02           C
ATOM   1155  CD1 LEU A 174      12.838 -22.605 -26.961  1.00 17.84           C
ATOM   1156  CD2 LEU A 174      11.401 -21.169 -28.430  1.00 18.30           C
ATOM   1157  N   ALA A 175       9.565 -19.534 -23.583  1.00 13.14           N
ATOM   1158  CA  ALA A 175       8.521 -19.630 -22.566  1.00 14.32           C
ATOM   1159  C   ALA A 175       7.366 -18.682 -22.852  1.00 14.06           C
ATOM   1160  O   ALA A 175       6.197 -19.104 -22.901  1.00 14.65           O
ATOM   1161  CB  ALA A 175       9.102 -19.353 -21.178  1.00 13.24           C
ATOM   1162  N   ALA A 176       7.670 -17.395 -23.069  1.00 13.76           N
ATOM   1163  CA  ALA A 176       6.610 -16.440 -23.353  1.00 13.71           C
ATOM   1164  C   ALA A 176       5.799 -16.891 -24.561  1.00 13.20           C
ATOM   1165  O   ALA A 176       4.554 -16.890 -24.522  1.00 14.57           O
ATOM   1166  CB  ALA A 176       7.201 -15.049 -23.577  1.00 15.49           C
ATOM   1167  N   LEU A 177       6.487 -17.367 -25.612  1.00 13.16           N
ATOM   1168  CA  LEU A 177       5.767 -17.703 -26.830  1.00 14.20           C
ATOM   1169  C   LEU A 177       4.889 -18.927 -26.615  1.00 13.72           C
ATOM   1170  O   LEU A 177       3.731 -18.956 -27.061  1.00 13.65           O
ATOM   1171  CB  LEU A 177       6.752 -17.929 -27.976  1.00 13.65           C
ATOM   1172  CG  LEU A 177       7.537 -16.708 -28.460  1.00 15.52           C
ATOM   1173  CD1 LEU A 177       8.463 -17.150 -29.599  1.00 14.69           C
ATOM   1174  CD2 LEU A 177       6.625 -15.564 -28.896  1.00 14.18           C
ATOM   1175  N   HIS A 178       5.398 -19.920 -25.872  1.00 11.96           N
ATOM   1176  CA  HIS A 178       4.579 -21.113 -25.656  1.00 13.25           C
ATOM   1177  C   HIS A 178       3.367 -20.774 -24.805  1.00 12.23           C
ATOM   1178  O   HIS A 178       2.254 -21.249 -25.091  1.00 12.84           O
ATOM   1179  CB  HIS A 178       5.374 -22.225 -24.982  1.00 14.54           C
ATOM   1180  CG  HIS A 178       6.216 -23.039 -25.915  1.00 13.52           C
ATOM   1181  ND1 HIS A 178       7.431 -22.598 -26.395  1.00 14.11           N
ATOM   1182  CD2 HIS A 178       6.049 -24.293 -26.402  1.00 13.78           C
ATOM   1183  CE1 HIS A 178       7.965 -23.540 -27.157  1.00 16.05           C
ATOM   1184  NE2 HIS A 178       7.145 -24.577 -27.178  1.00 13.65           N
ATOM   1185  N   ASP A 179       3.560 -19.920 -23.786  1.00 11.04           N
ATOM   1186  CA  ASP A 179       2.446 -19.531 -22.936  1.00 12.39           C
ATOM   1187  C   ASP A 179       1.333 -18.964 -23.800  1.00 12.77           C
ATOM   1188  O   ASP A 179       0.188 -19.455 -23.789  1.00 13.37           O
ATOM   1189  CB  ASP A 179       2.945 -18.502 -21.919  1.00 11.83           C
ATOM   1190  CG  ASP A 179       1.941 -18.182 -20.830  1.00 20.66           C
ATOM   1191  OD1 ASP A 179       0.885 -18.832 -20.740  1.00 19.02           O
ATOM   1192  OD2 ASP A 179       2.247 -17.266 -20.042  1.00 20.99           O
ATOM   1193  N   LEU A 180       1.691 -18.005 -24.661  1.00 11.27           N
ATOM   1194  CA  LEU A 180       0.656 -17.349 -25.443  1.00 13.20           C
ATOM   1195  C   LEU A 180       0.028 -18.327 -26.425  1.00 14.41           C
ATOM   1196  O   LEU A 180      -1.206 -18.330 -26.610  1.00 13.19           O
ATOM   1197  CB  LEU A 180       1.252 -16.139 -26.161  1.00 13.97           C
ATOM   1198  CG  LEU A 180       1.650 -15.024 -25.192  1.00 13.95           C
ATOM   1199  CD1 LEU A 180       2.448 -13.992 -25.966  1.00 18.15           C
ATOM   1200  CD2 LEU A 180       0.409 -14.407 -24.578  1.00 15.46           C
ATOM   1201  N   ALA A 181       0.849 -19.206 -27.013  1.00 12.73           N
ATOM   1202  CA  ALA A 181       0.316 -20.145 -27.990  1.00 13.60           C
ATOM   1203  C   ALA A 181      -0.675 -21.083 -27.327  1.00 13.51           C
ATOM   1204  O   ALA A 181      -1.736 -21.387 -27.892  1.00 12.17           O
ATOM   1205  CB  ALA A 181       1.457 -20.925 -28.646  1.00 13.78           C
ATOM   1206  N   LEU A 182      -0.369 -21.509 -26.095  1.00 10.32           N
ATOM   1207  CA  LEU A 182      -1.284 -22.425 -25.426  1.00 11.77           C
ATOM   1208  C   LEU A 182      -2.573 -21.708 -25.056  1.00 12.69           C
ATOM   1209  O   LEU A 182      -3.666 -22.281 -25.180  1.00 13.69           O
ATOM   1210  CB  LEU A 182      -0.617 -23.022 -24.189  1.00 12.20           C
ATOM   1211  CG  LEU A 182       0.530 -23.954 -24.588  1.00 11.18           C
ATOM   1212  CD1 LEU A 182       1.332 -24.351 -23.347  1.00 13.22           C
ATOM   1213  CD2 LEU A 182       0.014 -25.203 -25.347  1.00 11.70           C
ATOM   1214  N   LEU A 183      -2.471 -20.425 -24.663  1.00 11.82           N
ATOM   1215  CA  LEU A 183      -3.695 -19.690 -24.381  1.00 12.71           C
ATOM   1216  C   LEU A 183      -4.534 -19.556 -25.639  1.00 13.87           C
ATOM   1217  O   LEU A 183      -5.771 -19.591 -25.566  1.00 12.47           O
ATOM   1218  CB  LEU A 183      -3.379 -18.311 -23.788  1.00 12.63           C
ATOM   1219  CG  LEU A 183      -2.702 -18.359 -22.414  1.00 14.05           C
ATOM   1220  CD1 LEU A 183      -2.330 -16.943 -21.989  1.00 17.77           C
ATOM   1221  CD2 LEU A 183      -3.631 -18.988 -21.369  1.00 16.03           C
ATOM   1222  N   GLY A 184      -3.882 -19.462 -26.802  1.00 10.83           N
ATOM   1223  CA  GLY A 184      -4.644 -19.394 -28.045  1.00 14.62           C
ATOM   1224  C   GLY A 184      -5.539 -20.602 -28.228  1.00 12.51           C
ATOM   1225  O   GLY A 184      -6.704 -20.471 -28.634  1.00 13.69           O
ATOM   1226  N   ILE A 185      -5.029 -21.788 -27.875  1.00 13.30           N
ATOM   1227  CA  ILE A 185      -5.849 -22.995 -27.958  1.00 13.78           C
ATOM   1228  C   ILE A 185      -7.042 -22.886 -27.026  1.00 12.69           C
ATOM   1229  O   ILE A 185      -8.187 -23.148 -27.422  1.00 12.82           O
ATOM   1230  CB  ILE A 185      -4.991 -24.227 -27.650  1.00 15.04           C
ATOM   1231  CG1 ILE A 185      -3.992 -24.392 -28.796  1.00 18.75           C
ATOM   1232  CG2 ILE A 185      -5.884 -25.456 -27.498  1.00 16.92           C
ATOM   1233  CD1 ILE A 185      -3.060 -25.506 -28.573  1.00 17.46           C
ATOM   1234  N   MET A 186      -6.802 -22.390 -25.807  1.00 12.71           N
ATOM   1235  CA  MET A 186      -7.884 -22.218 -24.847  1.00 15.68           C
ATOM   1236  C   MET A 186      -8.953 -21.289 -25.394  1.00 12.40           C
ATOM   1237  O   MET A 186     -10.151 -21.620 -25.369  1.00 12.25           O
ATOM   1238  CB  MET A 186      -7.308 -21.718 -23.528  1.00 13.51           C
ATOM   1239  CG  MET A 186      -8.278 -21.685 -22.373  1.00 18.07           C
ATOM   1240  SD  MET A 186      -7.809 -20.533 -21.050  1.00 16.77           S
ATOM   1241  CE  MET A 186      -7.402 -18.974 -21.862  1.00 16.46           C
ATOM   1242  N   TRP A 187      -8.539 -20.159 -25.980  1.00 12.51           N
ATOM   1243  CA  TRP A 187      -9.550 -19.227 -26.462  1.00 12.80           C
ATOM   1244  C   TRP A 187     -10.320 -19.835 -27.630  1.00 13.51           C
ATOM   1245  O   TRP A 187     -11.549 -19.681 -27.721  1.00 13.79           O
ATOM   1246  CB  TRP A 187      -8.900 -17.897 -26.853  1.00 12.93           C
ATOM   1247  CG  TRP A 187      -8.353 -17.122 -25.682  1.00 12.71           C
ATOM   1248  CD1 TRP A 187      -8.972 -16.910 -24.468  1.00 14.03           C
ATOM   1249  CD2 TRP A 187      -7.076 -16.477 -25.591  1.00 13.19           C
ATOM   1250  NE1 TRP A 187      -8.161 -16.159 -23.648  1.00 14.30           N
ATOM   1251  CE2 TRP A 187      -6.990 -15.894 -24.308  1.00 13.33           C
ATOM   1252  CE3 TRP A 187      -5.993 -16.338 -26.467  1.00 12.43           C
ATOM   1253  CZ2 TRP A 187      -5.874 -15.183 -23.885  1.00 12.89           C
ATOM   1254  CZ3 TRP A 187      -4.877 -15.633 -26.035  1.00 12.12           C
ATOM   1255  CH2 TRP A 187      -4.833 -15.058 -24.763  1.00 13.17           C
ATOM   1256  N   GLY A 188      -9.628 -20.613 -28.469  1.00 12.44           N
ATOM   1257  CA  GLY A 188     -10.311 -21.272 -29.571  1.00 16.57           C
ATOM   1258  C   GLY A 188     -11.387 -22.218 -29.080  1.00 15.22           C
ATOM   1259  O   GLY A 188     -12.497 -22.246 -29.629  1.00 16.24           O
ATOM   1260  N   VAL A 189     -11.092 -22.973 -28.014  1.00 12.77           N
ATOM   1261  CA  VAL A 189     -12.073 -23.909 -27.483  1.00 14.30           C
ATOM   1262  C   VAL A 189     -13.242 -23.142 -26.902  1.00 14.52           C
ATOM   1263  O   VAL A 189     -14.416 -23.429 -27.195  1.00 13.06           O
ATOM   1264  CB  VAL A 189     -11.453 -24.811 -26.406  1.00 15.03           C
ATOM   1265  CG1 VAL A 189     -12.563 -25.637 -25.747  1.00 16.93           C
ATOM   1266  CG2 VAL A 189     -10.389 -25.716 -26.965  1.00 19.24           C
ATOM   1267  N   LEU A 190     -12.929 -22.126 -26.089  1.00 12.98           N
ATOM   1268  CA  LEU A 190     -13.996 -21.470 -25.352  1.00 13.11           C
ATOM   1269  C   LEU A 190     -14.901 -20.712 -26.306  1.00 11.29           C
ATOM   1270  O   LEU A 190     -16.129 -20.739 -26.155  1.00 12.81           O
ATOM   1271  CB  LEU A 190     -13.424 -20.552 -24.272  1.00 13.35           C
ATOM   1272  CG  LEU A 190     -12.696 -21.270 -23.140  1.00 16.66           C
ATOM   1273  CD1 LEU A 190     -12.130 -20.232 -22.172  1.00 16.89           C
ATOM   1274  CD2 LEU A 190     -13.628 -22.265 -22.436  1.00 19.59           C
ATOM   1275  N   ASN A 191     -14.320 -20.078 -27.331  1.00 12.30           N
ATOM   1276  CA  ASN A 191     -15.146 -19.393 -28.312  1.00 13.59           C
ATOM   1277  C   ASN A 191     -16.050 -20.380 -29.027  1.00 12.42           C
ATOM   1278  O   ASN A 191     -17.249 -20.123 -29.198  1.00 12.94           O
ATOM   1279  CB  ASN A 191     -14.257 -18.652 -29.308  1.00 14.09           C
ATOM   1280  CG  ASN A 191     -13.675 -17.389 -28.733  1.00 17.10           C
ATOM   1281  OD1 ASN A 191     -14.021 -16.976 -27.618  1.00 15.15           O
ATOM   1282  ND2 ASN A 191     -12.796 -16.740 -29.502  1.00 18.54           N
ATOM   1283  N   GLY A 192     -15.506 -21.547 -29.394  1.00 12.08           N
ATOM   1284  CA  GLY A 192     -16.334 -22.548 -30.044  1.00 12.65           C
ATOM   1285  C   GLY A 192     -17.457 -22.994 -29.136  1.00 12.15           C
ATOM   1286  O   GLY A 192     -18.601 -23.167 -29.573  1.00 11.74           O
ATOM   1287  N   PHE A 193     -17.157 -23.145 -27.845  1.00 11.96           N
ATOM   1288  CA  PHE A 193     -18.217 -23.565 -26.945  1.00 11.74           C
ATOM   1289  C   PHE A 193     -19.269 -22.479 -26.827  1.00 12.67           C
ATOM   1290  O   PHE A 193     -20.475 -22.759 -26.921  1.00 11.76           O
ATOM   1291  CB  PHE A 193     -17.665 -23.891 -25.565  1.00 11.57           C
ATOM   1292  CG  PHE A 193     -18.735 -24.186 -24.567  1.00 12.09           C
ATOM   1293  CD1 PHE A 193     -19.618 -25.240 -24.777  1.00 14.14           C
ATOM   1294  CD2 PHE A 193     -18.886 -23.400 -23.436  1.00 15.06           C
ATOM   1295  CE1 PHE A 193     -20.621 -25.520 -23.858  1.00 14.94           C
ATOM   1296  CE2 PHE A 193     -19.904 -23.671 -22.512  1.00 15.45           C
ATOM   1297  CZ  PHE A 193     -20.770 -24.725 -22.728  1.00 14.87           C
ATOM   1298  N   LEU A 194     -18.829 -21.230 -26.676  1.00 12.51           N
ATOM   1299  CA  LEU A 194     -19.796 -20.187 -26.355  1.00 12.62           C
ATOM   1300  C   LEU A 194     -20.611 -19.810 -27.578  1.00 12.89           C
ATOM   1301  O   LEU A 194     -21.831 -19.624 -27.488  1.00 14.23           O
ATOM   1302  CB  LEU A 194     -19.080 -18.969 -25.795  1.00 11.68           C
ATOM   1303  CG  LEU A 194     -18.441 -19.258 -24.445  1.00 12.67           C
ATOM   1304  CD1 LEU A 194     -17.566 -18.085 -23.984  1.00 15.31           C
ATOM   1305  CD2 LEU A 194     -19.507 -19.566 -23.392  1.00 15.83           C
ATOM   1306  N   HIS A 195     -19.969 -19.762 -28.739  1.00 12.84           N
ATOM   1307  CA  HIS A 195     -20.735 -19.557 -29.954  1.00 15.37           C
ATOM   1308  C   HIS A 195     -21.714 -20.704 -30.165  1.00 14.12           C
ATOM   1309  O   HIS A 195     -22.887 -20.480 -30.494  1.00 14.62           O
ATOM   1310  CB  HIS A 195     -19.804 -19.410 -31.150  1.00 14.87           C
ATOM   1311  CG  HIS A 195     -20.533 -19.213 -32.437  1.00 15.80           C
ATOM   1312  ND1 HIS A 195     -20.496 -20.133 -33.458  1.00 17.13           N
ATOM   1313  CD2 HIS A 195     -21.369 -18.228 -32.848  1.00 17.96           C
ATOM   1314  CE1 HIS A 195     -21.256 -19.710 -34.457  1.00 21.79           C
ATOM   1315  NE2 HIS A 195     -21.795 -18.557 -34.111  1.00 20.09           N
ATOM   1316  N   GLY A 196     -21.266 -21.938 -29.904  1.00 11.25           N
ATOM   1317  CA  GLY A 196     -22.156 -23.065 -30.103  1.00 13.72           C
ATOM   1318  C   GLY A 196     -23.309 -22.993 -29.132  1.00 14.37           C
ATOM   1319  O   GLY A 196     -24.464 -23.278 -29.496  1.00 15.11           O
ATOM   1320  N   ALA A 197     -23.020 -22.525 -27.900  1.00 14.30           N
ATOM   1321  CA  ALA A 197     -24.075 -22.388 -26.912  1.00 14.94           C
ATOM   1322  C   ALA A 197     -25.076 -21.333 -27.349  1.00 14.59           C
ATOM   1323  O   ALA A 197     -26.285 -21.502 -27.150  1.00 15.98           O
ATOM   1324  CB  ALA A 197     -23.475 -22.049 -25.547  1.00 13.73           C
ATOM   1325  N   ALA A 198     -24.598 -20.262 -27.994  1.00 15.96           N
ATOM   1326  CA  ALA A 198     -25.536 -19.258 -28.485  1.00 14.90           C
ATOM   1327  C   ALA A 198     -26.398 -19.841 -29.593  1.00 15.38           C
ATOM   1328  O   ALA A 198     -27.629 -19.706 -29.562  1.00 15.36           O
ATOM   1329  CB  ALA A 198     -24.778 -18.020 -28.959  1.00 15.94           C
ATOM   1330  N   LEU A 199     -25.777 -20.587 -30.514  1.00 15.27           N
ATOM   1331  CA  LEU A 199     -26.518 -21.154 -31.639  1.00 13.86           C
ATOM   1332  C   LEU A 199     -27.590 -22.119 -31.137  1.00 15.84           C
ATOM   1333  O   LEU A 199     -28.780 -22.010 -31.476  1.00 16.12           O
ATOM   1334  CB  LEU A 199     -25.529 -21.865 -32.574  1.00 15.37           C
ATOM   1335  CG  LEU A 199     -26.113 -22.495 -33.833  1.00 18.15           C
ATOM   1336  CD1 LEU A 199     -26.519 -21.396 -34.803  1.00 20.24           C
ATOM   1337  CD2 LEU A 199     -25.117 -23.465 -34.474  1.00 18.32           C
ATOM   1338  N   LEU A 200     -27.180 -23.050 -30.277  1.00 13.19           N
ATOM   1339  CA  LEU A 200     -28.099 -24.051 -29.760  1.00 13.09           C
ATOM   1340  C   LEU A 200     -29.132 -23.425 -28.837  1.00 14.65           C
ATOM   1341  O   LEU A 200     -30.257 -23.943 -28.733  1.00 14.61           O
ATOM   1342  CB  LEU A 200     -27.298 -25.142 -29.043  1.00 13.16           C
ATOM   1343  CG  LEU A 200     -26.446 -25.978 -30.002  1.00 15.13           C
ATOM   1344  CD1 LEU A 200     -25.443 -26.819 -29.229  1.00 15.85           C
ATOM   1345  CD2 LEU A 200     -27.333 -26.854 -30.858  1.00 17.59           C
ATOM   1346  N   GLY A 201     -28.785 -22.294 -28.213  1.00 13.76           N
ATOM   1347  CA  GLY A 201     -29.735 -21.628 -27.343  1.00 16.09           C
ATOM   1348  C   GLY A 201     -30.968 -21.166 -28.094  1.00 15.95           C
ATOM   1349  O   GLY A 201     -32.051 -21.062 -27.502  1.00 16.84           O
ATOM   1350  N   THR A 202     -30.838 -20.910 -29.412  1.00 15.20           N
ATOM   1351  CA  THR A 202     -32.022 -20.501 -30.170  1.00 17.81           C
ATOM   1352  C   THR A 202     -33.061 -21.607 -30.244  1.00 18.86           C
ATOM   1353  O   THR A 202     -34.244 -21.317 -30.460  1.00 22.82           O
ATOM   1354  CB  THR A 202     -31.662 -20.055 -31.592  1.00 17.47           C
ATOM   1355  OG1 THR A 202     -31.239 -21.180 -32.381  1.00 17.88           O
ATOM   1356  CG2 THR A 202     -30.593 -18.978 -31.585  1.00 18.53           C
ATOM   1357  N   ALA A 203     -32.653 -22.859 -30.071  1.00 16.42           N
ATOM   1358  CA  ALA A 203     -33.552 -23.998 -30.094  1.00 19.73           C
ATOM   1359  C   ALA A 203     -33.911 -24.478 -28.694  1.00 19.46           C
ATOM   1360  O   ALA A 203     -34.453 -25.580 -28.541  1.00 22.12           O
ATOM   1361  CB  ALA A 203     -32.923 -25.136 -30.898  1.00 17.39           C
ATOM   1362  N   GLY A 204     -33.602 -23.693 -27.667  1.00 16.60           N
ATOM   1363  CA  GLY A 204     -33.934 -24.075 -26.309  1.00 18.83           C
ATOM   1364  C   GLY A 204     -32.958 -25.016 -25.639  1.00 19.30           C
ATOM   1365  O   GLY A 204     -33.264 -25.537 -24.559  1.00 19.06           O
ATOM   1366  N   VAL A 205     -31.792 -25.246 -26.237  1.00 15.08           N
ATOM   1367  CA  VAL A 205     -30.820 -26.174 -25.676  1.00 13.84           C
ATOM   1368  C   VAL A 205     -30.064 -25.485 -24.546  1.00 12.98           C
ATOM   1369  O   VAL A 205     -29.516 -24.390 -24.725  1.00 14.55           O
ATOM   1370  CB  VAL A 205     -29.855 -26.662 -26.769  1.00 15.39           C
ATOM   1371  CG1 VAL A 205     -28.818 -27.623 -26.191  1.00 15.20           C
ATOM   1372  CG2 VAL A 205     -30.625 -27.345 -27.879  1.00 14.85           C
ATOM   1373  N   ARG A 206     -30.042 -26.122 -23.377  1.00 14.71           N
ATOM   1374  CA  ARG A 206     -29.256 -25.608 -22.263  1.00 15.64           C
ATOM   1375  C   ARG A 206     -27.771 -25.798 -22.546  1.00 15.53           C
ATOM   1376  O   ARG A 206     -27.361 -26.812 -23.122  1.00 14.10           O
ATOM   1377  CB  ARG A 206     -29.636 -26.333 -20.966  1.00 17.80           C
ATOM   1378  CG  ARG A 206     -31.045 -26.024 -20.428  1.00 21.49           C
ATOM   1379  CD  ARG A 206     -31.162 -24.566 -20.061  1.00 24.50           C
ATOM   1380  NE  ARG A 206     -32.391 -24.292 -19.323  1.00 36.05           N
ATOM   1381  CZ  ARG A 206     -32.842 -23.074 -19.054  1.00 44.18           C
ATOM   1382  NH1 ARG A 206     -32.169 -21.993 -19.414  1.00 42.96           N
ATOM   1383  NH2 ARG A 206     -33.997 -22.936 -18.407  1.00 43.80           N
ATOM   1384  N   ALA A 207     -26.957 -24.811 -22.153  1.00 14.86           N
ATOM   1385  CA  ALA A 207     -25.516 -24.977 -22.304  1.00 15.11           C
ATOM   1386  C   ALA A 207     -25.015 -26.194 -21.539  1.00 13.54           C
ATOM   1387  O   ALA A 207     -24.077 -26.857 -21.982  1.00 12.32           O
ATOM   1388  CB  ALA A 207     -24.779 -23.710 -21.864  1.00 16.03           C
ATOM   1389  N   GLY A 208     -25.624 -26.522 -20.399  1.00 12.51           N
ATOM   1390  CA  GLY A 208     -25.191 -27.712 -19.697  1.00 14.37           C
ATOM   1391  C   GLY A 208     -25.565 -29.006 -20.391  1.00 13.97           C
ATOM   1392  O   GLY A 208     -24.978 -30.048 -20.090  1.00 15.72           O
ATOM   1393  N   ASP A 209     -26.521 -28.963 -21.326  1.00 12.06           N
ATOM   1394  CA  ASP A 209     -26.790 -30.159 -22.116  1.00 13.53           C
ATOM   1395  C   ASP A 209     -25.798 -30.289 -23.263  1.00 14.22           C
ATOM   1396  O   ASP A 209     -25.434 -31.409 -23.647  1.00 18.13           O
ATOM   1397  CB  ASP A 209     -28.220 -30.118 -22.658  1.00 15.19           C
ATOM   1398  CG  ASP A 209     -29.248 -30.585 -21.640  1.00 21.85           C
ATOM   1399  OD1 ASP A 209     -28.853 -31.150 -20.602  1.00 20.56           O
ATOM   1400  OD2 ASP A 209     -30.463 -30.425 -21.910  1.00 25.36           O
ATOM   1401  N   PHE A 210     -25.335 -29.160 -23.802  1.00 12.87           N
ATOM   1402  CA  PHE A 210     -24.344 -29.174 -24.871  1.00 12.29           C
ATOM   1403  C   PHE A 210     -22.966 -29.507 -24.328  1.00 12.65           C
ATOM   1404  O   PHE A 210     -22.176 -30.183 -24.995  1.00 13.51           O
ATOM   1405  CB  PHE A 210     -24.351 -27.801 -25.549  1.00 12.33           C
ATOM   1406  CG  PHE A 210     -23.294 -27.599 -26.613  1.00 11.84           C
ATOM   1407  CD1 PHE A 210     -23.064 -28.548 -27.605  1.00 14.52           C
ATOM   1408  CD2 PHE A 210     -22.565 -26.427 -26.633  1.00 12.98           C
ATOM   1409  CE1 PHE A 210     -22.103 -28.319 -28.586  1.00 12.86           C
ATOM   1410  CE2 PHE A 210     -21.620 -26.196 -27.603  1.00 13.20           C
ATOM   1411  CZ  PHE A 210     -21.387 -27.146 -28.586  1.00 13.60           C
ATOM   1412  N   ALA A 211     -22.685 -29.074 -23.112  1.00 11.49           N
ATOM   1413  CA  ALA A 211     -21.317 -29.131 -22.611  1.00 13.74           C
ATOM   1414  C   ALA A 211     -20.684 -30.519 -22.620  1.00 13.55           C
ATOM   1415  O   ALA A 211     -19.485 -30.597 -22.929  1.00 12.81           O
ATOM   1416  CB  ALA A 211     -21.266 -28.516 -21.203  1.00 14.81           C
ATOM   1417  N   PRO A 212     -21.355 -31.614 -22.239  1.00 13.87           N
ATOM   1418  CA  PRO A 212     -20.652 -32.916 -22.248  1.00 14.18           C
ATOM   1419  C   PRO A 212     -20.226 -33.327 -23.644  1.00 14.00           C
ATOM   1420  O   PRO A 212     -19.139 -33.893 -23.831  1.00 13.87           O
ATOM   1421  CB  PRO A 212     -21.687 -33.888 -21.659  1.00 17.05           C
ATOM   1422  CG  PRO A 212     -22.568 -33.008 -20.822  1.00 16.52           C
ATOM   1423  CD  PRO A 212     -22.679 -31.719 -21.602  1.00 15.53           C
ATOM   1424  N   LEU A 213     -21.052 -33.012 -24.641  1.00 14.51           N
ATOM   1425  CA  LEU A 213     -20.674 -33.285 -26.024  1.00 12.20           C
ATOM   1426  C   LEU A 213     -19.536 -32.377 -26.465  1.00 11.50           C
ATOM   1427  O   LEU A 213     -18.595 -32.820 -27.144  1.00 12.98           O
ATOM   1428  CB  LEU A 213     -21.885 -33.112 -26.948  1.00 14.31           C
ATOM   1429  CG  LEU A 213     -23.047 -34.104 -26.812  1.00 17.59           C
ATOM   1430  CD1 LEU A 213     -23.816 -33.936 -25.503  1.00 20.30           C
ATOM   1431  CD2 LEU A 213     -23.989 -33.929 -27.989  1.00 19.69           C
ATOM   1432  N   ALA A 214     -19.590 -31.108 -26.073  1.00 11.51           N
ATOM   1433  CA  ALA A 214     -18.515 -30.182 -26.421  1.00 12.33           C
ATOM   1434  C   ALA A 214     -17.199 -30.592 -25.779  1.00 13.33           C
ATOM   1435  O   ALA A 214     -16.138 -30.530 -26.415  1.00 10.93           O
ATOM   1436  CB  ALA A 214     -18.884 -28.774 -25.971  1.00 11.52           C
ATOM   1437  N   ALA A 215     -17.255 -31.014 -24.515  1.00 12.02           N
ATOM   1438  CA  ALA A 215     -16.040 -31.422 -23.813  1.00 11.15           C
ATOM   1439  C   ALA A 215     -15.464 -32.682 -24.434  1.00 12.75           C
ATOM   1440  O   ALA A 215     -14.238 -32.801 -24.589  1.00 12.46           O
ATOM   1441  CB  ALA A 215     -16.338 -31.651 -22.338  1.00 12.04           C
ATOM   1442  N   ARG A 216     -16.330 -33.640 -24.795  1.00 11.31           N
ATOM   1443  CA  ARG A 216     -15.818 -34.844 -25.437  1.00 11.86           C
ATOM   1444  C   ARG A 216     -15.188 -34.508 -26.777  1.00 13.05           C
ATOM   1445  O   ARG A 216     -14.138 -35.061 -27.122  1.00 12.93           O
ATOM   1446  CB  ARG A 216     -16.913 -35.892 -25.611  1.00 12.12           C
ATOM   1447  CG  ARG A 216     -16.341 -37.176 -26.202  1.00 13.54           C
ATOM   1448  CD  ARG A 216     -17.381 -38.268 -26.426  1.00 18.02           C
ATOM   1449  NE  ARG A 216     -16.745 -39.520 -26.832  1.00 19.07           N
ATOM   1450  CZ  ARG A 216     -16.506 -39.861 -28.094  1.00 19.28           C
ATOM   1451  NH1 ARG A 216     -16.859 -39.080 -29.103  1.00 17.40           N
ATOM   1452  NH2 ARG A 216     -15.884 -41.006 -28.351  1.00 20.02           N
ATOM   1453  N   MET A 217     -15.808 -33.595 -27.540  1.00 12.21           N
ATOM   1454  CA  MET A 217     -15.201 -33.181 -28.799  1.00 11.51           C
ATOM   1455  C   MET A 217     -13.825 -32.589 -28.557  1.00 12.07           C
ATOM   1456  O   MET A 217     -12.882 -32.857 -29.312  1.00 11.03           O
ATOM   1457  CB  MET A 217     -16.093 -32.163 -29.511  1.00 11.59           C
ATOM   1458  CG  MET A 217     -15.572 -31.740 -30.870  1.00 11.12           C
ATOM   1459  SD  MET A 217     -15.955 -33.057 -32.079  1.00 20.56           S
ATOM   1460  CE  MET A 217     -15.620 -32.268 -33.646  1.00 23.30           C
ATOM   1461  N   THR A 218     -13.701 -31.752 -27.527  1.00 11.58           N
ATOM   1462  CA  THR A 218     -12.405 -31.147 -27.232  1.00 10.89           C
ATOM   1463  C   THR A 218     -11.360 -32.233 -26.998  1.00 12.15           C
ATOM   1464  O   THR A 218     -10.230 -32.185 -27.530  1.00 12.43           O
ATOM   1465  CB  THR A 218     -12.551 -30.216 -26.021  1.00 13.19           C
ATOM   1466  OG1 THR A 218     -13.565 -29.232 -26.316  1.00 13.27           O
ATOM   1467  CG2 THR A 218     -11.268 -29.488 -25.711  1.00 14.77           C
ATOM   1468  N   THR A 219     -11.731 -33.239 -26.198  1.00 11.94           N
ATOM   1469  CA  THR A 219     -10.786 -34.312 -25.920  1.00 11.74           C
ATOM   1470  C   THR A 219     -10.400 -35.049 -27.199  1.00 11.98           C
ATOM   1471  O   THR A 219      -9.219 -35.360 -27.419  1.00 14.79           O
ATOM   1472  CB  THR A 219     -11.390 -35.263 -24.889  1.00 12.34           C
ATOM   1473  OG1 THR A 219     -11.624 -34.518 -23.684  1.00 14.33           O
ATOM   1474  CG2 THR A 219     -10.427 -36.401 -24.580  1.00 15.56           C
ATOM   1475  N   VAL A 220     -11.381 -35.334 -28.058  1.00 12.52           N
ATOM   1476  CA  VAL A 220     -11.094 -36.024 -29.317  1.00 13.45           C
ATOM   1477  C   VAL A 220     -10.140 -35.205 -30.180  1.00 14.32           C
ATOM   1478  O   VAL A 220      -9.217 -35.748 -30.802  1.00 14.41           O
ATOM   1479  CB  VAL A 220     -12.411 -36.314 -30.064  1.00 12.72           C
ATOM   1480  CG1 VAL A 220     -12.131 -36.783 -31.497  1.00 16.75           C
ATOM   1481  CG2 VAL A 220     -13.213 -37.334 -29.297  1.00 15.81           C
ATOM   1482  N   VAL A 221     -10.351 -33.887 -30.248  1.00 11.81           N
ATOM   1483  CA  VAL A 221      -9.544 -33.079 -31.159  1.00 12.38           C
ATOM   1484  C   VAL A 221      -8.097 -32.963 -30.683  1.00 13.36           C
ATOM   1485  O   VAL A 221      -7.204 -32.682 -31.494  1.00 14.91           O
ATOM   1486  CB  VAL A 221     -10.219 -31.710 -31.360  1.00 13.38           C
ATOM   1487  CG1 VAL A 221      -9.357 -30.791 -32.214  1.00 16.56           C
ATOM   1488  CG2 VAL A 221     -11.574 -31.916 -32.023  1.00 18.14           C
ATOM   1489  N   ALA A 222      -7.832 -33.185 -29.389  1.00 13.39           N
ATOM   1490  CA  ALA A 222      -6.424 -33.271 -28.954  1.00 11.70           C
ATOM   1491  C   ALA A 222      -5.627 -34.277 -29.809  1.00 15.28           C
ATOM   1492  O   ALA A 222      -4.454 -34.040 -30.186  1.00 15.69           O
ATOM   1493  CB  ALA A 222      -6.371 -33.633 -27.470  1.00 16.71           C
ATOM   1494  N   GLY A 223      -6.270 -35.394 -30.168  1.00 15.34           N
ATOM   1495  CA  GLY A 223      -5.627 -36.363 -31.040  1.00 17.68           C
ATOM   1496  C   GLY A 223      -5.413 -35.850 -32.445  1.00 17.62           C
ATOM   1497  O   GLY A 223      -4.426 -36.208 -33.092  1.00 16.77           O
ATOM   1498  N   TYR A 224      -6.323 -35.001 -32.934  1.00 13.20           N
ATOM   1499  CA  TYR A 224      -6.133 -34.368 -34.234  1.00 13.53           C
ATOM   1500  C   TYR A 224      -4.914 -33.463 -34.231  1.00 14.61           C
ATOM   1501  O   TYR A 224      -4.247 -33.297 -35.259  1.00 15.45           O
ATOM   1502  CB  TYR A 224      -7.361 -33.536 -34.594  1.00 15.13           C
ATOM   1503  CG  TYR A 224      -8.661 -34.280 -34.796  1.00 14.31           C
ATOM   1504  CD1 TYR A 224      -8.779 -35.645 -34.551  1.00 18.05           C
ATOM   1505  CD2 TYR A 224      -9.790 -33.585 -35.184  1.00 18.18           C
ATOM   1506  CE1 TYR A 224      -9.999 -36.290 -34.730  1.00 19.14           C
ATOM   1507  CE2 TYR A 224     -10.997 -34.217 -35.361  1.00 20.81           C
ATOM   1508  CZ  TYR A 224     -11.095 -35.564 -35.138  1.00 22.31           C
ATOM   1509  OH  TYR A 224     -12.316 -36.163 -35.331  1.00 22.86           O
ATOM   1510  N   VAL A 225      -4.634 -32.844 -33.085  1.00 12.94           N
ATOM   1511  CA  VAL A 225      -3.481 -31.951 -32.975  1.00 12.72           C
ATOM   1512  C   VAL A 225      -2.186 -32.731 -33.176  1.00 13.99           C
ATOM   1513  O   VAL A 225      -1.323 -32.361 -34.000  1.00 14.66           O
ATOM   1514  CB  VAL A 225      -3.513 -31.230 -31.617  1.00 15.82           C
ATOM   1515  CG1 VAL A 225      -2.183 -30.566 -31.317  1.00 15.02           C
ATOM   1516  CG2 VAL A 225      -4.660 -30.216 -31.587  1.00 18.55           C
ATOM   1517  N   THR A 226      -2.026 -33.835 -32.427  1.00 14.74           N
ATOM   1518  CA  THR A 226      -0.786 -34.593 -32.651  1.00 15.71           C
ATOM   1519  C   THR A 226      -0.761 -35.236 -34.036  1.00 15.08           C
ATOM   1520  O   THR A 226       0.310 -35.338 -34.651  1.00 15.11           O
ATOM   1521  CB  THR A 226      -0.552 -35.649 -31.569  1.00 15.63           C
ATOM   1522  OG1 THR A 226      -1.780 -36.293 -31.227  1.00 18.14           O
ATOM   1523  CG2 THR A 226       0.082 -35.011 -30.320  1.00 20.07           C
ATOM   1524  N   ALA A 227      -1.924 -35.618 -34.577  1.00 14.79           N
ATOM   1525  CA  ALA A 227      -1.930 -36.162 -35.936  1.00 13.86           C
ATOM   1526  C   ALA A 227      -1.480 -35.133 -36.965  1.00 15.45           C
ATOM   1527  O   ALA A 227      -0.852 -35.494 -37.967  1.00 17.35           O
ATOM   1528  CB  ALA A 227      -3.322 -36.680 -36.293  1.00 16.17           C
ATOM   1529  N   ALA A 228      -1.794 -33.851 -36.741  1.00 13.65           N
ATOM   1530  CA  ALA A 228      -1.480 -32.811 -37.717  1.00 13.65           C
ATOM   1531  C   ALA A 228      -0.024 -32.395 -37.676  1.00 14.78           C
ATOM   1532  O   ALA A 228       0.508 -31.902 -38.687  1.00 14.20           O
ATOM   1533  CB  ALA A 228      -2.352 -31.582 -37.465  1.00 17.07           C
ATOM   1534  N   ALA A 229       0.609 -32.506 -36.509  1.00 15.41           N
ATOM   1535  CA  ALA A 229       1.964 -31.964 -36.359  1.00 14.93           C
ATOM   1536  C   ALA A 229       2.958 -32.458 -37.412  1.00 17.26           C
ATOM   1537  O   ALA A 229       3.679 -31.622 -37.982  1.00 15.16           O
ATOM   1538  CB  ALA A 229       2.480 -32.264 -34.946  1.00 16.37           C
ATOM   1539  N   PRO A 230       3.059 -33.759 -37.722  1.00 16.25           N
ATOM   1540  CA  PRO A 230       4.038 -34.171 -38.742  1.00 15.44           C
ATOM   1541  C   PRO A 230       3.740 -33.626 -40.125  1.00 17.92           C
ATOM   1542  O   PRO A 230       4.677 -33.370 -40.888  1.00 17.96           O
ATOM   1543  CB  PRO A 230       3.989 -35.706 -38.705  1.00 18.88           C
ATOM   1544  CG  PRO A 230       3.170 -36.084 -37.554  1.00 21.64           C
ATOM   1545  CD  PRO A 230       2.461 -34.903 -37.009  1.00 14.82           C
ATOM   1546  N   GLU A 231       2.467 -33.421 -40.466  1.00 14.43           N
ATOM   1547  CA  GLU A 231       2.138 -32.805 -41.744  1.00 15.20           C
ATOM   1548  C   GLU A 231       2.649 -31.371 -41.796  1.00 14.75           C
ATOM   1549  O   GLU A 231       3.210 -30.943 -42.809  1.00 15.29           O
ATOM   1550  CB  GLU A 231       0.628 -32.870 -41.953  1.00 18.38           C
ATOM   1551  CG  GLU A 231       0.091 -34.299 -41.848  1.00 17.03           C
ATOM   1552  CD  GLU A 231      -1.414 -34.377 -41.933  1.00 25.63           C
ATOM   1553  OE1 GLU A 231      -2.072 -33.359 -41.621  1.00 22.50           O
ATOM   1554  OE2 GLU A 231      -1.938 -35.457 -42.310  1.00 24.40           O
ATOM   1555  N   VAL A 232       2.474 -30.617 -40.703  1.00 14.04           N
ATOM   1556  CA  VAL A 232       3.006 -29.260 -40.641  1.00 13.92           C
ATOM   1557  C   VAL A 232       4.511 -29.276 -40.852  1.00 15.74           C
ATOM   1558  O   VAL A 232       5.048 -28.518 -41.666  1.00 16.05           O
ATOM   1559  CB  VAL A 232       2.652 -28.596 -39.296  1.00 12.95           C
ATOM   1560  CG1 VAL A 232       3.398 -27.268 -39.158  1.00 14.65           C
ATOM   1561  CG2 VAL A 232       1.171 -28.384 -39.180  1.00 16.59           C
ATOM   1562  N   ASP A 233       5.215 -30.136 -40.116  1.00 16.24           N
ATOM   1563  CA  ASP A 233       6.667 -30.154 -40.235  1.00 15.66           C
ATOM   1564  C   ASP A 233       7.119 -30.592 -41.631  1.00 18.04           C
ATOM   1565  O   ASP A 233       8.150 -30.120 -42.125  1.00 20.62           O
ATOM   1566  CB  ASP A 233       7.272 -31.036 -39.135  1.00 14.45           C
ATOM   1567  CG  ASP A 233       7.215 -30.382 -37.747  1.00 18.27           C
ATOM   1568  OD1 ASP A 233       7.048 -31.127 -36.749  1.00 19.38           O
ATOM   1569  OD2 ASP A 233       7.352 -29.124 -37.660  1.00 22.40           O
ATOM   1570  N   ALA A 234       6.352 -31.450 -42.296  1.00 16.65           N
ATOM   1571  CA  ALA A 234       6.733 -31.935 -43.621  1.00 18.11           C
ATOM   1572  C   ALA A 234       6.343 -30.995 -44.757  1.00 21.81           C
ATOM   1573  O   ALA A 234       6.847 -31.161 -45.879  1.00 21.68           O
ATOM   1574  CB  ALA A 234       6.103 -33.303 -43.872  1.00 18.96           C
ATOM   1575  N   GLY A 235       5.460 -30.029 -44.516  1.00 18.85           N
ATOM   1576  CA  GLY A 235       4.931 -29.241 -45.611  1.00 19.40           C
ATOM   1577  C   GLY A 235       4.095 -30.048 -46.578  1.00 23.05           C
ATOM   1578  O   GLY A 235       3.967 -29.671 -47.754  1.00 23.87           O
ATOM   1579  N   SER A 236       3.520 -31.152 -46.109  1.00 20.41           N
ATOM   1580  CA  SER A 236       2.739 -32.073 -46.927  1.00 22.05           C
ATOM   1581  C   SER A 236       1.438 -32.368 -46.192  1.00 21.21           C
ATOM   1582  O   SER A 236       1.462 -32.805 -45.039  1.00 19.54           O
ATOM   1583  CB  SER A 236       3.531 -33.355 -47.190  1.00 25.66           C
ATOM   1584  OG  SER A 236       2.762 -34.290 -47.922  1.00 32.32           O
ATOM   1585  N   TYR A 237       0.307 -32.124 -46.850  1.00 20.19           N
ATOM   1586  CA  TYR A 237      -0.989 -32.022 -46.175  1.00 19.05           C
ATOM   1587  C   TYR A 237      -2.022 -32.934 -46.825  1.00 19.24           C
ATOM   1588  O   TYR A 237      -2.937 -32.465 -47.510  1.00 18.95           O
ATOM   1589  CB  TYR A 237      -1.469 -30.572 -46.191  1.00 17.95           C
ATOM   1590  CG  TYR A 237      -0.387 -29.553 -45.920  1.00 20.12           C
ATOM   1591  CD1 TYR A 237       0.203 -29.449 -44.655  1.00 17.43           C
ATOM   1592  CD2 TYR A 237       0.036 -28.681 -46.910  1.00 19.33           C
ATOM   1593  CE1 TYR A 237       1.184 -28.508 -44.401  1.00 17.65           C
ATOM   1594  CE2 TYR A 237       1.026 -27.738 -46.661  1.00 20.72           C
ATOM   1595  CZ  TYR A 237       1.594 -27.652 -45.405  1.00 21.63           C
ATOM   1596  OH  TYR A 237       2.579 -26.723 -45.134  1.00 21.44           O
ATOM   1597  N   PRO A 238      -1.917 -34.246 -46.617  1.00 22.97           N
ATOM   1598  CA  PRO A 238      -2.910 -35.154 -47.197  1.00 24.08           C
ATOM   1599  C   PRO A 238      -4.288 -34.900 -46.608  1.00 23.17           C
ATOM   1600  O   PRO A 238      -4.432 -34.433 -45.475  1.00 21.28           O
ATOM   1601  CB  PRO A 238      -2.384 -36.543 -46.821  1.00 25.79           C
ATOM   1602  CG  PRO A 238      -1.572 -36.310 -45.595  1.00 28.26           C
ATOM   1603  CD  PRO A 238      -0.913 -34.972 -45.822  1.00 20.85           C
ATOM   1604  N   ALA A 239      -5.310 -35.209 -47.406  1.00 25.87           N
ATOM   1605  CA  ALA A 239      -6.675 -34.873 -47.021  1.00 25.06           C
ATOM   1606  C   ALA A 239      -7.112 -35.640 -45.783  1.00 25.09           C
ATOM   1607  O   ALA A 239      -7.855 -35.112 -44.948  1.00 26.54           O
ATOM   1608  CB  ALA A 239      -7.621 -35.153 -48.182  1.00 24.86           C
ATOM   1609  N   GLY A 240      -6.665 -36.881 -45.647  1.00 26.11           N
ATOM   1610  CA  GLY A 240      -7.141 -37.690 -44.542  1.00 28.27           C
ATOM   1611  C   GLY A 240      -8.645 -37.825 -44.632  1.00 31.32           C
ATOM   1612  O   GLY A 240      -9.196 -38.135 -45.694  1.00 31.85           O
ATOM   1613  N   ASP A 241      -9.325 -37.540 -43.520  1.00 28.81           N
ATOM   1614  CA  ASP A 241     -10.766 -37.755 -43.423  1.00 34.27           C
ATOM   1615  C   ASP A 241     -11.604 -36.621 -44.007  1.00 32.23           C
ATOM   1616  O   ASP A 241     -12.815 -36.807 -44.175  1.00 29.20           O
ATOM   1617  CB  ASP A 241     -11.166 -37.970 -41.963  1.00 36.74           C
ATOM   1618  CG  ASP A 241     -10.681 -39.299 -41.418  1.00 39.16           C
ATOM   1619  OD1 ASP A 241     -10.634 -39.445 -40.178  1.00 41.83           O
ATOM   1620  OD2 ASP A 241     -10.361 -40.199 -42.228  1.00 40.76           O
ATOM   1621  N   ALA A 242     -11.014 -35.466 -44.316  1.00 21.35           N
ATOM   1622  CA  ALA A 242     -11.794 -34.348 -44.849  1.00 19.52           C
ATOM   1623  C   ALA A 242     -10.863 -33.342 -45.507  1.00 19.89           C
ATOM   1624  O   ALA A 242      -9.931 -32.833 -44.870  1.00 19.10           O
ATOM   1625  CB  ALA A 242     -12.618 -33.672 -43.751  1.00 26.14           C
ATOM   1626  N   THR A 243     -11.112 -33.061 -46.781  1.00 17.27           N
ATOM   1627  CA  THR A 243     -10.418 -31.996 -47.485  1.00 16.62           C
ATOM   1628  C   THR A 243     -10.809 -30.639 -46.917  1.00 17.14           C
ATOM   1629  O   THR A 243     -11.825 -30.489 -46.219  1.00 18.51           O
ATOM   1630  CB  THR A 243     -10.771 -32.032 -48.970  1.00 19.61           C
ATOM   1631  OG1 THR A 243     -12.189 -31.839 -49.108  1.00 18.82           O
ATOM   1632  CG2 THR A 243     -10.397 -33.377 -49.569  1.00 20.76           C
ATOM   1633  N   LEU A 244     -10.005 -29.629 -47.255  1.00 16.98           N
ATOM   1634  CA  LEU A 244     -10.363 -28.268 -46.875  1.00 17.45           C
ATOM   1635  C   LEU A 244     -11.640 -27.814 -47.571  1.00 20.87           C
ATOM   1636  O   LEU A 244     -12.356 -26.965 -47.037  1.00 19.65           O
ATOM   1637  CB  LEU A 244      -9.224 -27.307 -47.195  1.00 19.62           C
ATOM   1638  CG  LEU A 244      -8.164 -27.192 -46.109  1.00 21.55           C
ATOM   1639  CD1 LEU A 244      -7.027 -26.333 -46.633  1.00 23.91           C
ATOM   1640  CD2 LEU A 244      -8.769 -26.594 -44.848  1.00 22.78           C
ATOM   1641  N   THR A 245     -11.935 -28.343 -48.760  1.00 18.51           N
ATOM   1642  CA  THR A 245     -13.210 -28.021 -49.394  1.00 18.59           C
ATOM   1643  C   THR A 245     -14.372 -28.446 -48.500  1.00 19.96           C
ATOM   1644  O   THR A 245     -15.313 -27.676 -48.269  1.00 20.97           O
ATOM   1645  CB  THR A 245     -13.307 -28.699 -50.761  1.00 22.47           C
ATOM   1646  OG1 THR A 245     -12.366 -28.095 -51.658  1.00 24.30           O
ATOM   1647  CG2 THR A 245     -14.713 -28.530 -51.335  1.00 27.94           C
ATOM   1648  N   VAL A 246     -14.294 -29.661 -47.957  1.00 19.16           N
ATOM   1649  CA  VAL A 246     -15.348 -30.182 -47.085  1.00 15.04           C
ATOM   1650  C   VAL A 246     -15.436 -29.349 -45.800  1.00 17.92           C
ATOM   1651  O   VAL A 246     -16.530 -28.962 -45.346  1.00 17.88           O
ATOM   1652  CB  VAL A 246     -15.078 -31.669 -46.787  1.00 18.29           C
ATOM   1653  CG1 VAL A 246     -15.905 -32.158 -45.615  1.00 21.75           C
ATOM   1654  CG2 VAL A 246     -15.342 -32.521 -48.032  1.00 17.63           C
ATOM   1655  N   HIS A 247     -14.278 -29.049 -45.195  1.00 17.08           N
ATOM   1656  CA  HIS A 247     -14.267 -28.163 -44.029  1.00 15.11           C
ATOM   1657  C   HIS A 247     -14.935 -26.834 -44.340  1.00 16.38           C
ATOM   1658  O   HIS A 247     -15.789 -26.362 -43.584  1.00 17.53           O
ATOM   1659  CB  HIS A 247     -12.839 -27.889 -43.560  1.00 13.71           C
ATOM   1660  CG  HIS A 247     -12.221 -29.017 -42.801  1.00 16.67           C
ATOM   1661  ND1 HIS A 247     -12.401 -29.190 -41.446  1.00 16.46           N
ATOM   1662  CD2 HIS A 247     -11.398 -30.015 -43.204  1.00 17.24           C
ATOM   1663  CE1 HIS A 247     -11.724 -30.253 -41.049  1.00 17.56           C
ATOM   1664  NE2 HIS A 247     -11.098 -30.766 -42.097  1.00 16.68           N
ATOM   1665  N   GLN A 248     -14.525 -26.202 -45.439  1.00 16.83           N
ATOM   1666  CA  GLN A 248     -15.009 -24.870 -45.776  1.00 18.06           C
ATOM   1667  C   GLN A 248     -16.511 -24.869 -46.007  1.00 17.87           C
ATOM   1668  O   GLN A 248     -17.198 -23.916 -45.627  1.00 17.47           O
ATOM   1669  CB  GLN A 248     -14.278 -24.343 -47.015  1.00 22.08           C
ATOM   1670  CG  GLN A 248     -14.546 -22.863 -47.310  1.00 23.24           C
ATOM   1671  CD  GLN A 248     -13.867 -22.397 -48.593  1.00 28.21           C
ATOM   1672  OE1 GLN A 248     -13.435 -23.209 -49.405  1.00 32.80           O
ATOM   1673  NE2 GLN A 248     -13.775 -21.090 -48.774  1.00 32.39           N
ATOM   1674  N   GLU A 249     -17.034 -25.935 -46.626  1.00 17.03           N
ATOM   1675  CA  GLU A 249     -18.473 -26.041 -46.838  1.00 18.56           C
ATOM   1676  C   GLU A 249     -19.215 -26.103 -45.510  1.00 21.03           C
ATOM   1677  O   GLU A 249     -20.242 -25.435 -45.329  1.00 18.56           O
ATOM   1678  CB  GLU A 249     -18.784 -27.268 -47.695  1.00 21.78           C
ATOM   1679  N   ALA A 250     -18.697 -26.885 -44.556  1.00 17.44           N
ATOM   1680  CA  ALA A 250     -19.339 -26.933 -43.238  1.00 16.01           C
ATOM   1681  C   ALA A 250     -19.246 -25.585 -42.518  1.00 14.68           C
ATOM   1682  O   ALA A 250     -20.164 -25.188 -41.801  1.00 13.68           O
ATOM   1683  CB  ALA A 250     -18.719 -28.045 -42.391  1.00 15.55           C
ATOM   1684  N   MET A 251     -18.132 -24.884 -42.687  1.00 14.68           N
ATOM   1685  CA  MET A 251     -17.939 -23.550 -42.128  1.00 14.73           C
ATOM   1686  C   MET A 251     -19.005 -22.597 -42.666  1.00 15.95           C
ATOM   1687  O   MET A 251     -19.639 -21.828 -41.923  1.00 15.51           O
ATOM   1688  CB  MET A 251     -16.558 -23.171 -42.615  1.00 18.48           C
ATOM   1689  CG  MET A 251     -15.450 -23.841 -41.829  1.00 15.76           C
ATOM   1690  SD  MET A 251     -13.907 -23.061 -42.272  1.00 15.46           S
ATOM   1691  CE  MET A 251     -12.766 -24.105 -41.374  1.00 14.88           C
ATOM   1692  N   ARG A 252     -19.221 -22.662 -43.980  1.00 17.75           N
ATOM   1693  CA  ARG A 252     -20.261 -21.869 -44.612  1.00 18.53           C
ATOM   1694  C   ARG A 252     -21.618 -22.203 -44.013  1.00 17.20           C
ATOM   1695  O   ARG A 252     -22.400 -21.300 -43.701  1.00 17.85           O
ATOM   1696  CB  ARG A 252     -20.236 -22.106 -46.124  1.00 20.96           C
ATOM   1697  CG  ARG A 252     -21.350 -21.382 -46.914  1.00 24.22           C
ATOM   1698  CD  ARG A 252     -21.350 -21.835 -48.384  1.00 28.05           C
ATOM   1699  NE  ARG A 252     -22.366 -22.851 -48.632  1.00 35.80           N
ATOM   1700  CZ  ARG A 252     -22.140 -24.025 -49.210  1.00 40.34           C
ATOM   1701  NH1 ARG A 252     -20.923 -24.394 -49.582  1.00 42.89           N
ATOM   1702  NH2 ARG A 252     -23.160 -24.858 -49.403  1.00 41.19           N
ATOM   1703  N   HIS A 253     -21.903 -23.497 -43.842  1.00 16.57           N
ATOM   1704  CA  HIS A 253     -23.161 -23.920 -43.235  1.00 16.00           C
ATOM   1705  C   HIS A 253     -23.322 -23.351 -41.824  1.00 15.71           C
ATOM   1706  O   HIS A 253     -24.402 -22.879 -41.459  1.00 16.21           O
ATOM   1707  CB  HIS A 253     -23.211 -25.443 -43.218  1.00 16.99           C
ATOM   1708  CG  HIS A 253     -24.520 -26.006 -42.778  1.00 23.95           C
ATOM   1709  ND1 HIS A 253     -24.701 -27.354 -42.542  1.00 30.09           N
ATOM   1710  CD2 HIS A 253     -25.722 -25.418 -42.559  1.00 24.45           C
ATOM   1711  CE1 HIS A 253     -25.952 -27.567 -42.171  1.00 28.18           C
ATOM   1712  NE2 HIS A 253     -26.592 -26.410 -42.173  1.00 22.31           N
ATOM   1713  N   LEU A 254     -22.261 -23.411 -41.004  1.00 14.64           N
ATOM   1714  CA  LEU A 254     -22.326 -22.835 -39.661  1.00 13.33           C
ATOM   1715  C   LEU A 254     -22.632 -21.342 -39.719  1.00 14.41           C
ATOM   1716  O   LEU A 254     -23.457 -20.836 -38.945  1.00 16.83           O
ATOM   1717  CB  LEU A 254     -21.014 -23.101 -38.914  1.00 14.26           C
ATOM   1718  CG  LEU A 254     -20.962 -22.497 -37.513  1.00 14.60           C
ATOM   1719  CD1 LEU A 254     -22.135 -22.933 -36.643  1.00 16.40           C
ATOM   1720  CD2 LEU A 254     -19.659 -22.898 -36.868  1.00 15.33           C
ATOM   1721  N   ALA A 255     -22.013 -20.628 -40.661  1.00 14.70           N
ATOM   1722  CA  ALA A 255     -22.284 -19.195 -40.784  1.00 17.10           C
ATOM   1723  C   ALA A 255     -23.721 -18.948 -41.226  1.00 17.24           C
ATOM   1724  O   ALA A 255     -24.388 -18.035 -40.720  1.00 18.02           O
ATOM   1725  CB  ALA A 255     -21.315 -18.560 -41.780  1.00 17.76           C
ATOM   1726  N   GLU A 256     -24.219 -19.763 -42.150  1.00 16.04           N
ATOM   1727  CA  GLU A 256     -25.567 -19.539 -42.666  1.00 16.77           C
ATOM   1728  C   GLU A 256     -26.617 -19.865 -41.613  1.00 15.95           C
ATOM   1729  O   GLU A 256     -27.612 -19.143 -41.479  1.00 20.12           O
ATOM   1730  CB  GLU A 256     -25.787 -20.344 -43.945  1.00 17.37           C
ATOM   1731  CG  GLU A 256     -25.195 -19.625 -45.163  1.00 22.08           C
ATOM   1732  CD  GLU A 256     -25.059 -20.507 -46.385  1.00 30.83           C
ATOM   1733  OE1 GLU A 256     -25.509 -21.672 -46.336  1.00 37.18           O
ATOM   1734  OE2 GLU A 256     -24.523 -20.017 -47.406  1.00 26.92           O
ATOM   1735  N   GLU A 257     -26.389 -20.906 -40.806  1.00 18.09           N
ATOM   1736  CA  GLU A 257     -27.306 -21.178 -39.703  1.00 17.59           C
ATOM   1737  C   GLU A 257     -27.259 -20.069 -38.668  1.00 17.38           C
ATOM   1738  O   GLU A 257     -28.300 -19.674 -38.131  1.00 18.58           O
ATOM   1739  CB  GLU A 257     -26.985 -22.513 -39.042  1.00 16.81           C
ATOM   1740  CG  GLU A 257     -27.120 -23.702 -39.960  1.00 17.95           C
ATOM   1741  CD  GLU A 257     -28.509 -24.310 -39.952  1.00 22.12           C
ATOM   1742  OE1 GLU A 257     -29.457 -23.645 -39.478  1.00 22.13           O
ATOM   1743  OE2 GLU A 257     -28.650 -25.445 -40.452  1.00 24.68           O
ATOM   1744  N   SER A 258     -26.065 -19.544 -38.382  1.00 15.31           N
ATOM   1745  CA  SER A 258     -25.966 -18.445 -37.431  1.00 16.01           C
ATOM   1746  C   SER A 258     -26.761 -17.244 -37.910  1.00 19.41           C
ATOM   1747  O   SER A 258     -27.546 -16.665 -37.153  1.00 19.81           O
ATOM   1748  CB  SER A 258     -24.503 -18.059 -37.216  1.00 16.30           C
ATOM   1749  OG  SER A 258     -23.785 -19.142 -36.655  1.00 19.03           O
ATOM   1750  N   GLU A 259     -26.581 -16.873 -39.181  1.00 19.52           N
ATOM   1751  CA  GLU A 259     -27.298 -15.722 -39.714  1.00 20.19           C
ATOM   1752  C   GLU A 259     -28.800 -15.963 -39.734  1.00 19.33           C
ATOM   1753  O   GLU A 259     -29.578 -15.077 -39.355  1.00 23.38           O
ATOM   1754  CB  GLU A 259     -26.782 -15.371 -41.111  1.00 24.42           C
ATOM   1755  CG  GLU A 259     -25.317 -14.978 -41.122  1.00 27.21           C
ATOM   1756  CD  GLU A 259     -24.701 -14.958 -42.515  1.00 32.56           C
ATOM   1757  OE1 GLU A 259     -25.399 -15.314 -43.491  1.00 36.64           O
ATOM   1758  OE2 GLU A 259     -23.513 -14.569 -42.624  1.00 36.18           O
ATOM   1759  N   ALA A 260     -29.229 -17.162 -40.149  1.00 21.17           N
ATOM   1760  CA  ALA A 260     -30.656 -17.453 -40.219  1.00 20.85           C
ATOM   1761  C   ALA A 260     -31.303 -17.453 -38.843  1.00 24.09           C
ATOM   1762  O   ALA A 260     -32.466 -17.056 -38.711  1.00 25.19           O
ATOM   1763  CB  ALA A 260     -30.890 -18.797 -40.901  1.00 19.27           C
ATOM   1764  N   LEU A 261     -30.583 -17.898 -37.812  1.00 20.94           N
ATOM   1765  CA  LEU A 261     -31.147 -17.970 -36.471  1.00 19.73           C
ATOM   1766  C   LEU A 261     -30.868 -16.727 -35.640  1.00 20.67           C
ATOM   1767  O   LEU A 261     -31.262 -16.686 -34.470  1.00 23.96           O
ATOM   1768  CB  LEU A 261     -30.630 -19.218 -35.740  1.00 17.54           C
ATOM   1769  CG  LEU A 261     -31.056 -20.495 -36.456  1.00 24.85           C
ATOM   1770  CD1 LEU A 261     -30.386 -21.709 -35.861  1.00 22.63           C
ATOM   1771  CD2 LEU A 261     -32.570 -20.640 -36.427  1.00 28.94           C
ATOM   1772  N   GLY A 262     -30.225 -15.712 -36.215  1.00 20.79           N
ATOM   1773  CA  GLY A 262     -30.106 -14.434 -35.544  1.00 22.53           C
ATOM   1774  C   GLY A 262     -29.029 -14.343 -34.489  1.00 23.36           C
ATOM   1775  O   GLY A 262     -29.106 -13.480 -33.611  1.00 23.99           O
ATOM   1776  N   VAL A 263     -28.019 -15.200 -34.533  1.00 19.81           N
ATOM   1777  CA  VAL A 263     -26.889 -15.077 -33.626  1.00 20.67           C
ATOM   1778  C   VAL A 263     -25.688 -14.606 -34.432  1.00 21.78           C
ATOM   1779  O   VAL A 263     -25.733 -14.507 -35.659  1.00 22.95           O
ATOM   1780  CB  VAL A 263     -26.594 -16.386 -32.865  1.00 20.71           C
ATOM   1781  CG1 VAL A 263     -27.809 -16.802 -32.050  1.00 20.57           C
ATOM   1782  CG2 VAL A 263     -26.183 -17.476 -33.839  1.00 20.54           C
ATOM   1783  N   ASN A 264     -24.606 -14.290 -33.727  1.00 17.42           N
ATOM   1784  CA  ASN A 264     -23.470 -13.669 -34.392  1.00 17.57           C
ATOM   1785  C   ASN A 264     -22.768 -14.653 -35.321  1.00 19.17           C
ATOM   1786  O   ASN A 264     -22.481 -15.792 -34.937  1.00 19.96           O
ATOM   1787  CB  ASN A 264     -22.484 -13.126 -33.363  1.00 19.16           C
ATOM   1788  CG  ASN A 264     -21.434 -12.253 -33.998  1.00 22.76           C
ATOM   1789  OD1 ASN A 264     -20.391 -12.743 -34.421  1.00 23.01           O
ATOM   1790  ND2 ASN A 264     -21.716 -10.957 -34.101  1.00 25.09           N
ATOM   1791  N   ALA A 265     -22.482 -14.214 -36.546  1.00 17.41           N
ATOM   1792  CA  ALA A 265     -21.855 -15.086 -37.536  1.00 16.78           C
ATOM   1793  C   ALA A 265     -20.406 -14.713 -37.826  1.00 18.05           C
ATOM   1794  O   ALA A 265     -19.792 -15.311 -38.718  1.00 17.88           O
ATOM   1795  CB  ALA A 265     -22.665 -15.090 -38.836  1.00 19.78           C
ATOM   1796  N   GLU A 266     -19.842 -13.753 -37.091  1.00 17.94           N
ATOM   1797  CA  GLU A 266     -18.505 -13.260 -37.414  1.00 20.04           C
ATOM   1798  C   GLU A 266     -17.448 -14.349 -37.238  1.00 15.77           C
ATOM   1799  O   GLU A 266     -16.489 -14.424 -38.018  1.00 17.42           O
ATOM   1800  CB  GLU A 266     -18.183 -12.056 -36.537  1.00 22.10           C
ATOM   1801  CG  GLU A 266     -18.829 -10.781 -37.019  1.00 24.29           C
ATOM   1802  CD  GLU A 266     -18.557  -9.627 -36.085  1.00 32.11           C
ATOM   1803  OE1 GLU A 266     -17.412  -9.134 -36.079  1.00 32.23           O
ATOM   1804  OE2 GLU A 266     -19.487  -9.222 -35.351  1.00 37.70           O
ATOM   1805  N   LEU A 267     -17.596 -15.196 -36.213  1.00 16.29           N
ATOM   1806  CA  LEU A 267     -16.618 -16.267 -36.015  1.00 13.87           C
ATOM   1807  C   LEU A 267     -16.630 -17.275 -37.163  1.00 15.64           C
ATOM   1808  O   LEU A 267     -15.563 -17.501 -37.762  1.00 15.03           O
ATOM   1809  CB  LEU A 267     -16.847 -16.924 -34.643  1.00 16.13           C
ATOM   1810  CG  LEU A 267     -16.089 -18.218 -34.306  1.00 15.60           C
ATOM   1811  CD1 LEU A 267     -14.600 -18.056 -34.494  1.00 17.95           C
ATOM   1812  CD2 LEU A 267     -16.416 -18.668 -32.865  1.00 16.24           C
ATOM   1813  N   PRO A 268     -17.761 -17.893 -37.541  1.00 14.68           N
ATOM   1814  CA  PRO A 268     -17.704 -18.816 -38.692  1.00 14.97           C
ATOM   1815  C   PRO A 268     -17.298 -18.140 -39.993  1.00 14.64           C
ATOM   1816  O   PRO A 268     -16.609 -18.764 -40.804  1.00 15.19           O
ATOM   1817  CB  PRO A 268     -19.124 -19.401 -38.779  1.00 15.76           C
ATOM   1818  CG  PRO A 268     -19.966 -18.604 -37.906  1.00 16.38           C
ATOM   1819  CD  PRO A 268     -19.087 -17.897 -36.896  1.00 17.06           C
ATOM   1820  N   ARG A 269     -17.687 -16.880 -40.212  1.00 15.41           N
ATOM   1821  CA  ARG A 269     -17.245 -16.176 -41.410  1.00 16.92           C
ATOM   1822  C   ARG A 269     -15.734 -16.003 -41.424  1.00 18.21           C
ATOM   1823  O   ARG A 269     -15.106 -16.089 -42.486  1.00 16.93           O
ATOM   1824  CB  ARG A 269     -17.938 -14.821 -41.498  1.00 18.68           C
ATOM   1825  CG  ARG A 269     -19.412 -14.933 -41.883  1.00 18.97           C
ATOM   1826  CD  ARG A 269     -19.603 -15.635 -43.222  1.00 22.58           C
ATOM   1827  NE  ARG A 269     -21.001 -15.618 -43.647  1.00 25.08           N
ATOM   1828  CZ  ARG A 269     -21.491 -16.343 -44.645  1.00 24.80           C
ATOM   1829  NH1 ARG A 269     -20.723 -17.151 -45.354  1.00 25.81           N
ATOM   1830  NH2 ARG A 269     -22.787 -16.247 -44.946  1.00 27.78           N
ATOM   1831  N   PHE A 270     -15.132 -15.761 -40.252  1.00 15.75           N
ATOM   1832  CA  PHE A 270     -13.673 -15.654 -40.165  1.00 15.57           C
ATOM   1833  C   PHE A 270     -13.001 -16.996 -40.441  1.00 18.06           C
ATOM   1834  O   PHE A 270     -12.003 -17.069 -41.184  1.00 17.82           O
ATOM   1835  CB  PHE A 270     -13.284 -15.109 -38.787  1.00 15.70           C
ATOM   1836  CG  PHE A 270     -11.790 -15.001 -38.566  1.00 18.50           C
ATOM   1837  CD1 PHE A 270     -11.061 -14.007 -39.201  1.00 20.91           C
ATOM   1838  CD2 PHE A 270     -11.128 -15.885 -37.730  1.00 21.39           C
ATOM   1839  CE1 PHE A 270      -9.701 -13.895 -39.006  1.00 23.54           C
ATOM   1840  CE2 PHE A 270      -9.754 -15.782 -37.528  1.00 18.38           C
ATOM   1841  CZ  PHE A 270      -9.042 -14.789 -38.168  1.00 19.09           C
ATOM   1842  N   LEU A 271     -13.537 -18.075 -39.856  1.00 15.78           N
ATOM   1843  CA  LEU A 271     -13.003 -19.400 -40.171  1.00 14.11           C
ATOM   1844  C   LEU A 271     -13.047 -19.659 -41.671  1.00 15.96           C
ATOM   1845  O   LEU A 271     -12.072 -20.158 -42.261  1.00 16.30           O
ATOM   1846  CB  LEU A 271     -13.790 -20.483 -39.425  1.00 15.51           C
ATOM   1847  CG  LEU A 271     -13.854 -20.415 -37.898  1.00 13.53           C
ATOM   1848  CD1 LEU A 271     -14.774 -21.517 -37.380  1.00 16.92           C
ATOM   1849  CD2 LEU A 271     -12.462 -20.530 -37.272  1.00 15.95           C
ATOM   1850  N   GLN A 272     -14.168 -19.295 -42.303  1.00 17.07           N
ATOM   1851  CA  GLN A 272     -14.356 -19.513 -43.736  1.00 16.58           C
ATOM   1852  C   GLN A 272     -13.393 -18.658 -44.559  1.00 17.35           C
ATOM   1853  O   GLN A 272     -12.892 -19.112 -45.593  1.00 20.39           O
ATOM   1854  CB  GLN A 272     -15.819 -19.219 -44.086  1.00 17.55           C
ATOM   1855  CG  GLN A 272     -16.251 -19.610 -45.480  1.00 22.42           C
ATOM   1856  CD  GLN A 272     -17.585 -18.982 -45.851  1.00 27.90           C
ATOM   1857  OE1 GLN A 272     -18.188 -19.336 -46.864  1.00 29.79           O
ATOM   1858  NE2 GLN A 272     -18.041 -18.032 -45.037  1.00 25.42           N
ATOM   1859  N   LEU A 273     -13.103 -17.435 -44.097  1.00 18.24           N
ATOM   1860  CA  LEU A 273     -12.114 -16.575 -44.758  1.00 19.55           C
ATOM   1861  C   LEU A 273     -10.748 -17.247 -44.822  1.00 22.81           C
ATOM   1862  O   LEU A 273     -10.106 -17.308 -45.888  1.00 21.60           O
ATOM   1863  CB  LEU A 273     -12.006 -15.247 -44.003  1.00 23.23           C
ATOM   1864  CG  LEU A 273     -11.042 -14.176 -44.535  1.00 26.47           C
ATOM   1865  CD1 LEU A 273     -11.524 -13.611 -45.857  1.00 30.23           C
ATOM   1866  CD2 LEU A 273     -10.837 -13.065 -43.509  1.00 29.27           C
ATOM   1867  N   LEU A 274     -10.278 -17.747 -43.675  1.00 18.69           N
ATOM   1868  CA  LEU A 274      -8.953 -18.364 -43.644  1.00 17.83           C
ATOM   1869  C   LEU A 274      -8.898 -19.597 -44.544  1.00 21.78           C
ATOM   1870  O   LEU A 274      -7.953 -19.779 -45.346  1.00 20.08           O
ATOM   1871  CB  LEU A 274      -8.585 -18.723 -42.208  1.00 18.62           C
ATOM   1872  CG  LEU A 274      -8.457 -17.545 -41.245  1.00 20.85           C
ATOM   1873  CD1 LEU A 274      -7.896 -18.033 -39.922  1.00 23.56           C
ATOM   1874  CD2 LEU A 274      -7.594 -16.432 -41.847  1.00 24.64           C
ATOM   1875  N   ALA A 275      -9.916 -20.462 -44.427  1.00 18.12           N
ATOM   1876  CA  ALA A 275      -9.944 -21.652 -45.268  1.00 18.13           C
ATOM   1877  C   ALA A 275      -9.945 -21.278 -46.744  1.00 22.61           C
ATOM   1878  O   ALA A 275      -9.256 -21.916 -47.551  1.00 20.49           O
ATOM   1879  CB  ALA A 275     -11.157 -22.519 -44.932  1.00 19.04           C
ATOM   1880  N   GLY A 276     -10.695 -20.233 -47.111  1.00 22.00           N
ATOM   1881  CA  GLY A 276     -10.751 -19.831 -48.504  1.00 21.78           C
ATOM   1882  C   GLY A 276      -9.420 -19.353 -49.039  1.00 24.85           C
ATOM   1883  O   GLY A 276      -9.105 -19.567 -50.215  1.00 21.85           O
ATOM   1884  N   ARG A 277      -8.620 -18.696 -48.197  1.00 21.85           N
ATOM   1885  CA  ARG A 277      -7.283 -18.312 -48.653  1.00 21.42           C
ATOM   1886  C   ARG A 277      -6.426 -19.544 -48.945  1.00 23.19           C
ATOM   1887  O   ARG A 277      -5.728 -19.609 -49.976  1.00 23.11           O
ATOM   1888  CB  ARG A 277      -6.636 -17.381 -47.626  1.00 22.99           C
ATOM   1889  CG  ARG A 277      -7.605 -16.249 -47.309  1.00 26.48           C
ATOM   1890  CD  ARG A 277      -7.013 -14.896 -47.034  1.00 39.20           C
ATOM   1891  NE  ARG A 277      -6.288 -14.858 -45.778  1.00 36.16           N
ATOM   1892  CZ  ARG A 277      -6.405 -13.898 -44.869  1.00 30.03           C
ATOM   1893  NH1 ARG A 277      -7.291 -12.921 -44.997  1.00 35.92           N
ATOM   1894  NH2 ARG A 277      -5.616 -13.923 -43.805  1.00 26.52           N
ATOM   1895  N   ALA A 278      -6.516 -20.566 -48.086  1.00 19.12           N
ATOM   1896  CA  ALA A 278      -5.776 -21.794 -48.384  1.00 20.51           C
ATOM   1897  C   ALA A 278      -6.249 -22.423 -49.696  1.00 22.08           C
ATOM   1898  O   ALA A 278      -5.431 -22.862 -50.519  1.00 21.95           O
ATOM   1899  CB  ALA A 278      -5.897 -22.792 -47.226  1.00 20.59           C
ATOM   1900  N   VAL A 279      -7.567 -22.474 -49.911  1.00 18.81           N
ATOM   1901  CA  VAL A 279      -8.108 -23.026 -51.158  1.00 23.38           C
ATOM   1902  C   VAL A 279      -7.609 -22.232 -52.360  1.00 24.89           C
ATOM   1903  O   VAL A 279      -7.262 -22.803 -53.401  1.00 24.82           O
ATOM   1904  CB  VAL A 279      -9.646 -23.076 -51.094  1.00 22.68           C
ATOM   1905  CG1 VAL A 279     -10.236 -23.416 -52.467  1.00 25.74           C
ATOM   1906  CG2 VAL A 279     -10.081 -24.111 -50.073  1.00 19.77           C
ATOM   1907  N   ALA A 280      -7.549 -20.909 -52.232  1.00 21.15           N
ATOM   1908  CA  ALA A 280      -7.084 -20.069 -53.334  1.00 22.13           C
ATOM   1909  C   ALA A 280      -5.636 -20.360 -53.691  1.00 28.78           C
ATOM   1910  O   ALA A 280      -5.233 -20.167 -54.847  1.00 25.02           O
ATOM   1911  CB  ALA A 280      -7.253 -18.594 -52.976  1.00 26.06           C
ATOM   1912  N   GLU A 281      -4.835 -20.820 -52.728  1.00 24.83           N
ATOM   1913  CA  GLU A 281      -3.466 -21.219 -53.033  1.00 27.15           C
ATOM   1914  C   GLU A 281      -3.324 -22.701 -53.415  1.00 21.66           C
ATOM   1915  O   GLU A 281      -2.207 -23.236 -53.399  1.00 23.64           O
ATOM   1916  CB  GLU A 281      -2.562 -20.859 -51.859  1.00 25.78           C
ATOM   1917  CG  GLU A 281      -2.514 -19.354 -51.681  1.00 30.75           C
ATOM   1918  CD  GLU A 281      -1.321 -18.907 -50.883  1.00 41.36           C
ATOM   1919  OE1 GLU A 281      -1.096 -19.488 -49.800  1.00 38.45           O
ATOM   1920  OE2 GLU A 281      -0.599 -17.995 -51.346  1.00 47.27           O
ATOM   1921  N   GLY A 282      -4.411 -23.363 -53.783  1.00 22.39           N
ATOM   1922  CA  GLY A 282      -4.344 -24.690 -54.358  1.00 22.17           C
ATOM   1923  C   GLY A 282      -4.602 -25.838 -53.412  1.00 18.65           C
ATOM   1924  O   GLY A 282      -4.368 -26.992 -53.788  1.00 20.24           O
ATOM   1925  N   HIS A 283      -5.103 -25.574 -52.205  1.00 21.25           N
ATOM   1926  CA  HIS A 283      -5.247 -26.628 -51.211  1.00 20.51           C
ATOM   1927  C   HIS A 283      -6.678 -27.122 -51.059  1.00 21.66           C
ATOM   1928  O   HIS A 283      -7.030 -27.648 -49.999  1.00 18.87           O
ATOM   1929  CB  HIS A 283      -4.701 -26.142 -49.874  1.00 17.32           C
ATOM   1930  CG  HIS A 283      -3.226 -25.941 -49.893  1.00 17.81           C
ATOM   1931  ND1 HIS A 283      -2.337 -26.992 -49.894  1.00 20.62           N
ATOM   1932  CD2 HIS A 283      -2.480 -24.812 -49.931  1.00 20.44           C
ATOM   1933  CE1 HIS A 283      -1.104 -26.519 -49.916  1.00 20.19           C
ATOM   1934  NE2 HIS A 283      -1.164 -25.200 -49.939  1.00 21.70           N
ATOM   1935  N   ALA A 284      -7.502 -27.004 -52.109  1.00 19.91           N
ATOM   1936  CA  ALA A 284      -8.882 -27.476 -52.028  1.00 21.12           C
ATOM   1937  C   ALA A 284      -8.962 -28.925 -51.557  1.00 21.39           C
ATOM   1938  O   ALA A 284      -9.864 -29.284 -50.784  1.00 22.75           O
ATOM   1939  CB  ALA A 284      -9.575 -27.321 -53.384  1.00 24.37           C
ATOM   1940  N   GLU A 285      -8.023 -29.771 -51.993  1.00 16.29           N
ATOM   1941  CA  GLU A 285      -8.052 -31.185 -51.654  1.00 20.04           C
ATOM   1942  C   GLU A 285      -7.014 -31.563 -50.600  1.00 17.64           C
ATOM   1943  O   GLU A 285      -6.813 -32.758 -50.349  1.00 19.65           O
ATOM   1944  CB  GLU A 285      -7.857 -32.029 -52.919  1.00 21.88           C
ATOM   1945  CG  GLU A 285      -9.010 -31.951 -53.919  1.00 26.92           C
ATOM   1946  CD  GLU A 285     -10.279 -32.641 -53.452  1.00 34.37           C
ATOM   1947  OE1 GLU A 285     -10.309 -33.892 -53.440  1.00 36.53           O
ATOM   1948  OE2 GLU A 285     -11.265 -31.933 -53.148  1.00 35.40           O
ATOM   1949  N   SER A 286      -6.353 -30.580 -49.981  1.00 17.19           N
ATOM   1950  CA  SER A 286      -5.436 -30.820 -48.872  1.00 14.47           C
ATOM   1951  C   SER A 286      -6.198 -30.995 -47.564  1.00 17.00           C
ATOM   1952  O   SER A 286      -7.363 -30.608 -47.439  1.00 20.46           O
ATOM   1953  CB  SER A 286      -4.454 -29.661 -48.705  1.00 16.09           C
ATOM   1954  OG  SER A 286      -3.653 -29.493 -49.862  1.00 18.05           O
ATOM   1955  N   GLY A 287      -5.516 -31.580 -46.583  1.00 17.30           N
ATOM   1956  CA  GLY A 287      -6.057 -31.632 -45.235  1.00 17.14           C
ATOM   1957  C   GLY A 287      -5.973 -30.283 -44.538  1.00 15.85           C
ATOM   1958  O   GLY A 287      -5.400 -29.314 -45.037  1.00 17.01           O
ATOM   1959  N   TYR A 288      -6.569 -30.236 -43.341  1.00 14.17           N
ATOM   1960  CA  TYR A 288      -6.684 -28.970 -42.622  1.00 15.82           C
ATOM   1961  C   TYR A 288      -5.315 -28.389 -42.269  1.00 16.90           C
ATOM   1962  O   TYR A 288      -5.170 -27.167 -42.160  1.00 16.53           O
ATOM   1963  CB  TYR A 288      -7.536 -29.168 -41.356  1.00 15.44           C
ATOM   1964  CG  TYR A 288      -8.104 -27.873 -40.837  1.00 16.81           C
ATOM   1965  CD1 TYR A 288      -9.294 -27.368 -41.341  1.00 14.86           C
ATOM   1966  CD2 TYR A 288      -7.440 -27.144 -39.866  1.00 15.20           C
ATOM   1967  CE1 TYR A 288      -9.813 -26.166 -40.887  1.00 16.57           C
ATOM   1968  CE2 TYR A 288      -7.945 -25.927 -39.407  1.00 15.51           C
ATOM   1969  CZ  TYR A 288      -9.139 -25.455 -39.930  1.00 15.88           C
ATOM   1970  OH  TYR A 288      -9.652 -24.263 -39.497  1.00 15.66           O
ATOM   1971  N   SER A 289      -4.304 -29.243 -42.095  1.00 14.96           N
ATOM   1972  CA  SER A 289      -2.974 -28.781 -41.732  1.00 18.52           C
ATOM   1973  C   SER A 289      -2.419 -27.753 -42.712  1.00 15.54           C
ATOM   1974  O   SER A 289      -1.564 -26.951 -42.318  1.00 15.47           O
ATOM   1975  CB  SER A 289      -2.039 -29.982 -41.642  1.00 19.09           C
ATOM   1976  OG  SER A 289      -2.468 -30.842 -40.595  1.00 26.01           O
ATOM   1977  N   ALA A 290      -2.890 -27.750 -43.973  1.00 16.32           N
ATOM   1978  CA  ALA A 290      -2.425 -26.755 -44.942  1.00 15.16           C
ATOM   1979  C   ALA A 290      -2.700 -25.318 -44.500  1.00 17.14           C
ATOM   1980  O   ALA A 290      -2.024 -24.392 -44.979  1.00 17.93           O
ATOM   1981  CB  ALA A 290      -3.068 -27.000 -46.313  1.00 15.74           C
ATOM   1982  N   LEU A 291      -3.665 -25.103 -43.598  1.00 14.35           N
ATOM   1983  CA  LEU A 291      -3.913 -23.752 -43.096  1.00 15.47           C
ATOM   1984  C   LEU A 291      -2.698 -23.170 -42.370  1.00 16.11           C
ATOM   1985  O   LEU A 291      -2.639 -21.944 -42.175  1.00 14.96           O
ATOM   1986  CB  LEU A 291      -5.111 -23.752 -42.138  1.00 17.24           C
ATOM   1987  CG  LEU A 291      -6.487 -23.296 -42.614  1.00 25.51           C
ATOM   1988  CD1 LEU A 291      -7.345 -22.949 -41.415  1.00 22.54           C
ATOM   1989  CD2 LEU A 291      -6.429 -22.108 -43.569  1.00 24.96           C
ATOM   1990  N   VAL A 292      -1.722 -24.000 -41.975  1.00 15.69           N
ATOM   1991  CA  VAL A 292      -0.550 -23.423 -41.319  1.00 14.16           C
ATOM   1992  C   VAL A 292       0.114 -22.417 -42.243  1.00 14.07           C
ATOM   1993  O   VAL A 292       0.656 -21.409 -41.777  1.00 16.01           O
ATOM   1994  CB  VAL A 292       0.444 -24.506 -40.844  1.00 14.56           C
ATOM   1995  CG1 VAL A 292       1.194 -25.128 -42.023  1.00 15.87           C
ATOM   1996  CG2 VAL A 292       1.454 -23.900 -39.848  1.00 15.22           C
ATOM   1997  N   GLU A 293       0.019 -22.624 -43.569  1.00 15.05           N
ATOM   1998  CA  GLU A 293       0.685 -21.678 -44.465  1.00 16.90           C
ATOM   1999  C   GLU A 293       0.001 -20.313 -44.455  1.00 17.31           C
ATOM   2000  O   GLU A 293       0.655 -19.292 -44.679  1.00 23.17           O
ATOM   2001  CB  GLU A 293       0.766 -22.267 -45.873  1.00 21.21           C
ATOM   2002  CG  GLU A 293       1.701 -23.451 -45.898  1.00 21.93           C
ATOM   2003  CD  GLU A 293       1.956 -23.995 -47.284  1.00 30.41           C
ATOM   2004  OE1 GLU A 293       1.542 -23.341 -48.268  1.00 28.25           O
ATOM   2005  OE2 GLU A 293       2.606 -25.059 -47.377  1.00 28.84           O
ATOM   2006  N   GLN A 294      -1.297 -20.267 -44.148  1.00 16.48           N
ATOM   2007  CA  GLN A 294      -1.968 -18.985 -43.973  1.00 18.96           C
ATOM   2008  C   GLN A 294      -1.537 -18.302 -42.683  1.00 19.64           C
ATOM   2009  O   GLN A 294      -1.488 -17.068 -42.616  1.00 21.32           O
ATOM   2010  CB  GLN A 294      -3.478 -19.192 -43.988  1.00 20.40           C
ATOM   2011  CG  GLN A 294      -4.007 -19.664 -45.335  1.00 20.40           C
ATOM   2012  CD  GLN A 294      -3.365 -18.923 -46.494  1.00 25.10           C
ATOM   2013  OE1 GLN A 294      -2.770 -19.526 -47.396  1.00 28.85           O
ATOM   2014  NE2 GLN A 294      -3.468 -17.599 -46.466  1.00 23.17           N
ATOM   2015  N   PHE A 295      -1.206 -19.077 -41.654  1.00 18.13           N
ATOM   2016  CA  PHE A 295      -0.813 -18.451 -40.400  1.00 16.35           C
ATOM   2017  C   PHE A 295       0.629 -17.958 -40.410  1.00 17.29           C
ATOM   2018  O   PHE A 295       0.991 -17.121 -39.577  1.00 18.29           O
ATOM   2019  CB  PHE A 295      -1.050 -19.421 -39.235  1.00 15.99           C
ATOM   2020  CG  PHE A 295      -2.502 -19.614 -38.907  1.00 15.71           C
ATOM   2021  CD1 PHE A 295      -3.270 -18.544 -38.471  1.00 20.79           C
ATOM   2022  CD2 PHE A 295      -3.106 -20.856 -39.043  1.00 15.31           C
ATOM   2023  CE1 PHE A 295      -4.622 -18.704 -38.180  1.00 18.82           C
ATOM   2024  CE2 PHE A 295      -4.445 -21.042 -38.729  1.00 13.98           C
ATOM   2025  CZ  PHE A 295      -5.217 -19.959 -38.299  1.00 14.17           C
ATOM   2026  N   ARG A 296       1.458 -18.435 -41.336  1.00 18.00           N
ATOM   2027  CA  ARG A 296       2.833 -17.962 -41.404  1.00 20.53           C
ATOM   2028  C   ARG A 296       2.953 -16.629 -42.119  1.00 20.91           C
ATOM   2029  O   ARG A 296       3.977 -15.964 -41.959  1.00 23.11           O
ATOM   2030  CB  ARG A 296       3.717 -18.982 -42.125  1.00 22.04           C
ATOM   2031  CG  ARG A 296       3.822 -20.311 -41.435  1.00 20.17           C
ATOM   2032  CD  ARG A 296       5.053 -21.065 -41.901  1.00 24.65           C
ATOM   2033  NE  ARG A 296       4.864 -22.509 -41.858  1.00 26.46           N
ATOM   2034  CZ  ARG A 296       5.200 -23.270 -40.827  1.00 26.04           C
ATOM   2035  NH1 ARG A 296       5.659 -22.744 -39.700  1.00 26.10           N
ATOM   2036  NH2 ARG A 296       5.058 -24.589 -40.921  1.00 23.21           N
ATOM   2037  N   LYS A 297       1.947 -16.251 -42.911  1.00 24.84           N
ATOM   2038  CA  LYS A 297       2.016 -15.099 -43.803  1.00 26.06           C
ATOM   2039  C   LYS A 297       1.366 -13.901 -43.125  1.00 28.59           C
ATOM   2040  O   LYS A 297       0.155 -13.907 -42.882  1.00 30.94           O
ATOM   2041  CB  LYS A 297       1.321 -15.402 -45.133  1.00 30.26           C
ATOM   2042  N   ALA A 298       2.170 -12.879 -42.837  1.00 29.71           N
ATOM   2043  CA  ALA A 298       1.698 -11.653 -42.195  1.00 29.33           C
ATOM   2044  C   ALA A 298       0.480 -11.036 -42.886  1.00 35.53           C
ATOM   2045  O   ALA A 298       0.288 -11.181 -44.097  1.00 40.73           O
ATOM   2046  CB  ALA A 298       2.831 -10.634 -42.128  1.00 34.51           C
TER
HETATM 2047  C1B NAP A 307       6.460  -5.596  -7.159  1.00 16.72           C
HETATM 2048  C1D NAP A 307       2.891 -12.807 -12.801  1.00 16.97           C
HETATM 2049  C2A NAP A 307      10.304  -3.503  -7.322  1.00 20.88           C
HETATM 2050  C2B NAP A 307       5.541  -5.370  -5.995  1.00 15.39           C
HETATM 2051  C2D NAP A 307       2.296 -11.440 -13.044  1.00 15.74           C
HETATM 2052  C2N NAP A 307       0.795 -13.613 -11.947  1.00 15.50           C
HETATM 2053  C3B NAP A 307       5.089  -6.793  -5.752  1.00 14.06           C
HETATM 2054  C3D NAP A 307       3.460 -10.585 -12.652  1.00 15.67           C
HETATM 2055  C3N NAP A 307      -0.249 -14.532 -11.916  1.00 15.80           C
HETATM 2056  C4A NAP A 307       8.038  -3.866  -7.790  1.00 16.29           C
HETATM 2057  C4B NAP A 307       4.913  -7.280  -7.180  1.00 14.10           C
HETATM 2058  C4D NAP A 307       4.110 -11.380 -11.524  1.00 16.75           C
HETATM 2059  C4N NAP A 307      -0.215 -15.627 -12.786  1.00 17.46           C
HETATM 2060  C5A NAP A 307       7.984  -2.650  -8.594  1.00 17.36           C
HETATM 2061  C5B NAP A 307       3.514  -7.204  -7.746  1.00 15.93           C
HETATM 2062  C5D NAP A 307       3.763 -10.800 -10.151  1.00 17.02           C
HETATM 2063  C5N NAP A 307       0.879 -15.774 -13.631  1.00 17.99           C
HETATM 2064  C6A NAP A 307       9.236  -1.925  -8.673  1.00 18.69           C
HETATM 2065  C6N NAP A 307       1.896 -14.826 -13.616  1.00 16.81           C
HETATM 2066  C7N NAP A 307      -1.396 -14.352 -10.973  1.00 16.45           C
HETATM 2067  C8A NAP A 307       6.015  -3.564  -8.613  1.00 17.91           C
HETATM 2068  N1A NAP A 307      10.353  -2.359  -8.063  1.00 19.20           N
HETATM 2069  N1N NAP A 307       1.822 -13.782 -12.782  1.00 15.93           N
HETATM 2070  N3A NAP A 307       9.185  -4.260  -7.185  1.00 16.57           N
HETATM 2071  N6A NAP A 307       9.188  -0.825  -9.403  1.00 22.28           N
HETATM 2072  N7A NAP A 307       6.736  -2.495  -9.083  1.00 19.39           N
HETATM 2073  N7N NAP A 307      -2.517 -15.013 -11.233  1.00 16.39           N
HETATM 2074  N9A NAP A 307       6.816  -4.368  -7.866  1.00 15.56           N
HETATM 2075  O1A NAP A 307       0.376  -8.928  -6.226  1.00 20.58           O1-
HETATM 2076  O1N NAP A 307       0.140 -11.283  -8.836  1.00 18.53           O1-
HETATM 2077  O1X NAP A 307       4.380  -3.113  -4.579  1.00 16.29           O
HETATM 2078  O2A NAP A 307       0.614  -6.909  -8.027  1.00 22.04           O
HETATM 2079  O2B NAP A 307       6.275  -4.816  -4.907  1.00 16.26           O
HETATM 2080  O2D NAP A 307       1.860 -11.166 -14.362  1.00 17.69           O
HETATM 2081  O2N NAP A 307       2.415 -11.145  -7.530  1.00 17.27           O
HETATM 2082  O2X NAP A 307       4.883  -4.794  -2.884  1.00 17.19           O1-
HETATM 2083  O3  NAP A 307       1.321  -9.103  -8.749  1.00 14.87           O
HETATM 2084  O3B NAP A 307       6.121  -7.519  -5.072  1.00 15.21           O
HETATM 2085  O3D NAP A 307       4.364 -10.367 -13.717  1.00 16.18           O
HETATM 2086  O3X NAP A 307       6.681  -3.077  -3.258  1.00 16.59           O
HETATM 2087  O4B NAP A 307       5.714  -6.444  -8.019  1.00 16.36           O
HETATM 2088  O4D NAP A 307       3.583 -12.712 -11.571  1.00 15.60           O
HETATM 2089  O5B NAP A 307       2.644  -7.923  -6.892  1.00 18.89           O
HETATM 2090  O5D NAP A 307       2.319 -10.766 -10.048  1.00 16.98           O
HETATM 2091  O7N NAP A 307      -1.253 -13.600  -9.993  1.00 21.09           O
HETATM 2092  P2B NAP A 307       5.493  -3.854  -3.836  1.00 16.48           P
HETATM 2093  PA  NAP A 307       1.133  -8.203  -7.391  1.00 20.95           P
HETATM 2094  PN  NAP A 307       1.513 -10.705  -8.681  1.00 16.19           P
ATOM   2095  N   GLY B  10     -36.510 -59.334 -31.981  1.00 40.06           N
ATOM   2096  CA  GLY B  10     -35.844 -59.591 -33.245  1.00 33.42           C
ATOM   2097  C   GLY B  10     -35.444 -58.313 -33.963  1.00 32.15           C
ATOM   2098  O   GLY B  10     -36.056 -57.266 -33.748  1.00 33.07           O
ATOM   2099  N   PRO B  11     -34.412 -58.392 -34.803  1.00 30.82           N
ATOM   2100  CA  PRO B  11     -33.941 -57.192 -35.515  1.00 24.06           C
ATOM   2101  C   PRO B  11     -34.983 -56.703 -36.510  1.00 24.38           C
ATOM   2102  O   PRO B  11     -35.517 -57.482 -37.299  1.00 26.85           O
ATOM   2103  CB  PRO B  11     -32.662 -57.669 -36.218  1.00 26.54           C
ATOM   2104  CG  PRO B  11     -32.277 -58.942 -35.514  1.00 34.22           C
ATOM   2105  CD  PRO B  11     -33.565 -59.564 -35.074  1.00 32.23           C
ATOM   2106  N   ALA B  12     -35.279 -55.404 -36.454  1.00 23.82           N
ATOM   2107  CA  ALA B  12     -36.275 -54.826 -37.345  1.00 23.66           C
ATOM   2108  C   ALA B  12     -35.792 -54.866 -38.792  1.00 21.02           C
ATOM   2109  O   ALA B  12     -34.597 -54.733 -39.071  1.00 23.68           O
ATOM   2110  CB  ALA B  12     -36.581 -53.381 -36.946  1.00 26.88           C
ATOM   2111  N   ALA B  13     -36.737 -55.036 -39.715  1.00 22.01           N
ATOM   2112  CA  ALA B  13     -36.436 -54.853 -41.127  1.00 18.69           C
ATOM   2113  C   ALA B  13     -36.120 -53.391 -41.390  1.00 16.95           C
ATOM   2114  O   ALA B  13     -36.706 -52.492 -40.784  1.00 17.42           O
ATOM   2115  CB  ALA B  13     -37.610 -55.306 -41.999  1.00 23.00           C
ATOM   2116  N   VAL B  14     -35.190 -53.149 -42.303  1.00 17.17           N
ATOM   2117  CA  VAL B  14     -34.743 -51.792 -42.570  1.00 13.67           C
ATOM   2118  C   VAL B  14     -34.478 -51.646 -44.056  1.00 13.00           C
ATOM   2119  O   VAL B  14     -34.046 -52.589 -44.725  1.00 14.69           O
ATOM   2120  CB  VAL B  14     -33.479 -51.448 -41.744  1.00 16.74           C
ATOM   2121  CG1 VAL B  14     -32.340 -52.344 -42.145  1.00 20.45           C
ATOM   2122  CG2 VAL B  14     -33.094 -49.989 -41.915  1.00 16.89           C
ATOM   2123  N   THR B  15     -34.720 -50.443 -44.558  1.00 13.47           N
ATOM   2124  CA  THR B  15     -34.415 -50.049 -45.917  1.00 12.04           C
ATOM   2125  C   THR B  15     -33.374 -48.938 -45.894  1.00 13.33           C
ATOM   2126  O   THR B  15     -33.461 -48.026 -45.069  1.00 13.56           O
ATOM   2127  CB  THR B  15     -35.682 -49.566 -46.615  1.00 16.52           C
ATOM   2128  OG1 THR B  15     -36.462 -50.701 -47.002  1.00 17.10           O
ATOM   2129  CG2 THR B  15     -35.354 -48.718 -47.843  1.00 16.65           C
ATOM   2130  N   VAL B  16     -32.380 -49.029 -46.773  1.00 12.98           N
ATOM   2131  CA  VAL B  16     -31.390 -47.972 -46.958  1.00 12.47           C
ATOM   2132  C   VAL B  16     -31.539 -47.418 -48.371  1.00 13.15           C
ATOM   2133  O   VAL B  16     -31.452 -48.169 -49.352  1.00 14.00           O
ATOM   2134  CB  VAL B  16     -29.955 -48.461 -46.717  1.00 15.61           C
ATOM   2135  CG1 VAL B  16     -28.966 -47.339 -46.987  1.00 14.35           C
ATOM   2136  CG2 VAL B  16     -29.792 -48.942 -45.273  1.00 13.82           C
ATOM   2137  N   LEU B  17     -31.749 -46.104 -48.462  1.00 12.66           N
ATOM   2138  CA  LEU B  17     -31.804 -45.375 -49.724  1.00 12.02           C
ATOM   2139  C   LEU B  17     -30.503 -44.604 -49.893  1.00 14.48           C
ATOM   2140  O   LEU B  17     -30.231 -43.671 -49.130  1.00 14.61           O
ATOM   2141  CB  LEU B  17     -33.004 -44.427 -49.746  1.00 13.77           C
ATOM   2142  CG  LEU B  17     -34.365 -45.016 -49.413  1.00 14.00           C
ATOM   2143  CD1 LEU B  17     -35.461 -43.938 -49.502  1.00 16.36           C
ATOM   2144  CD2 LEU B  17     -34.692 -46.169 -50.353  1.00 14.29           C
ATOM   2145  N   GLY B  18     -29.726 -44.965 -50.915  1.00 14.88           N
ATOM   2146  CA  GLY B  18     -28.437 -44.344 -51.152  1.00 15.56           C
ATOM   2147  C   GLY B  18     -27.297 -45.286 -50.833  1.00 16.12           C
ATOM   2148  O   GLY B  18     -27.102 -45.637 -49.668  1.00 15.23           O
ATOM   2149  N   LEU B  19     -26.552 -45.735 -51.844  1.00 14.74           N
ATOM   2150  CA  LEU B  19     -25.439 -46.657 -51.636  1.00 14.20           C
ATOM   2151  C   LEU B  19     -24.115 -46.034 -52.057  1.00 17.56           C
ATOM   2152  O   LEU B  19     -23.274 -46.673 -52.693  1.00 18.00           O
ATOM   2153  CB  LEU B  19     -25.686 -47.979 -52.356  1.00 14.38           C
ATOM   2154  CG  LEU B  19     -26.927 -48.761 -51.913  1.00 13.43           C
ATOM   2155  CD1 LEU B  19     -27.055 -50.027 -52.739  1.00 17.17           C
ATOM   2156  CD2 LEU B  19     -26.891 -49.137 -50.418  1.00 15.57           C
ATOM   2157  N   GLY B  20     -23.908 -44.776 -51.684  1.00 14.64           N
ATOM   2158  CA  GLY B  20     -22.593 -44.169 -51.801  1.00 15.77           C
ATOM   2159  C   GLY B  20     -21.620 -44.732 -50.781  1.00 16.05           C
ATOM   2160  O   GLY B  20     -21.870 -45.791 -50.179  1.00 15.46           O
ATOM   2161  N   ARG B  21     -20.502 -44.031 -50.564  1.00 16.06           N
ATOM   2162  CA  ARG B  21     -19.529 -44.510 -49.587  1.00 16.40           C
ATOM   2163  C   ARG B  21     -20.166 -44.682 -48.216  1.00 13.72           C
ATOM   2164  O   ARG B  21     -19.935 -45.692 -47.542  1.00 17.01           O
ATOM   2165  CB  ARG B  21     -18.333 -43.559 -49.503  1.00 22.01           C
ATOM   2166  CG  ARG B  21     -17.565 -43.428 -50.804  1.00 26.28           C
ATOM   2167  CD  ARG B  21     -16.138 -42.920 -50.589  1.00 32.18           C
ATOM   2168  NE  ARG B  21     -15.504 -43.459 -49.389  1.00 39.96           N
ATOM   2169  CZ  ARG B  21     -15.237 -42.761 -48.291  1.00 35.79           C
ATOM   2170  NH1 ARG B  21     -15.590 -41.487 -48.173  1.00 40.40           N
ATOM   2171  NH2 ARG B  21     -14.603 -43.356 -47.283  1.00 37.82           N
ATOM   2172  N   MET B  22     -21.003 -43.732 -47.800  1.00 15.38           N
ATOM   2173  CA  MET B  22     -21.570 -43.861 -46.461  1.00 13.61           C
ATOM   2174  C   MET B  22     -22.804 -44.766 -46.436  1.00 14.60           C
ATOM   2175  O   MET B  22     -22.923 -45.623 -45.542  1.00 13.34           O
ATOM   2176  CB  MET B  22     -21.834 -42.479 -45.865  1.00 13.46           C
ATOM   2177  CG  MET B  22     -22.544 -42.566 -44.515  1.00 13.07           C
ATOM   2178  SD  MET B  22     -21.401 -43.198 -43.257  1.00 15.72           S
ATOM   2179  CE  MET B  22     -20.400 -41.754 -42.871  1.00 15.80           C
ATOM   2180  N   GLY B  23     -23.709 -44.620 -47.405  1.00 15.60           N
ATOM   2181  CA  GLY B  23     -24.881 -45.482 -47.429  1.00 12.76           C
ATOM   2182  C   GLY B  23     -24.523 -46.953 -47.502  1.00 13.63           C
ATOM   2183  O   GLY B  23     -25.163 -47.785 -46.857  1.00 13.56           O
ATOM   2184  N   SER B  24     -23.502 -47.292 -48.295  1.00 13.48           N
ATOM   2185  CA  SER B  24     -23.034 -48.676 -48.360  1.00 14.12           C
ATOM   2186  C   SER B  24     -22.565 -49.169 -46.992  1.00 13.97           C
ATOM   2187  O   SER B  24     -22.834 -50.317 -46.611  1.00 15.16           O
ATOM   2188  CB  SER B  24     -21.897 -48.817 -49.380  1.00 18.58           C
ATOM   2189  OG  SER B  24     -22.337 -48.571 -50.704  1.00 23.02           O
ATOM   2190  N   ALA B  25     -21.891 -48.305 -46.224  1.00 13.57           N
ATOM   2191  CA  ALA B  25     -21.426 -48.712 -44.903  1.00 15.78           C
ATOM   2192  C   ALA B  25     -22.593 -48.916 -43.947  1.00 13.78           C
ATOM   2193  O   ALA B  25     -22.576 -49.843 -43.123  1.00 13.49           O
ATOM   2194  CB  ALA B  25     -20.446 -47.680 -44.345  1.00 14.40           C
ATOM   2195  N   LEU B  26     -23.627 -48.077 -44.057  1.00 12.68           N
ATOM   2196  CA  LEU B  26     -24.816 -48.271 -43.233  1.00 13.86           C
ATOM   2197  C   LEU B  26     -25.483 -49.608 -43.549  1.00 13.90           C
ATOM   2198  O   LEU B  26     -25.827 -50.385 -42.639  1.00 14.11           O
ATOM   2199  CB  LEU B  26     -25.810 -47.124 -43.436  1.00 12.08           C
ATOM   2200  CG  LEU B  26     -25.292 -45.692 -43.316  1.00 13.09           C
ATOM   2201  CD1 LEU B  26     -26.445 -44.698 -43.542  1.00 15.33           C
ATOM   2202  CD2 LEU B  26     -24.615 -45.458 -41.962  1.00 14.94           C
ATOM   2203  N   ALA B  27     -25.673 -49.886 -44.843  1.00 12.60           N
ATOM   2204  CA  ALA B  27     -26.320 -51.133 -45.234  1.00 12.58           C
ATOM   2205  C   ALA B  27     -25.497 -52.329 -44.778  1.00 14.93           C
ATOM   2206  O   ALA B  27     -26.048 -53.303 -44.240  1.00 14.91           O
ATOM   2207  CB  ALA B  27     -26.549 -51.151 -46.753  1.00 16.11           C
ATOM   2208  N   ALA B  28     -24.173 -52.261 -44.954  1.00 14.55           N
ATOM   2209  CA  ALA B  28     -23.312 -53.352 -44.506  1.00 14.11           C
ATOM   2210  C   ALA B  28     -23.466 -53.592 -43.011  1.00 15.22           C
ATOM   2211  O   ALA B  28     -23.524 -54.744 -42.571  1.00 16.77           O
ATOM   2212  CB  ALA B  28     -21.860 -53.060 -44.876  1.00 15.91           C
ATOM   2213  N   ALA B  29     -23.552 -52.519 -42.217  1.00 14.88           N
ATOM   2214  CA  ALA B  29     -23.686 -52.685 -40.769  1.00 14.95           C
ATOM   2215  C   ALA B  29     -25.005 -53.350 -40.397  1.00 15.39           C
ATOM   2216  O   ALA B  29     -25.044 -54.236 -39.531  1.00 15.60           O
ATOM   2217  CB  ALA B  29     -23.568 -51.334 -40.068  1.00 16.64           C
ATOM   2218  N   PHE B  30     -26.105 -52.913 -41.013  1.00 14.07           N
ATOM   2219  CA  PHE B  30     -27.391 -53.545 -40.730  1.00 15.16           C
ATOM   2220  C   PHE B  30     -27.361 -55.024 -41.099  1.00 15.24           C
ATOM   2221  O   PHE B  30     -27.873 -55.869 -40.354  1.00 16.25           O
ATOM   2222  CB  PHE B  30     -28.514 -52.835 -41.495  1.00 15.12           C
ATOM   2223  CG  PHE B  30     -28.905 -51.489 -40.923  1.00 13.88           C
ATOM   2224  CD1 PHE B  30     -29.295 -51.353 -39.600  1.00 17.16           C
ATOM   2225  CD2 PHE B  30     -28.880 -50.360 -41.710  1.00 13.28           C
ATOM   2226  CE1 PHE B  30     -29.665 -50.118 -39.088  1.00 15.39           C
ATOM   2227  CE2 PHE B  30     -29.221 -49.135 -41.201  1.00 12.08           C
ATOM   2228  CZ  PHE B  30     -29.621 -49.005 -39.884  1.00 14.99           C
ATOM   2229  N   LEU B  31     -26.747 -55.351 -42.240  1.00 15.52           N
ATOM   2230  CA  LEU B  31     -26.672 -56.742 -42.677  1.00 15.46           C
ATOM   2231  C   LEU B  31     -25.876 -57.570 -41.681  1.00 17.03           C
ATOM   2232  O   LEU B  31     -26.298 -58.663 -41.280  1.00 19.58           O
ATOM   2233  CB  LEU B  31     -26.025 -56.810 -44.059  1.00 17.04           C
ATOM   2234  CG  LEU B  31     -26.951 -56.575 -45.255  1.00 18.99           C
ATOM   2235  CD1 LEU B  31     -26.129 -56.494 -46.536  1.00 20.42           C
ATOM   2236  CD2 LEU B  31     -28.008 -57.661 -45.374  1.00 18.06           C
ATOM   2237  N   ALA B  32     -24.714 -57.053 -41.267  1.00 16.73           N
ATOM   2238  CA  ALA B  32     -23.859 -57.786 -40.342  1.00 16.63           C
ATOM   2239  C   ALA B  32     -24.557 -58.050 -39.021  1.00 19.20           C
ATOM   2240  O   ALA B  32     -24.316 -59.090 -38.389  1.00 21.68           O
ATOM   2241  CB  ALA B  32     -22.564 -57.013 -40.116  1.00 19.31           C
ATOM   2242  N   ALA B  33     -25.434 -57.145 -38.597  1.00 17.89           N
ATOM   2243  CA  ALA B  33     -26.170 -57.295 -37.352  1.00 16.82           C
ATOM   2244  C   ALA B  33     -27.390 -58.198 -37.478  1.00 19.15           C
ATOM   2245  O   ALA B  33     -28.107 -58.380 -36.486  1.00 24.13           O
ATOM   2246  CB  ALA B  33     -26.598 -55.925 -36.825  1.00 16.45           C
ATOM   2247  N   GLY B  34     -27.645 -58.758 -38.656  1.00 20.53           N
ATOM   2248  CA  GLY B  34     -28.743 -59.685 -38.836  1.00 22.57           C
ATOM   2249  C   GLY B  34     -30.085 -59.075 -39.184  1.00 23.42           C
ATOM   2250  O   GLY B  34     -31.101 -59.773 -39.085  1.00 23.35           O
ATOM   2251  N   HIS B  35     -30.130 -57.804 -39.595  1.00 18.29           N
ATOM   2252  CA  HIS B  35     -31.374 -57.197 -40.040  1.00 18.12           C
ATOM   2253  C   HIS B  35     -31.682 -57.599 -41.477  1.00 15.42           C
ATOM   2254  O   HIS B  35     -30.789 -57.672 -42.326  1.00 17.96           O
ATOM   2255  CB  HIS B  35     -31.296 -55.668 -39.953  1.00 15.56           C
ATOM   2256  CG  HIS B  35     -31.190 -55.150 -38.551  1.00 18.20           C
ATOM   2257  ND1 HIS B  35     -32.262 -54.621 -37.865  1.00 19.41           N
ATOM   2258  CD2 HIS B  35     -30.142 -55.118 -37.694  1.00 19.58           C
ATOM   2259  CE1 HIS B  35     -31.874 -54.265 -36.653  1.00 22.68           C
ATOM   2260  NE2 HIS B  35     -30.592 -54.556 -36.524  1.00 20.79           N
ATOM   2261  N   SER B  36     -32.956 -57.868 -41.736  1.00 18.34           N
ATOM   2262  CA  SER B  36     -33.436 -57.925 -43.109  1.00 17.35           C
ATOM   2263  C   SER B  36     -33.274 -56.554 -43.747  1.00 16.94           C
ATOM   2264  O   SER B  36     -33.876 -55.586 -43.287  1.00 19.73           O
ATOM   2265  CB  SER B  36     -34.895 -58.355 -43.132  1.00 24.29           C
ATOM   2266  OG  SER B  36     -35.374 -58.392 -44.461  1.00 27.48           O
ATOM   2267  N   THR B  37     -32.440 -56.458 -44.776  1.00 14.55           N
ATOM   2268  CA  THR B  37     -31.989 -55.162 -45.272  1.00 14.37           C
ATOM   2269  C   THR B  37     -32.337 -55.033 -46.745  1.00 14.17           C
ATOM   2270  O   THR B  37     -31.860 -55.817 -47.574  1.00 17.90           O
ATOM   2271  CB  THR B  37     -30.481 -54.989 -45.064  1.00 15.04           C
ATOM   2272  OG1 THR B  37     -30.181 -55.139 -43.668  1.00 16.11           O
ATOM   2273  CG2 THR B  37     -30.034 -53.587 -45.488  1.00 16.79           C
ATOM   2274  N   THR B  38     -33.153 -54.044 -47.066  1.00 14.54           N
ATOM   2275  CA  THR B  38     -33.501 -53.739 -48.445  1.00 13.31           C
ATOM   2276  C   THR B  38     -32.733 -52.495 -48.856  1.00 14.21           C
ATOM   2277  O   THR B  38     -32.650 -51.538 -48.087  1.00 15.14           O
ATOM   2278  CB  THR B  38     -35.007 -53.515 -48.586  1.00 14.86           C
ATOM   2279  OG1 THR B  38     -35.703 -54.729 -48.263  1.00 16.82           O
ATOM   2280  CG2 THR B  38     -35.367 -53.105 -50.014  1.00 16.02           C
ATOM   2281  N   VAL B  39     -32.149 -52.512 -50.051  1.00 13.27           N
ATOM   2282  CA  VAL B  39     -31.308 -51.396 -50.476  1.00 13.25           C
ATOM   2283  C   VAL B  39     -31.797 -50.860 -51.807  1.00 16.32           C
ATOM   2284  O   VAL B  39     -32.339 -51.600 -52.632  1.00 14.15           O
ATOM   2285  CB  VAL B  39     -29.810 -51.778 -50.570  1.00 11.99           C
ATOM   2286  CG1 VAL B  39     -29.291 -52.220 -49.211  1.00 14.90           C
ATOM   2287  CG2 VAL B  39     -29.576 -52.890 -51.589  1.00 16.33           C
ATOM   2288  N   TRP B  40     -31.599 -49.556 -52.004  1.00 14.38           N
ATOM   2289  CA  TRP B  40     -31.869 -48.918 -53.280  1.00 13.31           C
ATOM   2290  C   TRP B  40     -30.818 -47.861 -53.563  1.00 15.00           C
ATOM   2291  O   TRP B  40     -30.376 -47.145 -52.658  1.00 14.15           O
ATOM   2292  CB  TRP B  40     -33.273 -48.284 -53.311  1.00 14.51           C
ATOM   2293  CG  TRP B  40     -33.553 -47.548 -54.577  1.00 16.36           C
ATOM   2294  CD1 TRP B  40     -34.132 -48.060 -55.715  1.00 19.24           C
ATOM   2295  CD2 TRP B  40     -33.271 -46.170 -54.856  1.00 19.27           C
ATOM   2296  NE1 TRP B  40     -34.227 -47.077 -56.672  1.00 21.23           N
ATOM   2297  CE2 TRP B  40     -33.707 -45.912 -56.174  1.00 17.15           C
ATOM   2298  CE3 TRP B  40     -32.700 -45.132 -54.122  1.00 20.04           C
ATOM   2299  CZ2 TRP B  40     -33.591 -44.655 -56.767  1.00 20.54           C
ATOM   2300  CZ3 TRP B  40     -32.586 -43.878 -54.717  1.00 22.22           C
ATOM   2301  CH2 TRP B  40     -33.034 -43.656 -56.028  1.00 19.52           C
ATOM   2302  N   ASN B  41     -30.423 -47.767 -54.827  1.00 15.01           N
ATOM   2303  CA  ASN B  41     -29.552 -46.703 -55.294  1.00 15.09           C
ATOM   2304  C   ASN B  41     -30.023 -46.259 -56.668  1.00 17.20           C
ATOM   2305  O   ASN B  41     -30.472 -47.085 -57.465  1.00 20.54           O
ATOM   2306  CB  ASN B  41     -28.099 -47.153 -55.378  1.00 13.67           C
ATOM   2307  CG  ASN B  41     -27.147 -45.987 -55.517  1.00 17.97           C
ATOM   2308  OD1 ASN B  41     -27.050 -45.151 -54.619  1.00 15.84           O
ATOM   2309  ND2 ASN B  41     -26.442 -45.917 -56.647  1.00 17.12           N
ATOM   2310  N   ARG B  42     -29.905 -44.957 -56.935  1.00 18.78           N
ATOM   2311  CA  ARG B  42     -30.285 -44.421 -58.245  1.00 16.26           C
ATOM   2312  C   ARG B  42     -29.546 -45.137 -59.375  1.00 18.03           C
ATOM   2313  O   ARG B  42     -30.164 -45.590 -60.347  1.00 22.66           O
ATOM   2314  CB  ARG B  42     -30.021 -42.916 -58.277  1.00 17.60           C
ATOM   2315  CG  ARG B  42     -30.020 -42.306 -59.677  1.00 20.50           C
ATOM   2316  CD  ARG B  42     -29.773 -40.811 -59.583  1.00 20.52           C
ATOM   2317  NE  ARG B  42     -28.418 -40.523 -59.135  1.00 20.21           N
ATOM   2318  CZ  ARG B  42     -27.890 -39.310 -59.080  1.00 20.36           C
ATOM   2319  NH1 ARG B  42     -28.578 -38.243 -59.453  1.00 22.82           N
ATOM   2320  NH2 ARG B  42     -26.658 -39.159 -58.599  1.00 19.58           N
ATOM   2321  N   THR B  43     -28.233 -45.266 -59.257  1.00 19.12           N
ATOM   2322  CA  THR B  43     -27.424 -45.913 -60.288  1.00 22.74           C
ATOM   2323  C   THR B  43     -27.265 -47.397 -59.977  1.00 22.85           C
ATOM   2324  O   THR B  43     -26.909 -47.755 -58.843  1.00 21.06           O
ATOM   2325  CB  THR B  43     -26.059 -45.254 -60.388  1.00 20.92           C
ATOM   2326  OG1 THR B  43     -26.228 -43.860 -60.679  1.00 26.68           O
ATOM   2327  CG2 THR B  43     -25.214 -45.904 -61.498  1.00 24.23           C
ATOM   2328  N   PRO B  44     -27.527 -48.281 -60.935  1.00 22.25           N
ATOM   2329  CA  PRO B  44     -27.415 -49.714 -60.661  1.00 21.77           C
ATOM   2330  C   PRO B  44     -25.964 -50.148 -60.596  1.00 21.61           C
ATOM   2331  O   PRO B  44     -25.054 -49.432 -61.016  1.00 25.94           O
ATOM   2332  CB  PRO B  44     -28.139 -50.352 -61.851  1.00 25.43           C
ATOM   2333  CG  PRO B  44     -27.960 -49.358 -62.946  1.00 27.85           C
ATOM   2334  CD  PRO B  44     -28.094 -48.022 -62.268  1.00 25.20           C
ATOM   2335  N   GLY B  45     -25.753 -51.337 -60.027  1.00 24.79           N
ATOM   2336  CA  GLY B  45     -24.432 -51.931 -59.977  1.00 25.83           C
ATOM   2337  C   GLY B  45     -23.602 -51.610 -58.756  1.00 27.01           C
ATOM   2338  O   GLY B  45     -22.405 -51.920 -58.742  1.00 27.19           O
ATOM   2339  N   LYS B  46     -24.185 -51.011 -57.723  1.00 21.00           N
ATOM   2340  CA  LYS B  46     -23.429 -50.697 -56.521  1.00 24.93           C
ATOM   2341  C   LYS B  46     -23.789 -51.598 -55.347  1.00 24.62           C
ATOM   2342  O   LYS B  46     -23.284 -51.390 -54.241  1.00 24.65           O
ATOM   2343  CB  LYS B  46     -23.624 -49.224 -56.166  1.00 23.03           C
ATOM   2344  CG  LYS B  46     -22.929 -48.319 -57.186  1.00 28.48           C
ATOM   2345  CD  LYS B  46     -22.772 -46.886 -56.695  1.00 32.80           C
ATOM   2346  CE  LYS B  46     -22.229 -45.984 -57.801  1.00 32.46           C
ATOM   2347  NZ  LYS B  46     -22.360 -44.532 -57.460  1.00 33.46           N
ATOM   2348  N   ALA B  47     -24.626 -52.614 -55.561  1.00 22.47           N
ATOM   2349  CA  ALA B  47     -25.104 -53.441 -54.457  1.00 22.94           C
ATOM   2350  C   ALA B  47     -24.767 -54.922 -54.629  1.00 21.19           C
ATOM   2351  O   ALA B  47     -25.386 -55.763 -53.972  1.00 20.87           O
ATOM   2352  CB  ALA B  47     -26.614 -53.264 -54.285  1.00 20.65           C
ATOM   2353  N   ASP B  48     -23.787 -55.261 -55.474  1.00 21.83           N
ATOM   2354  CA  ASP B  48     -23.488 -56.672 -55.727  1.00 24.06           C
ATOM   2355  C   ASP B  48     -22.996 -57.372 -54.461  1.00 24.37           C
ATOM   2356  O   ASP B  48     -23.460 -58.470 -54.119  1.00 22.83           O
ATOM   2357  CB  ASP B  48     -22.447 -56.808 -56.844  1.00 25.28           C
ATOM   2358  CG  ASP B  48     -22.966 -56.367 -58.214  1.00 34.32           C
ATOM   2359  OD1 ASP B  48     -24.112 -55.882 -58.327  1.00 30.83           O
ATOM   2360  OD2 ASP B  48     -22.202 -56.507 -59.196  1.00 38.55           O
ATOM   2361  N   GLU B  49     -22.034 -56.761 -53.760  1.00 20.69           N
ATOM   2362  CA  GLU B  49     -21.502 -57.384 -52.555  1.00 23.03           C
ATOM   2363  C   GLU B  49     -22.541 -57.391 -51.441  1.00 20.35           C
ATOM   2364  O   GLU B  49     -22.640 -58.365 -50.689  1.00 21.07           O
ATOM   2365  CB  GLU B  49     -20.227 -56.669 -52.108  1.00 25.58           C
ATOM   2366  CG  GLU B  49     -18.992 -57.085 -52.907  1.00 34.76           C
ATOM   2367  CD  GLU B  49     -18.977 -58.573 -53.266  1.00 39.41           C
ATOM   2368  OE1 GLU B  49     -18.966 -59.418 -52.341  1.00 44.31           O
ATOM   2369  OE2 GLU B  49     -18.984 -58.901 -54.480  1.00 43.28           O
ATOM   2370  N   LEU B  50     -23.322 -56.316 -51.313  1.00 16.89           N
ATOM   2371  CA  LEU B  50     -24.397 -56.310 -50.325  1.00 15.85           C
ATOM   2372  C   LEU B  50     -25.410 -57.414 -50.615  1.00 15.64           C
ATOM   2373  O   LEU B  50     -25.847 -58.120 -49.700  1.00 15.49           O
ATOM   2374  CB  LEU B  50     -25.073 -54.941 -50.297  1.00 14.77           C
ATOM   2375  CG  LEU B  50     -24.197 -53.791 -49.781  1.00 16.63           C
ATOM   2376  CD1 LEU B  50     -24.859 -52.473 -50.109  1.00 18.97           C
ATOM   2377  CD2 LEU B  50     -23.993 -53.919 -48.278  1.00 17.61           C
ATOM   2378  N   ALA B  51     -25.765 -57.601 -51.889  1.00 16.20           N
ATOM   2379  CA  ALA B  51     -26.701 -58.660 -52.251  1.00 17.58           C
ATOM   2380  C   ALA B  51     -26.120 -60.043 -51.969  1.00 19.00           C
ATOM   2381  O   ALA B  51     -26.849 -60.942 -51.536  1.00 19.03           O
ATOM   2382  CB  ALA B  51     -27.100 -58.542 -53.721  1.00 18.61           C
ATOM   2383  N   ALA B  52     -24.814 -60.243 -52.194  1.00 17.59           N
ATOM   2384  CA  ALA B  52     -24.237 -61.548 -51.872  1.00 18.53           C
ATOM   2385  C   ALA B  52     -24.342 -61.850 -50.390  1.00 17.33           C
ATOM   2386  O   ALA B  52     -24.326 -63.022 -49.998  1.00 17.96           O
ATOM   2387  CB  ALA B  52     -22.767 -61.624 -52.302  1.00 18.49           C
ATOM   2388  N   ARG B  53     -24.460 -60.812 -49.566  1.00 16.99           N
ATOM   2389  CA  ARG B  53     -24.573 -60.912 -48.124  1.00 17.67           C
ATOM   2390  C   ARG B  53     -26.020 -60.868 -47.651  1.00 17.67           C
ATOM   2391  O   ARG B  53     -26.269 -60.751 -46.443  1.00 20.48           O
ATOM   2392  CB  ARG B  53     -23.767 -59.787 -47.489  1.00 19.29           C
ATOM   2393  CG  ARG B  53     -22.290 -60.088 -47.331  1.00 22.88           C
ATOM   2394  CD  ARG B  53     -21.554 -58.769 -47.064  1.00 24.09           C
ATOM   2395  NE  ARG B  53     -21.895 -58.254 -45.746  1.00 34.02           N
ATOM   2396  CZ  ARG B  53     -21.439 -57.116 -45.233  1.00 35.33           C
ATOM   2397  NH1 ARG B  53     -20.489 -56.412 -45.844  1.00 32.03           N
ATOM   2398  NH2 ARG B  53     -21.954 -56.669 -44.084  1.00 20.98           N
ATOM   2399  N   GLY B  54     -26.977 -60.943 -48.576  1.00 16.30           N
ATOM   2400  CA  GLY B  54     -28.379 -61.038 -48.229  1.00 17.46           C
ATOM   2401  C   GLY B  54     -29.203 -59.785 -48.440  1.00 16.49           C
ATOM   2402  O   GLY B  54     -30.411 -59.816 -48.174  1.00 17.86           O
ATOM   2403  N   ALA B  55     -28.614 -58.699 -48.922  1.00 15.36           N
ATOM   2404  CA  ALA B  55     -29.397 -57.491 -49.141  1.00 15.08           C
ATOM   2405  C   ALA B  55     -30.398 -57.726 -50.261  1.00 16.76           C
ATOM   2406  O   ALA B  55     -30.072 -58.331 -51.285  1.00 18.05           O
ATOM   2407  CB  ALA B  55     -28.493 -56.313 -49.493  1.00 14.42           C
ATOM   2408  N   ARG B  56     -31.615 -57.246 -50.055  1.00 16.29           N
ATOM   2409  CA  ARG B  56     -32.667 -57.313 -51.058  1.00 17.73           C
ATOM   2410  C   ARG B  56     -32.589 -56.053 -51.904  1.00 17.33           C
ATOM   2411  O   ARG B  56     -32.764 -54.947 -51.384  1.00 17.39           O
ATOM   2412  CB  ARG B  56     -34.029 -57.432 -50.382  1.00 19.89           C
ATOM   2413  CG  ARG B  56     -34.188 -58.778 -49.686  1.00 26.18           C
ATOM   2414  CD  ARG B  56     -35.268 -58.797 -48.629  1.00 28.74           C
ATOM   2415  NE  ARG B  56     -34.754 -59.442 -47.427  1.00 39.27           N
ATOM   2416  CZ  ARG B  56     -35.437 -60.296 -46.675  1.00 43.81           C
ATOM   2417  NH1 ARG B  56     -36.692 -60.615 -46.956  1.00 43.43           N
ATOM   2418  NH2 ARG B  56     -34.846 -60.844 -45.615  1.00 42.53           N
ATOM   2419  N   ARG B  57     -32.309 -56.201 -53.195  1.00 18.37           N
ATOM   2420  CA  ARG B  57     -32.174 -55.030 -54.053  1.00 17.76           C
ATOM   2421  C   ARG B  57     -33.546 -54.613 -54.571  1.00 20.77           C
ATOM   2422  O   ARG B  57     -34.202 -55.365 -55.300  1.00 24.40           O
ATOM   2423  CB  ARG B  57     -31.206 -55.295 -55.204  1.00 19.16           C
ATOM   2424  CG  ARG B  57     -29.759 -55.484 -54.755  1.00 19.50           C
ATOM   2425  CD  ARG B  57     -28.860 -55.735 -55.941  1.00 25.91           C
ATOM   2426  NE  ARG B  57     -28.992 -57.115 -56.386  1.00 23.68           N
ATOM   2427  CZ  ARG B  57     -28.051 -57.789 -57.030  1.00 25.93           C
ATOM   2428  NH1 ARG B  57     -26.908 -57.221 -57.374  1.00 24.15           N
ATOM   2429  NH2 ARG B  57     -28.262 -59.069 -57.330  1.00 28.40           N
ATOM   2430  N   ALA B  58     -33.984 -53.421 -54.178  1.00 16.38           N
ATOM   2431  CA  ALA B  58     -35.281 -52.913 -54.599  1.00 19.81           C
ATOM   2432  C   ALA B  58     -35.177 -52.265 -55.968  1.00 22.71           C
ATOM   2433  O   ALA B  58     -34.176 -51.621 -56.291  1.00 21.12           O
ATOM   2434  CB  ALA B  58     -35.810 -51.901 -53.584  1.00 18.71           C
ATOM   2435  N   GLY B  59     -36.235 -52.413 -56.768  1.00 21.20           N
ATOM   2436  CA  GLY B  59     -36.197 -51.831 -58.099  1.00 21.83           C
ATOM   2437  C   GLY B  59     -36.595 -50.373 -58.184  1.00 25.14           C
ATOM   2438  O   GLY B  59     -36.463 -49.765 -59.254  1.00 24.92           O
ATOM   2439  N   SER B  60     -37.070 -49.797 -57.085  1.00 19.53           N
ATOM   2440  CA  SER B  60     -37.531 -48.418 -57.070  1.00 16.49           C
ATOM   2441  C   SER B  60     -37.597 -47.962 -55.625  1.00 15.00           C
ATOM   2442  O   SER B  60     -37.675 -48.785 -54.709  1.00 17.36           O
ATOM   2443  CB  SER B  60     -38.912 -48.293 -57.721  1.00 17.78           C
ATOM   2444  OG  SER B  60     -39.863 -49.004 -56.949  1.00 19.44           O
ATOM   2445  N   VAL B  61     -37.590 -46.639 -55.434  1.00 17.02           N
ATOM   2446  CA  VAL B  61     -37.791 -46.085 -54.095  1.00 17.59           C
ATOM   2447  C   VAL B  61     -39.119 -46.553 -53.519  1.00 17.80           C
ATOM   2448  O   VAL B  61     -39.204 -46.927 -52.348  1.00 15.69           O
ATOM   2449  CB  VAL B  61     -37.708 -44.547 -54.111  1.00 16.87           C
ATOM   2450  CG1 VAL B  61     -38.054 -43.981 -52.716  1.00 17.87           C
ATOM   2451  CG2 VAL B  61     -36.336 -44.074 -54.573  1.00 20.38           C
ATOM   2452  N   ALA B  62     -40.184 -46.529 -54.322  1.00 17.33           N
ATOM   2453  CA  ALA B  62     -41.489 -46.943 -53.813  1.00 17.62           C
ATOM   2454  C   ALA B  62     -41.456 -48.366 -53.267  1.00 16.55           C
ATOM   2455  O   ALA B  62     -42.006 -48.642 -52.191  1.00 17.63           O
ATOM   2456  CB  ALA B  62     -42.541 -46.820 -54.923  1.00 17.82           C
ATOM   2457  N   GLU B  63     -40.818 -49.286 -53.991  1.00 16.95           N
ATOM   2458  CA  GLU B  63     -40.737 -50.665 -53.520  1.00 16.58           C
ATOM   2459  C   GLU B  63     -39.876 -50.758 -52.262  1.00 19.63           C
ATOM   2460  O   GLU B  63     -40.206 -51.491 -51.313  1.00 18.64           O
ATOM   2461  CB  GLU B  63     -40.185 -51.549 -54.630  1.00 18.19           C
ATOM   2462  CG  GLU B  63     -41.129 -51.616 -55.839  1.00 25.34           C
ATOM   2463  CD  GLU B  63     -40.514 -52.350 -57.014  1.00 26.67           C
ATOM   2464  OE1 GLU B  63     -39.702 -51.726 -57.739  1.00 24.68           O
ATOM   2465  OE2 GLU B  63     -40.858 -53.533 -57.227  1.00 39.27           O
ATOM   2466  N   ALA B  64     -38.787 -49.991 -52.232  1.00 15.05           N
ATOM   2467  CA  ALA B  64     -37.901 -50.000 -51.068  1.00 16.13           C
ATOM   2468  C   ALA B  64     -38.619 -49.513 -49.818  1.00 16.81           C
ATOM   2469  O   ALA B  64     -38.507 -50.129 -48.750  1.00 15.28           O
ATOM   2470  CB  ALA B  64     -36.658 -49.149 -51.355  1.00 17.11           C
ATOM   2471  N   VAL B  65     -39.386 -48.426 -49.939  1.00 15.08           N
ATOM   2472  CA  VAL B  65     -40.098 -47.869 -48.794  1.00 14.45           C
ATOM   2473  C   VAL B  65     -41.210 -48.810 -48.352  1.00 18.81           C
ATOM   2474  O   VAL B  65     -41.487 -48.932 -47.150  1.00 19.47           O
ATOM   2475  CB  VAL B  65     -40.620 -46.457 -49.131  1.00 18.21           C
ATOM   2476  CG1 VAL B  65     -41.544 -45.946 -48.029  1.00 25.06           C
ATOM   2477  CG2 VAL B  65     -39.443 -45.500 -49.347  1.00 17.66           C
ATOM   2478  N   ALA B  66     -41.838 -49.519 -49.298  1.00 19.38           N
ATOM   2479  CA  ALA B  66     -42.855 -50.494 -48.934  1.00 18.80           C
ATOM   2480  C   ALA B  66     -42.275 -51.716 -48.233  1.00 21.94           C
ATOM   2481  O   ALA B  66     -43.016 -52.420 -47.540  1.00 22.49           O
ATOM   2482  CB  ALA B  66     -43.618 -50.936 -50.184  1.00 21.66           C
ATOM   2483  N   ALA B  67     -40.975 -51.989 -48.405  1.00 19.36           N
ATOM   2484  CA  ALA B  67     -40.402 -53.245 -47.917  1.00 18.92           C
ATOM   2485  C   ALA B  67     -40.159 -53.271 -46.408  1.00 22.74           C
ATOM   2486  O   ALA B  67     -40.125 -54.359 -45.813  1.00 21.68           O
ATOM   2487  CB  ALA B  67     -39.082 -53.536 -48.624  1.00 18.15           C
ATOM   2488  N   ALA B  68     -39.971 -52.118 -45.773  1.00 17.59           N
ATOM   2489  CA  ALA B  68     -39.569 -52.092 -44.374  1.00 17.09           C
ATOM   2490  C   ALA B  68     -40.099 -50.815 -43.746  1.00 15.82           C
ATOM   2491  O   ALA B  68     -40.180 -49.781 -44.421  1.00 18.71           O
ATOM   2492  CB  ALA B  68     -38.037 -52.167 -44.227  1.00 19.75           C
ATOM   2493  N   PRO B  69     -40.442 -50.841 -42.464  1.00 19.35           N
ATOM   2494  CA  PRO B  69     -41.017 -49.648 -41.828  1.00 19.54           C
ATOM   2495  C   PRO B  69     -39.982 -48.587 -41.472  1.00 16.10           C
ATOM   2496  O   PRO B  69     -40.326 -47.408 -41.350  1.00 21.30           O
ATOM   2497  CB  PRO B  69     -41.680 -50.206 -40.561  1.00 21.11           C
ATOM   2498  CG  PRO B  69     -40.948 -51.471 -40.263  1.00 25.29           C
ATOM   2499  CD  PRO B  69     -40.326 -51.983 -41.538  1.00 24.35           C
ATOM   2500  N   LEU B  70     -38.732 -48.997 -41.266  1.00 15.83           N
ATOM   2501  CA  LEU B  70     -37.633 -48.089 -40.961  1.00 13.35           C
ATOM   2502  C   LEU B  70     -36.887 -47.804 -42.257  1.00 12.68           C
ATOM   2503  O   LEU B  70     -36.341 -48.726 -42.878  1.00 16.68           O
ATOM   2504  CB  LEU B  70     -36.702 -48.704 -39.916  1.00 15.20           C
ATOM   2505  CG  LEU B  70     -35.521 -47.810 -39.531  1.00 17.43           C
ATOM   2506  CD1 LEU B  70     -36.012 -46.544 -38.859  1.00 16.89           C
ATOM   2507  CD2 LEU B  70     -34.578 -48.575 -38.610  1.00 17.98           C
ATOM   2508  N   VAL B  71     -36.872 -46.541 -42.666  1.00 11.05           N
ATOM   2509  CA  VAL B  71     -36.283 -46.122 -43.935  1.00 12.83           C
ATOM   2510  C   VAL B  71     -35.150 -45.160 -43.624  1.00 11.66           C
ATOM   2511  O   VAL B  71     -35.395 -44.025 -43.198  1.00 13.09           O
ATOM   2512  CB  VAL B  71     -37.316 -45.452 -44.840  1.00 14.25           C
ATOM   2513  CG1 VAL B  71     -36.670 -44.986 -46.127  1.00 15.11           C
ATOM   2514  CG2 VAL B  71     -38.465 -46.419 -45.098  1.00 15.01           C
ATOM   2515  N   VAL B  72     -33.918 -45.584 -43.877  1.00 12.53           N
ATOM   2516  CA  VAL B  72     -32.742 -44.757 -43.614  1.00 12.04           C
ATOM   2517  C   VAL B  72     -32.287 -44.173 -44.948  1.00 12.79           C
ATOM   2518  O   VAL B  72     -32.049 -44.919 -45.904  1.00 14.74           O
ATOM   2519  CB  VAL B  72     -31.629 -45.579 -42.942  1.00 13.32           C
ATOM   2520  CG1 VAL B  72     -30.415 -44.706 -42.612  1.00 15.37           C
ATOM   2521  CG2 VAL B  72     -32.151 -46.242 -41.669  1.00 15.07           C
ATOM   2522  N   VAL B  73     -32.177 -42.844 -45.019  1.00 12.27           N
ATOM   2523  CA  VAL B  73     -31.830 -42.127 -46.248  1.00 14.11           C
ATOM   2524  C   VAL B  73     -30.430 -41.534 -46.125  1.00 15.43           C
ATOM   2525  O   VAL B  73     -30.134 -40.808 -45.166  1.00 16.18           O
ATOM   2526  CB  VAL B  73     -32.845 -41.018 -46.547  1.00 16.44           C
ATOM   2527  CG1 VAL B  73     -32.515 -40.362 -47.892  1.00 17.73           C
ATOM   2528  CG2 VAL B  73     -34.265 -41.573 -46.511  1.00 17.45           C
ATOM   2529  N   CYS B  74     -29.574 -41.804 -47.112  1.00 12.29           N
ATOM   2530  CA  CYS B  74     -28.221 -41.245 -47.037  1.00 14.24           C
ATOM   2531  C   CYS B  74     -27.749 -40.961 -48.466  1.00 17.66           C
ATOM   2532  O   CYS B  74     -27.048 -41.759 -49.088  1.00 15.79           O
ATOM   2533  CB  CYS B  74     -27.271 -42.180 -46.295  1.00 15.18           C
ATOM   2534  SG  CYS B  74     -25.638 -41.460 -45.957  1.00 16.85           S
ATOM   2535  N   VAL B  75     -28.172 -39.810 -48.992  1.00 17.76           N
ATOM   2536  CA  VAL B  75     -27.809 -39.379 -50.342  1.00 16.88           C
ATOM   2537  C   VAL B  75     -27.052 -38.059 -50.233  1.00 19.73           C
ATOM   2538  O   VAL B  75     -26.667 -37.649 -49.134  1.00 19.09           O
ATOM   2539  CB  VAL B  75     -29.054 -39.274 -51.253  1.00 17.88           C
ATOM   2540  CG1 VAL B  75     -29.646 -40.665 -51.506  1.00 17.70           C
ATOM   2541  CG2 VAL B  75     -30.107 -38.380 -50.640  1.00 18.31           C
ATOM   2542  N   ALA B  76     -26.811 -37.386 -51.364  1.00 18.20           N
ATOM   2543  CA  ALA B  76     -25.851 -36.285 -51.380  1.00 20.59           C
ATOM   2544  C   ALA B  76     -26.324 -35.098 -50.547  1.00 21.80           C
ATOM   2545  O   ALA B  76     -25.570 -34.587 -49.714  1.00 22.52           O
ATOM   2546  CB  ALA B  76     -25.567 -35.843 -52.816  1.00 21.58           C
ATOM   2547  N   ASP B  77     -27.548 -34.620 -50.770  1.00 19.92           N
ATOM   2548  CA  ASP B  77     -27.953 -33.375 -50.124  1.00 24.03           C
ATOM   2549  C   ASP B  77     -29.472 -33.319 -50.038  1.00 21.74           C
ATOM   2550  O   ASP B  77     -30.177 -34.242 -50.452  1.00 21.74           O
ATOM   2551  CB  ASP B  77     -27.422 -32.152 -50.881  1.00 25.85           C
ATOM   2552  CG  ASP B  77     -27.533 -32.298 -52.386  1.00 35.14           C
ATOM   2553  OD1 ASP B  77     -28.575 -32.812 -52.858  1.00 29.77           O
ATOM   2554  OD2 ASP B  77     -26.591 -31.876 -53.096  1.00 41.43           O
ATOM   2555  N   ASP B  78     -29.970 -32.203 -49.495  1.00 22.97           N
ATOM   2556  CA  ASP B  78     -31.404 -32.048 -49.295  1.00 25.84           C
ATOM   2557  C   ASP B  78     -32.156 -32.059 -50.613  1.00 28.34           C
ATOM   2558  O   ASP B  78     -33.283 -32.551 -50.679  1.00 26.14           O
ATOM   2559  CB  ASP B  78     -31.699 -30.754 -48.549  1.00 29.28           C
ATOM   2560  N   GLU B  79     -31.561 -31.497 -51.669  1.00 28.50           N
ATOM   2561  CA  GLU B  79     -32.209 -31.553 -52.977  1.00 30.73           C
ATOM   2562  C   GLU B  79     -32.447 -32.997 -53.403  1.00 28.78           C
ATOM   2563  O   GLU B  79     -33.533 -33.344 -53.886  1.00 27.61           O
ATOM   2564  CB  GLU B  79     -31.365 -30.815 -54.013  1.00 28.62           C
ATOM   2565  N   ALA B  80     -31.444 -33.859 -53.212  1.00 27.32           N
ATOM   2566  CA  ALA B  80     -31.604 -35.266 -53.557  1.00 26.30           C
ATOM   2567  C   ALA B  80     -32.681 -35.923 -52.702  1.00 26.23           C
ATOM   2568  O   ALA B  80     -33.517 -36.683 -53.212  1.00 24.80           O
ATOM   2569  CB  ALA B  80     -30.264 -35.992 -53.402  1.00 20.67           C
ATOM   2570  N   VAL B  81     -32.671 -35.650 -51.392  1.00 24.09           N
ATOM   2571  CA  VAL B  81     -33.711 -36.188 -50.522  1.00 23.73           C
ATOM   2572  C   VAL B  81     -35.080 -35.759 -51.036  1.00 28.27           C
ATOM   2573  O   VAL B  81     -36.002 -36.568 -51.142  1.00 26.55           O
ATOM   2574  CB  VAL B  81     -33.486 -35.740 -49.065  1.00 27.48           C
ATOM   2575  CG1 VAL B  81     -34.649 -36.163 -48.192  1.00 29.48           C
ATOM   2576  CG2 VAL B  81     -32.175 -36.314 -48.504  1.00 22.21           C
ATOM   2577  N   HIS B  82     -35.207 -34.481 -51.395  1.00 29.59           N
ATOM   2578  CA  HIS B  82     -36.458 -33.942 -51.919  1.00 34.64           C
ATOM   2579  C   HIS B  82     -36.901 -34.689 -53.171  1.00 32.08           C
ATOM   2580  O   HIS B  82     -38.058 -35.108 -53.280  1.00 33.82           O
ATOM   2581  CB  HIS B  82     -36.277 -32.445 -52.196  1.00 33.07           C
ATOM   2582  CG  HIS B  82     -37.552 -31.723 -52.502  1.00 43.16           C
ATOM   2583  ND1 HIS B  82     -37.785 -31.108 -53.715  1.00 45.83           N
ATOM   2584  CD2 HIS B  82     -38.663 -31.516 -51.755  1.00 40.08           C
ATOM   2585  CE1 HIS B  82     -38.986 -30.556 -53.703  1.00 44.01           C
ATOM   2586  NE2 HIS B  82     -39.540 -30.791 -52.526  1.00 42.42           N
ATOM   2587  N   GLN B  83     -35.990 -34.883 -54.127  1.00 32.19           N
ATOM   2588  CA  GLN B  83     -36.371 -35.595 -55.346  1.00 31.11           C
ATOM   2589  C   GLN B  83     -36.801 -37.026 -55.065  1.00 31.33           C
ATOM   2590  O   GLN B  83     -37.678 -37.553 -55.761  1.00 31.93           O
ATOM   2591  CB  GLN B  83     -35.236 -35.617 -56.366  1.00 31.44           C
ATOM   2592  CG  GLN B  83     -34.906 -34.292 -56.992  1.00 36.15           C
ATOM   2593  CD  GLN B  83     -33.643 -34.375 -57.818  1.00 40.66           C
ATOM   2594  OE1 GLN B  83     -33.171 -35.474 -58.142  1.00 35.14           O
ATOM   2595  NE2 GLN B  83     -33.087 -33.219 -58.172  1.00 41.35           N
ATOM   2596  N   LEU B  84     -36.183 -37.683 -54.077  1.00 31.42           N
ATOM   2597  CA  LEU B  84     -36.597 -39.046 -53.748  1.00 29.84           C
ATOM   2598  C   LEU B  84     -37.930 -39.073 -53.008  1.00 26.82           C
ATOM   2599  O   LEU B  84     -38.782 -39.921 -53.286  1.00 32.33           O
ATOM   2600  CB  LEU B  84     -35.524 -39.742 -52.905  1.00 31.97           C
ATOM   2601  CG  LEU B  84     -34.161 -39.984 -53.539  1.00 34.44           C
ATOM   2602  CD1 LEU B  84     -33.370 -40.966 -52.696  1.00 33.20           C
ATOM   2603  CD2 LEU B  84     -34.360 -40.527 -54.933  1.00 31.94           C
ATOM   2604  N   LEU B  85     -38.122 -38.162 -52.057  1.00 32.19           N
ATOM   2605  CA  LEU B  85     -39.258 -38.240 -51.148  1.00 32.39           C
ATOM   2606  C   LEU B  85     -40.522 -37.641 -51.751  1.00 29.69           C
ATOM   2607  O   LEU B  85     -41.609 -38.209 -51.595  1.00 30.99           O
ATOM   2608  CB  LEU B  85     -38.927 -37.535 -49.830  1.00 31.91           C
ATOM   2609  CG  LEU B  85     -37.840 -38.050 -48.879  1.00 32.79           C
ATOM   2610  CD1 LEU B  85     -37.947 -37.298 -47.559  1.00 36.72           C
ATOM   2611  CD2 LEU B  85     -37.982 -39.541 -48.643  1.00 28.32           C
ATOM   2612  N   ASP B  86     -40.394 -36.509 -52.445  1.00 33.19           N
ATOM   2613  CA  ASP B  86     -41.571 -35.735 -52.840  1.00 33.50           C
ATOM   2614  C   ASP B  86     -42.595 -36.525 -53.660  1.00 34.87           C
ATOM   2615  O   ASP B  86     -43.802 -36.290 -53.467  1.00 36.73           O
ATOM   2616  CB  ASP B  86     -41.110 -34.473 -53.586  1.00 34.49           C
ATOM   2617  CG  ASP B  86     -42.183 -33.400 -53.651  1.00 44.94           C
ATOM   2618  OD1 ASP B  86     -42.530 -32.958 -54.770  1.00 43.41           O
ATOM   2619  OD2 ASP B  86     -42.675 -32.994 -52.573  1.00 44.27           O
ATOM   2620  N   PRO B  87     -42.217 -37.449 -54.557  1.00 31.35           N
ATOM   2621  CA  PRO B  87     -43.236 -38.249 -55.258  1.00 32.52           C
ATOM   2622  C   PRO B  87     -43.957 -39.248 -54.372  1.00 35.18           C
ATOM   2623  O   PRO B  87     -44.992 -39.788 -54.790  1.00 34.91           O
ATOM   2624  CB  PRO B  87     -42.425 -38.979 -56.340  1.00 34.43           C
ATOM   2625  CG  PRO B  87     -41.201 -38.159 -56.510  1.00 34.66           C
ATOM   2626  CD  PRO B  87     -40.879 -37.701 -55.124  1.00 29.53           C
ATOM   2627  N   LEU B  88     -43.439 -39.528 -53.182  1.00 34.78           N
ATOM   2628  CA  LEU B  88     -44.049 -40.510 -52.300  1.00 34.38           C
ATOM   2629  C   LEU B  88     -45.233 -39.876 -51.583  1.00 37.91           C
ATOM   2630  O   LEU B  88     -45.144 -38.745 -51.094  1.00 39.55           O
ATOM   2631  CB  LEU B  88     -43.026 -41.017 -51.284  1.00 32.67           C
ATOM   2632  CG  LEU B  88     -41.730 -41.567 -51.880  1.00 31.22           C
ATOM   2633  CD1 LEU B  88     -40.714 -41.800 -50.786  1.00 25.79           C
ATOM   2634  CD2 LEU B  88     -41.990 -42.842 -52.651  1.00 29.99           C
ATOM   2635  N   ASP B  89     -46.345 -40.601 -51.536  1.00 42.53           N
ATOM   2636  CA  ASP B  89     -47.502 -40.149 -50.777  1.00 42.95           C
ATOM   2637  C   ASP B  89     -47.952 -41.272 -49.858  1.00 44.41           C
ATOM   2638  O   ASP B  89     -47.450 -41.408 -48.735  1.00 41.62           O
ATOM   2639  CB  ASP B  89     -48.640 -39.725 -51.712  1.00 46.55           C
ATOM   2640  CG  ASP B  89     -48.914 -38.229 -51.666  1.00 53.13           C
ATOM   2641  OD1 ASP B  89     -48.304 -37.528 -50.826  1.00 50.84           O
ATOM   2642  OD2 ASP B  89     -49.748 -37.757 -52.474  1.00 54.25           O
ATOM   2643  N   GLY B  90     -48.875 -42.104 -50.346  1.00 38.12           N
ATOM   2644  CA  GLY B  90     -49.366 -43.216 -49.555  1.00 41.35           C
ATOM   2645  C   GLY B  90     -48.296 -44.211 -49.161  1.00 36.75           C
ATOM   2646  O   GLY B  90     -48.494 -44.981 -48.214  1.00 38.38           O
ATOM   2647  N   ALA B  91     -47.158 -44.208 -49.852  1.00 31.47           N
ATOM   2648  CA  ALA B  91     -46.129 -45.191 -49.555  1.00 32.55           C
ATOM   2649  C   ALA B  91     -45.525 -44.972 -48.174  1.00 22.59           C
ATOM   2650  O   ALA B  91     -45.057 -45.933 -47.552  1.00 28.53           O
ATOM   2651  CB  ALA B  91     -45.038 -45.154 -50.623  1.00 33.64           C
ATOM   2652  N   LEU B  92     -45.541 -43.735 -47.676  1.00 24.57           N
ATOM   2653  CA  LEU B  92     -44.841 -43.411 -46.438  1.00 22.71           C
ATOM   2654  C   LEU B  92     -45.653 -43.663 -45.174  1.00 22.41           C
ATOM   2655  O   LEU B  92     -45.074 -43.630 -44.084  1.00 19.39           O
ATOM   2656  CB  LEU B  92     -44.380 -41.949 -46.446  1.00 22.24           C
ATOM   2657  CG  LEU B  92     -43.251 -41.679 -47.436  1.00 24.15           C
ATOM   2658  CD1 LEU B  92     -43.011 -40.183 -47.581  1.00 27.18           C
ATOM   2659  CD2 LEU B  92     -41.995 -42.391 -46.984  1.00 30.90           C
ATOM   2660  N   ALA B  93     -46.958 -43.922 -45.283  1.00 19.82           N
ATOM   2661  CA  ALA B  93     -47.773 -44.098 -44.086  1.00 19.75           C
ATOM   2662  C   ALA B  93     -47.231 -45.233 -43.229  1.00 17.96           C
ATOM   2663  O   ALA B  93     -46.932 -46.322 -43.729  1.00 19.58           O
ATOM   2664  CB  ALA B  93     -49.226 -44.376 -44.465  1.00 22.01           C
ATOM   2665  N   GLY B  94     -47.096 -44.971 -41.929  1.00 17.90           N
ATOM   2666  CA  GLY B  94     -46.592 -45.953 -40.996  1.00 18.37           C
ATOM   2667  C   GLY B  94     -45.088 -46.105 -40.981  1.00 16.20           C
ATOM   2668  O   GLY B  94     -44.567 -46.850 -40.142  1.00 17.24           O
ATOM   2669  N   ARG B  95     -44.370 -45.451 -41.890  1.00 18.15           N
ATOM   2670  CA  ARG B  95     -42.918 -45.564 -41.891  1.00 16.68           C
ATOM   2671  C   ARG B  95     -42.295 -44.589 -40.898  1.00 14.61           C
ATOM   2672  O   ARG B  95     -42.906 -43.607 -40.473  1.00 16.58           O
ATOM   2673  CB  ARG B  95     -42.347 -45.281 -43.281  1.00 17.44           C
ATOM   2674  CG  ARG B  95     -42.068 -46.535 -44.091  1.00 22.10           C
ATOM   2675  CD  ARG B  95     -43.270 -46.923 -44.925  1.00 25.99           C
ATOM   2676  NE  ARG B  95     -44.151 -47.834 -44.212  1.00 29.51           N
ATOM   2677  CZ  ARG B  95     -44.176 -49.149 -44.384  1.00 24.49           C
ATOM   2678  NH1 ARG B  95     -43.369 -49.754 -45.241  1.00 29.42           N
ATOM   2679  NH2 ARG B  95     -45.020 -49.881 -43.660  1.00 27.62           N
ATOM   2680  N   THR B  96     -41.050 -44.874 -40.535  1.00 14.36           N
ATOM   2681  CA  THR B  96     -40.210 -43.921 -39.823  1.00 15.75           C
ATOM   2682  C   THR B  96     -39.021 -43.626 -40.719  1.00 12.20           C
ATOM   2683  O   THR B  96     -38.253 -44.534 -41.052  1.00 16.09           O
ATOM   2684  CB  THR B  96     -39.765 -44.461 -38.469  1.00 15.15           C
ATOM   2685  OG1 THR B  96     -40.911 -44.607 -37.626  1.00 16.94           O
ATOM   2686  CG2 THR B  96     -38.796 -43.491 -37.780  1.00 15.44           C
ATOM   2687  N   LEU B  97     -38.913 -42.369 -41.138  1.00 12.27           N
ATOM   2688  CA  LEU B  97     -37.841 -41.902 -42.000  1.00 13.62           C
ATOM   2689  C   LEU B  97     -36.707 -41.381 -41.140  1.00 15.26           C
ATOM   2690  O   LEU B  97     -36.932 -40.566 -40.245  1.00 16.40           O
ATOM   2691  CB  LEU B  97     -38.332 -40.777 -42.903  1.00 18.06           C
ATOM   2692  CG  LEU B  97     -39.156 -41.112 -44.124  1.00 24.48           C
ATOM   2693  CD1 LEU B  97     -39.860 -39.849 -44.556  1.00 26.22           C
ATOM   2694  CD2 LEU B  97     -38.204 -41.612 -45.197  1.00 24.45           C
ATOM   2695  N   VAL B  98     -35.498 -41.851 -41.405  1.00 12.68           N
ATOM   2696  CA  VAL B  98     -34.318 -41.397 -40.679  1.00 12.53           C
ATOM   2697  C   VAL B  98     -33.388 -40.789 -41.721  1.00 12.40           C
ATOM   2698  O   VAL B  98     -32.864 -41.502 -42.586  1.00 13.65           O
ATOM   2699  CB  VAL B  98     -33.649 -42.538 -39.911  1.00 12.81           C
ATOM   2700  CG1 VAL B  98     -32.411 -42.023 -39.168  1.00 15.25           C
ATOM   2701  CG2 VAL B  98     -34.633 -43.162 -38.940  1.00 17.35           C
ATOM   2702  N   ASN B  99     -33.229 -39.473 -41.693  1.00 12.36           N
ATOM   2703  CA  ASN B  99     -32.439 -38.795 -42.720  1.00 13.22           C
ATOM   2704  C   ASN B  99     -31.025 -38.550 -42.208  1.00 12.73           C
ATOM   2705  O   ASN B  99     -30.797 -37.644 -41.398  1.00 14.95           O
ATOM   2706  CB  ASN B  99     -33.064 -37.477 -43.159  1.00 14.61           C
ATOM   2707  CG  ASN B  99     -32.306 -36.877 -44.328  1.00 19.90           C
ATOM   2708  OD1 ASN B  99     -31.630 -37.609 -45.061  1.00 17.38           O
ATOM   2709  ND2 ASN B  99     -32.371 -35.553 -44.487  1.00 21.14           N
ATOM   2710  N   LEU B 100     -30.070 -39.320 -42.719  1.00 13.36           N
ATOM   2711  CA  LEU B 100     -28.666 -39.151 -42.363  1.00 12.48           C
ATOM   2712  C   LEU B 100     -27.901 -38.332 -43.395  1.00 14.08           C
ATOM   2713  O   LEU B 100     -26.683 -38.163 -43.272  1.00 18.80           O
ATOM   2714  CB  LEU B 100     -28.018 -40.519 -42.148  1.00 14.20           C
ATOM   2715  CG  LEU B 100     -28.709 -41.313 -41.036  1.00 12.88           C
ATOM   2716  CD1 LEU B 100     -27.965 -42.600 -40.748  1.00 16.59           C
ATOM   2717  CD2 LEU B 100     -28.842 -40.491 -39.764  1.00 15.69           C
ATOM   2718  N   THR B 101     -28.598 -37.822 -44.399  1.00 14.38           N
ATOM   2719  CA  THR B 101     -28.042 -36.872 -45.347  1.00 16.53           C
ATOM   2720  C   THR B 101     -27.711 -35.556 -44.650  1.00 15.09           C
ATOM   2721  O   THR B 101     -28.492 -35.057 -43.831  1.00 16.26           O
ATOM   2722  CB  THR B 101     -29.065 -36.643 -46.462  1.00 19.17           C
ATOM   2723  OG1 THR B 101     -29.476 -37.910 -46.996  1.00 16.45           O
ATOM   2724  CG2 THR B 101     -28.502 -35.764 -47.578  1.00 19.19           C
ATOM   2725  N   THR B 102     -26.542 -35.002 -44.968  1.00 18.34           N
ATOM   2726  CA  THR B 102     -26.189 -33.679 -44.466  1.00 17.37           C
ATOM   2727  C   THR B 102     -27.177 -32.641 -44.982  1.00 20.66           C
ATOM   2728  O   THR B 102     -27.471 -32.589 -46.180  1.00 19.56           O
ATOM   2729  CB  THR B 102     -24.779 -33.309 -44.914  1.00 17.64           C
ATOM   2730  OG1 THR B 102     -23.857 -34.304 -44.468  1.00 20.00           O
ATOM   2731  CG2 THR B 102     -24.376 -31.960 -44.332  1.00 21.30           C
ATOM   2732  N   GLY B 103     -27.695 -31.819 -44.079  1.00 18.48           N
ATOM   2733  CA  GLY B 103     -28.576 -30.743 -44.472  1.00 16.35           C
ATOM   2734  C   GLY B 103     -28.675 -29.700 -43.382  1.00 18.66           C
ATOM   2735  O   GLY B 103     -27.961 -29.749 -42.378  1.00 19.66           O
ATOM   2736  N   THR B 104     -29.597 -28.768 -43.573  1.00 15.89           N
ATOM   2737  CA  THR B 104     -29.756 -27.652 -42.648  1.00 18.39           C
ATOM   2738  C   THR B 104     -30.839 -27.933 -41.614  1.00 16.18           C
ATOM   2739  O   THR B 104     -31.689 -28.810 -41.788  1.00 17.13           O
ATOM   2740  CB  THR B 104     -30.122 -26.371 -43.395  1.00 20.94           C
ATOM   2741  OG1 THR B 104     -31.474 -26.480 -43.845  1.00 20.27           O
ATOM   2742  CG2 THR B 104     -29.232 -26.175 -44.606  1.00 22.01           C
ATOM   2743  N   SER B 105     -30.808 -27.152 -40.527  1.00 16.64           N
ATOM   2744  CA  SER B 105     -31.842 -27.280 -39.504  1.00 17.94           C
ATOM   2745  C   SER B 105     -33.218 -26.922 -40.064  1.00 17.64           C
ATOM   2746  O   SER B 105     -34.226 -27.548 -39.705  1.00 17.70           O
ATOM   2747  CB  SER B 105     -31.504 -26.403 -38.291  1.00 19.15           C
ATOM   2748  OG  SER B 105     -31.608 -25.016 -38.600  1.00 20.35           O
ATOM   2749  N   ALA B 106     -33.276 -25.920 -40.949  1.00 19.24           N
ATOM   2750  CA  ALA B 106     -34.547 -25.540 -41.556  1.00 18.90           C
ATOM   2751  C   ALA B 106     -35.113 -26.689 -42.387  1.00 17.91           C
ATOM   2752  O   ALA B 106     -36.300 -27.011 -42.282  1.00 19.44           O
ATOM   2753  CB  ALA B 106     -34.370 -24.283 -42.415  1.00 22.70           C
ATOM   2754  N   GLN B 107     -34.268 -27.318 -43.216  1.00 17.78           N
ATOM   2755  CA  GLN B 107     -34.705 -28.464 -44.008  1.00 17.99           C
ATOM   2756  C   GLN B 107     -35.168 -29.612 -43.122  1.00 18.45           C
ATOM   2757  O   GLN B 107     -36.163 -30.277 -43.437  1.00 16.83           O
ATOM   2758  CB  GLN B 107     -33.586 -28.915 -44.963  1.00 22.98           C
ATOM   2759  CG  GLN B 107     -32.992 -27.793 -45.853  1.00 28.89           C
ATOM   2760  CD  GLN B 107     -31.673 -28.133 -46.585  1.00 29.27           C
ATOM   2761  OE1 GLN B 107     -30.936 -29.073 -46.227  1.00 23.23           O
ATOM   2762  NE2 GLN B 107     -31.403 -27.385 -47.663  1.00 29.39           N
ATOM   2763  N   ALA B 108     -34.466 -29.863 -42.013  1.00 15.64           N
ATOM   2764  CA  ALA B 108     -34.876 -30.938 -41.112  1.00 14.77           C
ATOM   2765  C   ALA B 108     -36.250 -30.662 -40.506  1.00 16.69           C
ATOM   2766  O   ALA B 108     -37.092 -31.569 -40.414  1.00 16.57           O
ATOM   2767  CB  ALA B 108     -33.823 -31.141 -40.018  1.00 17.43           C
ATOM   2768  N   ARG B 109     -36.499 -29.416 -40.084  1.00 17.30           N
ATOM   2769  CA  ARG B 109     -37.798 -29.102 -39.494  1.00 17.53           C
ATOM   2770  C   ARG B 109     -38.912 -29.197 -40.540  1.00 20.94           C
ATOM   2771  O   ARG B 109     -39.996 -29.754 -40.271  1.00 20.84           O
ATOM   2772  CB  ARG B 109     -37.742 -27.717 -38.824  1.00 19.43           C
ATOM   2773  CG  ARG B 109     -36.766 -27.673 -37.617  1.00 18.57           C
ATOM   2774  CD  ARG B 109     -36.146 -26.284 -37.330  1.00 20.37           C
ATOM   2775  NE  ARG B 109     -35.606 -26.200 -35.967  1.00 20.53           N
ATOM   2776  CZ  ARG B 109     -34.862 -25.199 -35.506  1.00 26.95           C
ATOM   2777  NH1 ARG B 109     -34.588 -24.134 -36.249  1.00 24.58           N
ATOM   2778  NH2 ARG B 109     -34.380 -25.266 -34.265  1.00 24.50           N
ATOM   2779  N   ALA B 110     -38.636 -28.725 -41.762  1.00 19.24           N
ATOM   2780  CA  ALA B 110     -39.621 -28.845 -42.833  1.00 20.31           C
ATOM   2781  C   ALA B 110     -39.905 -30.304 -43.154  1.00 19.04           C
ATOM   2782  O   ALA B 110     -41.066 -30.691 -43.341  1.00 20.28           O
ATOM   2783  CB  ALA B 110     -39.137 -28.111 -44.082  1.00 19.08           C
ATOM   2784  N   ASN B 111     -38.857 -31.132 -43.197  1.00 17.68           N
ATOM   2785  CA  ASN B 111     -39.023 -32.546 -43.490  1.00 17.13           C
ATOM   2786  C   ASN B 111     -39.855 -33.234 -42.427  1.00 18.68           C
ATOM   2787  O   ASN B 111     -40.672 -34.104 -42.747  1.00 20.23           O
ATOM   2788  CB  ASN B 111     -37.659 -33.227 -43.600  1.00 18.00           C
ATOM   2789  CG  ASN B 111     -36.949 -32.890 -44.885  1.00 17.90           C
ATOM   2790  OD1 ASN B 111     -37.553 -32.360 -45.831  1.00 21.95           O
ATOM   2791  ND2 ASN B 111     -35.655 -33.187 -44.936  1.00 22.36           N
ATOM   2792  N   ALA B 112     -39.640 -32.886 -41.155  1.00 18.79           N
ATOM   2793  CA  ALA B 112     -40.453 -33.455 -40.084  1.00 21.40           C
ATOM   2794  C   ALA B 112     -41.933 -33.168 -40.316  1.00 19.76           C
ATOM   2795  O   ALA B 112     -42.783 -34.069 -40.216  1.00 21.89           O
ATOM   2796  CB  ALA B 112     -40.011 -32.886 -38.736  1.00 23.45           C
ATOM   2797  N   ALA B 113     -42.253 -31.912 -40.631  1.00 18.13           N
ATOM   2798  CA  ALA B 113     -43.662 -31.555 -40.818  1.00 22.10           C
ATOM   2799  C   ALA B 113     -44.256 -32.247 -42.043  1.00 23.13           C
ATOM   2800  O   ALA B 113     -45.386 -32.766 -42.000  1.00 25.21           O
ATOM   2801  CB  ALA B 113     -43.800 -30.039 -40.937  1.00 23.99           C
ATOM   2802  N   TRP B 114     -43.498 -32.268 -43.135  1.00 22.04           N
ATOM   2803  CA  TRP B 114     -43.914 -32.938 -44.365  1.00 21.07           C
ATOM   2804  C   TRP B 114     -44.198 -34.423 -44.123  1.00 25.29           C
ATOM   2805  O   TRP B 114     -45.250 -34.957 -44.524  1.00 23.43           O
ATOM   2806  CB  TRP B 114     -42.794 -32.750 -45.391  1.00 22.65           C
ATOM   2807  CG  TRP B 114     -42.978 -33.376 -46.710  1.00 26.02           C
ATOM   2808  CD1 TRP B 114     -43.657 -32.858 -47.780  1.00 29.92           C
ATOM   2809  CD2 TRP B 114     -42.524 -34.671 -47.110  1.00 29.40           C
ATOM   2810  NE1 TRP B 114     -43.617 -33.739 -48.830  1.00 30.95           N
ATOM   2811  CE2 TRP B 114     -42.931 -34.860 -48.444  1.00 32.63           C
ATOM   2812  CE3 TRP B 114     -41.801 -35.683 -46.473  1.00 28.78           C
ATOM   2813  CZ2 TRP B 114     -42.643 -36.024 -49.152  1.00 33.52           C
ATOM   2814  CZ3 TRP B 114     -41.514 -36.840 -47.178  1.00 29.31           C
ATOM   2815  CH2 TRP B 114     -41.937 -36.999 -48.502  1.00 37.00           C
ATOM   2816  N   ALA B 115     -43.254 -35.114 -43.472  1.00 16.80           N
ATOM   2817  CA  ALA B 115     -43.427 -36.534 -43.199  1.00 19.17           C
ATOM   2818  C   ALA B 115     -44.658 -36.772 -42.347  1.00 21.27           C
ATOM   2819  O   ALA B 115     -45.419 -37.715 -42.600  1.00 20.89           O
ATOM   2820  CB  ALA B 115     -42.182 -37.096 -42.503  1.00 21.00           C
ATOM   2821  N   LYS B 116     -44.867 -35.923 -41.334  1.00 22.15           N
ATOM   2822  CA  LYS B 116     -45.985 -36.116 -40.420  1.00 25.51           C
ATOM   2823  C   LYS B 116     -47.308 -35.986 -41.160  1.00 28.31           C
ATOM   2824  O   LYS B 116     -48.245 -36.759 -40.913  1.00 27.68           O
ATOM   2825  CB  LYS B 116     -45.872 -35.118 -39.262  1.00 26.11           C
ATOM   2826  CG  LYS B 116     -47.125 -34.888 -38.428  1.00 34.87           C
ATOM   2827  CD  LYS B 116     -46.742 -34.126 -37.150  1.00 39.21           C
ATOM   2828  CE  LYS B 116     -47.881 -34.024 -36.128  1.00 47.83           C
ATOM   2829  NZ  LYS B 116     -49.240 -34.128 -36.738  1.00 48.53           N
ATOM   2830  N   GLU B 117     -47.392 -35.051 -42.114  1.00 25.40           N
ATOM   2831  CA  GLU B 117     -48.638 -35.033 -42.876  1.00 27.54           C
ATOM   2832  C   GLU B 117     -48.759 -36.208 -43.838  1.00 31.78           C
ATOM   2833  O   GLU B 117     -49.866 -36.462 -44.330  1.00 32.85           O
ATOM   2834  CB  GLU B 117     -48.843 -33.715 -43.636  1.00 33.54           C
ATOM   2835  CG  GLU B 117     -47.626 -32.961 -44.082  1.00 38.12           C
ATOM   2836  CD  GLU B 117     -47.961 -31.532 -44.495  1.00 44.92           C
ATOM   2837  OE1 GLU B 117     -49.146 -31.144 -44.373  1.00 49.14           O
ATOM   2838  OE2 GLU B 117     -47.046 -30.798 -44.942  1.00 46.89           O
ATOM   2839  N   ARG B 118     -47.680 -36.942 -44.116  1.00 27.26           N
ATOM   2840  CA  ARG B 118     -47.827 -38.180 -44.878  1.00 24.78           C
ATOM   2841  C   ARG B 118     -47.945 -39.442 -44.005  1.00 22.08           C
ATOM   2842  O   ARG B 118     -47.866 -40.558 -44.533  1.00 25.36           O
ATOM   2843  CB  ARG B 118     -46.668 -38.328 -45.863  1.00 26.83           C
ATOM   2844  CG  ARG B 118     -46.956 -37.754 -47.238  1.00 34.34           C
ATOM   2845  CD  ARG B 118     -45.840 -36.851 -47.714  1.00 31.96           C
ATOM   2846  NE  ARG B 118     -46.318 -35.845 -48.653  1.00 36.22           N
ATOM   2847  CZ  ARG B 118     -46.574 -34.583 -48.333  1.00 34.72           C
ATOM   2848  NH1 ARG B 118     -46.431 -34.140 -47.095  1.00 30.70           N
ATOM   2849  NH2 ARG B 118     -46.998 -33.749 -49.279  1.00 39.89           N
ATOM   2850  N   GLY B 119     -48.121 -39.305 -42.689  1.00 20.60           N
ATOM   2851  CA  GLY B 119     -48.301 -40.470 -41.835  1.00 20.99           C
ATOM   2852  C   GLY B 119     -47.022 -41.147 -41.394  1.00 21.82           C
ATOM   2853  O   GLY B 119     -47.063 -42.281 -40.896  1.00 18.30           O
ATOM   2854  N   ALA B 120     -45.888 -40.488 -41.556  1.00 17.91           N
ATOM   2855  CA  ALA B 120     -44.588 -41.057 -41.259  1.00 15.20           C
ATOM   2856  C   ALA B 120     -43.952 -40.282 -40.119  1.00 17.53           C
ATOM   2857  O   ALA B 120     -44.115 -39.062 -40.014  1.00 20.55           O
ATOM   2858  CB  ALA B 120     -43.677 -41.004 -42.485  1.00 17.40           C
ATOM   2859  N   ALA B 121     -43.248 -41.003 -39.264  1.00 17.35           N
ATOM   2860  CA  ALA B 121     -42.377 -40.390 -38.284  1.00 16.72           C
ATOM   2861  C   ALA B 121     -41.061 -39.978 -38.943  1.00 16.48           C
ATOM   2862  O   ALA B 121     -40.681 -40.485 -40.003  1.00 17.35           O
ATOM   2863  CB  ALA B 121     -42.135 -41.358 -37.130  1.00 17.59           C
ATOM   2864  N   PHE B 122     -40.369 -39.034 -38.312  1.00 19.09           N
ATOM   2865  CA  PHE B 122     -39.147 -38.498 -38.898  1.00 16.22           C
ATOM   2866  C   PHE B 122     -38.105 -38.256 -37.818  1.00 15.34           C
ATOM   2867  O   PHE B 122     -38.395 -37.626 -36.793  1.00 18.94           O
ATOM   2868  CB  PHE B 122     -39.414 -37.188 -39.640  1.00 14.16           C
ATOM   2869  CG  PHE B 122     -38.202 -36.603 -40.305  1.00 16.89           C
ATOM   2870  CD1 PHE B 122     -37.814 -37.029 -41.566  1.00 18.01           C
ATOM   2871  CD2 PHE B 122     -37.443 -35.626 -39.672  1.00 19.63           C
ATOM   2872  CE1 PHE B 122     -36.681 -36.491 -42.194  1.00 20.46           C
ATOM   2873  CE2 PHE B 122     -36.306 -35.091 -40.291  1.00 20.98           C
ATOM   2874  CZ  PHE B 122     -35.928 -35.520 -41.543  1.00 19.87           C
ATOM   2875  N   LEU B 123     -36.906 -38.762 -38.050  1.00 14.11           N
ATOM   2876  CA  LEU B 123     -35.731 -38.417 -37.263  1.00 14.46           C
ATOM   2877  C   LEU B 123     -34.685 -37.849 -38.210  1.00 14.87           C
ATOM   2878  O   LEU B 123     -34.419 -38.440 -39.261  1.00 15.41           O
ATOM   2879  CB  LEU B 123     -35.166 -39.647 -36.564  1.00 14.73           C
ATOM   2880  CG  LEU B 123     -36.057 -40.217 -35.464  1.00 15.60           C
ATOM   2881  CD1 LEU B 123     -35.484 -41.532 -34.985  1.00 19.74           C
ATOM   2882  CD2 LEU B 123     -36.157 -39.220 -34.318  1.00 18.05           C
ATOM   2883  N   ASP B 124     -34.088 -36.717 -37.849  1.00 13.27           N
ATOM   2884  CA  ASP B 124     -32.911 -36.254 -38.566  1.00 13.25           C
ATOM   2885  C   ASP B 124     -31.678 -36.750 -37.823  1.00 16.03           C
ATOM   2886  O   ASP B 124     -31.651 -36.786 -36.591  1.00 15.19           O
ATOM   2887  CB  ASP B 124     -32.864 -34.727 -38.670  1.00 16.89           C
ATOM   2888  CG  ASP B 124     -31.900 -34.247 -39.765  1.00 21.47           C
ATOM   2889  OD1 ASP B 124     -32.047 -34.711 -40.931  1.00 19.73           O
ATOM   2890  OD2 ASP B 124     -30.977 -33.452 -39.468  1.00 22.93           O
ATOM   2891  N   GLY B 125     -30.655 -37.130 -38.567  1.00 11.80           N
ATOM   2892  CA  GLY B 125     -29.433 -37.608 -37.964  1.00 14.55           C
ATOM   2893  C   GLY B 125     -28.212 -36.909 -38.514  1.00 12.15           C
ATOM   2894  O   GLY B 125     -28.187 -36.453 -39.661  1.00 16.65           O
ATOM   2895  N   ALA B 126     -27.184 -36.847 -37.669  1.00 12.91           N
ATOM   2896  CA  ALA B 126     -25.867 -36.340 -38.035  1.00 13.85           C
ATOM   2897  C   ALA B 126     -24.831 -37.408 -37.735  1.00 11.41           C
ATOM   2898  O   ALA B 126     -24.651 -37.796 -36.575  1.00 12.84           O
ATOM   2899  CB  ALA B 126     -25.527 -35.064 -37.266  1.00 15.34           C
ATOM   2900  N   ILE B 127     -24.163 -37.891 -38.778  1.00 13.53           N
ATOM   2901  CA  ILE B 127     -23.112 -38.887 -38.643  1.00 12.29           C
ATOM   2902  C   ILE B 127     -21.805 -38.157 -38.347  1.00 14.40           C
ATOM   2903  O   ILE B 127     -21.298 -37.425 -39.202  1.00 15.27           O
ATOM   2904  CB  ILE B 127     -22.983 -39.723 -39.920  1.00 12.27           C
ATOM   2905  CG1 ILE B 127     -24.312 -40.398 -40.240  1.00 15.33           C
ATOM   2906  CG2 ILE B 127     -21.888 -40.769 -39.767  1.00 13.79           C
ATOM   2907  CD1 ILE B 127     -24.325 -41.031 -41.643  1.00 15.80           C
ATOM   2908  N   MET B 128     -21.262 -38.352 -37.148  1.00 14.33           N
ATOM   2909  CA  MET B 128     -19.932 -37.867 -36.777  1.00 12.51           C
ATOM   2910  C   MET B 128     -19.003 -39.077 -36.777  1.00 13.27           C
ATOM   2911  O   MET B 128     -18.707 -39.690 -35.738  1.00 16.00           O
ATOM   2912  CB  MET B 128     -19.984 -37.145 -35.446  1.00 13.06           C
ATOM   2913  CG  MET B 128     -21.179 -36.215 -35.332  1.00 18.72           C
ATOM   2914  SD  MET B 128     -20.944 -34.928 -34.057  1.00 18.14           S
ATOM   2915  CE  MET B 128     -19.532 -33.993 -34.658  1.00 18.09           C
ATOM   2916  N   ALA B 129     -18.604 -39.465 -37.998  1.00 15.29           N
ATOM   2917  CA  ALA B 129     -17.845 -40.681 -38.267  1.00 15.30           C
ATOM   2918  C   ALA B 129     -17.508 -40.750 -39.749  1.00 14.86           C
ATOM   2919  O   ALA B 129     -18.248 -40.214 -40.579  1.00 17.63           O
ATOM   2920  CB  ALA B 129     -18.635 -41.936 -37.893  1.00 16.27           C
ATOM   2921  N   VAL B 130     -16.428 -41.438 -40.092  1.00 15.29           N
ATOM   2922  CA  VAL B 130     -16.173 -41.806 -41.483  1.00 17.83           C
ATOM   2923  C   VAL B 130     -16.804 -43.175 -41.729  1.00 14.04           C
ATOM   2924  O   VAL B 130     -17.128 -43.895 -40.770  1.00 14.66           O
ATOM   2925  CB  VAL B 130     -14.666 -41.805 -41.798  1.00 19.51           C
ATOM   2926  CG1 VAL B 130     -14.109 -40.395 -41.675  1.00 21.06           C
ATOM   2927  CG2 VAL B 130     -13.922 -42.778 -40.886  1.00 17.65           C
ATOM   2928  N   PRO B 131     -17.009 -43.568 -42.984  1.00 17.77           N
ATOM   2929  CA  PRO B 131     -17.715 -44.836 -43.244  1.00 14.94           C
ATOM   2930  C   PRO B 131     -17.082 -46.037 -42.566  1.00 15.59           C
ATOM   2931  O   PRO B 131     -17.795 -46.902 -42.060  1.00 14.50           O
ATOM   2932  CB  PRO B 131     -17.662 -44.947 -44.770  1.00 16.15           C
ATOM   2933  CG  PRO B 131     -17.632 -43.515 -45.237  1.00 17.86           C
ATOM   2934  CD  PRO B 131     -16.883 -42.731 -44.192  1.00 18.23           C
ATOM   2935  N   GLU B 132     -15.752 -46.112 -42.524  1.00 17.53           N
ATOM   2936  CA  GLU B 132     -15.088 -47.274 -41.952  1.00 17.33           C
ATOM   2937  C   GLU B 132     -15.311 -47.405 -40.450  1.00 16.40           C
ATOM   2938  O   GLU B 132     -15.123 -48.495 -39.895  1.00 19.48           O
ATOM   2939  CB  GLU B 132     -13.600 -47.167 -42.296  1.00 21.68           C
ATOM   2940  CG  GLU B 132     -13.372 -47.268 -43.814  1.00 26.33           C
ATOM   2941  CD  GLU B 132     -13.598 -45.948 -44.602  1.00 33.92           C
ATOM   2942  OE1 GLU B 132     -13.696 -44.832 -44.014  1.00 25.12           O
ATOM   2943  OE2 GLU B 132     -13.694 -46.048 -45.849  1.00 40.52           O
ATOM   2944  N   ASP B 133     -15.735 -46.335 -39.791  1.00 13.85           N
ATOM   2945  CA  ASP B 133     -15.983 -46.371 -38.365  1.00 16.64           C
ATOM   2946  C   ASP B 133     -17.438 -46.668 -38.022  1.00 14.06           C
ATOM   2947  O   ASP B 133     -17.746 -46.883 -36.845  1.00 13.72           O
ATOM   2948  CB  ASP B 133     -15.512 -45.047 -37.773  1.00 22.08           C
ATOM   2949  CG  ASP B 133     -13.998 -45.040 -37.530  1.00 24.52           C
ATOM   2950  OD1 ASP B 133     -13.342 -46.086 -37.782  1.00 27.76           O
ATOM   2951  OD2 ASP B 133     -13.448 -43.986 -37.154  1.00 26.44           O
ATOM   2952  N   ILE B 134     -18.334 -46.727 -39.013  1.00 13.95           N
ATOM   2953  CA  ILE B 134     -19.696 -47.163 -38.730  1.00 13.66           C
ATOM   2954  C   ILE B 134     -19.658 -48.548 -38.110  1.00 11.87           C
ATOM   2955  O   ILE B 134     -18.819 -49.386 -38.468  1.00 14.03           O
ATOM   2956  CB  ILE B 134     -20.542 -47.127 -40.012  1.00 14.41           C
ATOM   2957  CG1 ILE B 134     -20.673 -45.674 -40.479  1.00 14.44           C
ATOM   2958  CG2 ILE B 134     -21.922 -47.772 -39.783  1.00 14.78           C
ATOM   2959  CD1 ILE B 134     -21.466 -44.752 -39.524  1.00 13.57           C
ATOM   2960  N   ALA B 135     -20.550 -48.776 -37.142  1.00 12.39           N
ATOM   2961  CA  ALA B 135     -20.671 -50.031 -36.402  1.00 13.91           C
ATOM   2962  C   ALA B 135     -19.445 -50.337 -35.545  1.00 17.20           C
ATOM   2963  O   ALA B 135     -19.257 -51.479 -35.125  1.00 22.51           O
ATOM   2964  CB  ALA B 135     -20.964 -51.221 -37.325  1.00 16.22           C
ATOM   2965  N   THR B 136     -18.595 -49.356 -35.288  1.00 14.58           N
ATOM   2966  CA  THR B 136     -17.530 -49.482 -34.299  1.00 14.79           C
ATOM   2967  C   THR B 136     -17.834 -48.589 -33.109  1.00 17.20           C
ATOM   2968  O   THR B 136     -18.662 -47.680 -33.183  1.00 14.44           O
ATOM   2969  CB  THR B 136     -16.160 -49.085 -34.859  1.00 15.38           C
ATOM   2970  OG1 THR B 136     -16.063 -47.665 -34.962  1.00 15.13           O
ATOM   2971  CG2 THR B 136     -15.905 -49.722 -36.231  1.00 17.11           C
ATOM   2972  N   GLY B 137     -17.105 -48.831 -32.016  1.00 15.91           N
ATOM   2973  CA  GLY B 137     -17.233 -47.974 -30.851  1.00 16.03           C
ATOM   2974  C   GLY B 137     -16.777 -46.547 -31.065  1.00 15.70           C
ATOM   2975  O   GLY B 137     -17.049 -45.700 -30.211  1.00 17.19           O
ATOM   2976  N   ASP B 138     -16.095 -46.256 -32.167  1.00 14.73           N
ATOM   2977  CA  ASP B 138     -15.623 -44.904 -32.411  1.00 16.48           C
ATOM   2978  C   ASP B 138     -16.711 -44.008 -32.998  1.00 16.83           C
ATOM   2979  O   ASP B 138     -16.595 -42.780 -32.949  1.00 16.73           O
ATOM   2980  CB  ASP B 138     -14.436 -44.956 -33.366  1.00 18.69           C
ATOM   2981  CG  ASP B 138     -13.151 -45.408 -32.687  1.00 30.49           C
ATOM   2982  OD1 ASP B 138     -13.185 -45.795 -31.492  1.00 31.52           O
ATOM   2983  OD2 ASP B 138     -12.099 -45.396 -33.363  1.00 35.56           O
ATOM   2984  N   ALA B 139     -17.751 -44.592 -33.573  1.00 14.52           N
ATOM   2985  CA  ALA B 139     -18.759 -43.806 -34.272  1.00 13.15           C
ATOM   2986  C   ALA B 139     -19.617 -43.003 -33.297  1.00 11.64           C
ATOM   2987  O   ALA B 139     -19.922 -43.454 -32.182  1.00 13.18           O
ATOM   2988  CB  ALA B 139     -19.649 -44.731 -35.104  1.00 14.71           C
ATOM   2989  N   VAL B 140     -20.021 -41.809 -33.735  1.00 12.03           N
ATOM   2990  CA  VAL B 140     -21.032 -41.024 -33.031  1.00 10.61           C
ATOM   2991  C   VAL B 140     -22.138 -40.709 -34.024  1.00 11.32           C
ATOM   2992  O   VAL B 140     -21.852 -40.270 -35.136  1.00 12.68           O
ATOM   2993  CB  VAL B 140     -20.433 -39.736 -32.444  1.00 12.55           C
ATOM   2994  CG1 VAL B 140     -21.536 -38.773 -32.003  1.00 15.72           C
ATOM   2995  CG2 VAL B 140     -19.505 -40.082 -31.282  1.00 15.76           C
ATOM   2996  N   LEU B 141     -23.387 -40.978 -33.644  1.00 11.58           N
ATOM   2997  CA  LEU B 141     -24.537 -40.579 -34.451  1.00 13.28           C
ATOM   2998  C   LEU B 141     -25.497 -39.829 -33.540  1.00 11.86           C
ATOM   2999  O   LEU B 141     -25.917 -40.360 -32.502  1.00 14.31           O
ATOM   3000  CB  LEU B 141     -25.221 -41.784 -35.120  1.00 12.55           C
ATOM   3001  CG  LEU B 141     -24.727 -42.065 -36.543  1.00 16.36           C
ATOM   3002  CD1 LEU B 141     -23.408 -42.839 -36.527  1.00 20.29           C
ATOM   3003  CD2 LEU B 141     -25.730 -42.844 -37.355  1.00 19.37           C
ATOM   3004  N   LEU B 142     -25.826 -38.597 -33.919  1.00 12.72           N
ATOM   3005  CA  LEU B 142     -26.772 -37.774 -33.175  1.00 12.13           C
ATOM   3006  C   LEU B 142     -28.110 -37.746 -33.908  1.00 12.98           C
ATOM   3007  O   LEU B 142     -28.147 -37.625 -35.128  1.00 14.54           O
ATOM   3008  CB  LEU B 142     -26.227 -36.351 -33.014  1.00 13.78           C
ATOM   3009  CG  LEU B 142     -24.769 -36.234 -32.568  1.00 13.19           C
ATOM   3010  CD1 LEU B 142     -24.379 -34.754 -32.610  1.00 18.33           C
ATOM   3011  CD2 LEU B 142     -24.568 -36.862 -31.189  1.00 14.06           C
ATOM   3012  N   TYR B 143     -29.202 -37.870 -33.162  1.00 13.94           N
ATOM   3013  CA  TYR B 143     -30.546 -37.903 -33.728  1.00 11.69           C
ATOM   3014  C   TYR B 143     -31.421 -36.850 -33.069  1.00 13.93           C
ATOM   3015  O   TYR B 143     -31.282 -36.551 -31.878  1.00 14.49           O
ATOM   3016  CB  TYR B 143     -31.240 -39.245 -33.523  1.00 11.77           C
ATOM   3017  CG  TYR B 143     -30.563 -40.400 -34.199  1.00 13.13           C
ATOM   3018  CD1 TYR B 143     -29.558 -41.115 -33.556  1.00 13.23           C
ATOM   3019  CD2 TYR B 143     -30.921 -40.780 -35.481  1.00 12.85           C
ATOM   3020  CE1 TYR B 143     -28.921 -42.185 -34.166  1.00 12.49           C
ATOM   3021  CE2 TYR B 143     -30.293 -41.858 -36.105  1.00 13.21           C
ATOM   3022  CZ  TYR B 143     -29.292 -42.551 -35.450  1.00 14.54           C
ATOM   3023  OH  TYR B 143     -28.689 -43.620 -36.087  1.00 15.29           O
ATOM   3024  N   SER B 144     -32.368 -36.335 -33.846  1.00 12.56           N
ATOM   3025  CA  SER B 144     -33.323 -35.383 -33.314  1.00 12.95           C
ATOM   3026  C   SER B 144     -34.662 -35.574 -34.016  1.00 12.78           C
ATOM   3027  O   SER B 144     -34.728 -35.944 -35.187  1.00 14.91           O
ATOM   3028  CB  SER B 144     -32.821 -33.945 -33.459  1.00 13.71           C
ATOM   3029  OG  SER B 144     -32.415 -33.638 -34.782  1.00 14.81           O
ATOM   3030  N   GLY B 145     -35.730 -35.321 -33.278  1.00 15.69           N
ATOM   3031  CA  GLY B 145     -37.066 -35.616 -33.734  1.00 18.04           C
ATOM   3032  C   GLY B 145     -37.845 -36.288 -32.626  1.00 15.99           C
ATOM   3033  O   GLY B 145     -37.316 -36.544 -31.540  1.00 16.42           O
ATOM   3034  N   PRO B 146     -39.123 -36.579 -32.867  1.00 19.74           N
ATOM   3035  CA  PRO B 146     -39.961 -37.126 -31.790  1.00 22.38           C
ATOM   3036  C   PRO B 146     -39.333 -38.342 -31.120  1.00 19.26           C
ATOM   3037  O   PRO B 146     -38.897 -39.298 -31.772  1.00 20.24           O
ATOM   3038  CB  PRO B 146     -41.266 -37.478 -32.515  1.00 22.14           C
ATOM   3039  CG  PRO B 146     -40.865 -37.612 -33.961  1.00 27.10           C
ATOM   3040  CD  PRO B 146     -39.863 -36.508 -34.137  1.00 24.92           C
ATOM   3041  N   ARG B 147     -39.289 -38.314 -29.786  1.00 19.00           N
ATOM   3042  CA  ARG B 147     -38.603 -39.375 -29.060  1.00 19.54           C
ATOM   3043  C   ARG B 147     -39.279 -40.731 -29.227  1.00 19.71           C
ATOM   3044  O   ARG B 147     -38.599 -41.760 -29.164  1.00 18.99           O
ATOM   3045  CB  ARG B 147     -38.492 -39.025 -27.575  1.00 22.94           C
ATOM   3046  CG  ARG B 147     -37.463 -39.857 -26.819  1.00 25.84           C
ATOM   3047  CD  ARG B 147     -37.392 -39.378 -25.387  1.00 30.49           C
ATOM   3048  NE  ARG B 147     -38.721 -39.407 -24.793  1.00 33.38           N
ATOM   3049  CZ  ARG B 147     -38.979 -39.129 -23.522  1.00 37.06           C
ATOM   3050  NH1 ARG B 147     -38.019 -38.765 -22.688  1.00 37.75           N
ATOM   3051  NH2 ARG B 147     -40.233 -39.205 -23.083  1.00 39.47           N
ATOM   3052  N   ASP B 148     -40.599 -40.773 -29.438  1.00 23.23           N
ATOM   3053  CA  ASP B 148     -41.258 -42.073 -29.554  1.00 19.68           C
ATOM   3054  C   ASP B 148     -40.722 -42.870 -30.738  1.00 16.95           C
ATOM   3055  O   ASP B 148     -40.606 -44.098 -30.650  1.00 17.40           O
ATOM   3056  CB  ASP B 148     -42.777 -41.915 -29.673  1.00 20.57           C
ATOM   3057  CG  ASP B 148     -43.427 -41.452 -28.377  1.00 31.60           C
ATOM   3058  OD1 ASP B 148     -42.825 -41.636 -27.289  1.00 29.73           O
ATOM   3059  OD2 ASP B 148     -44.566 -40.947 -28.450  1.00 35.43           O
ATOM   3060  N   ALA B 149     -40.355 -42.188 -31.834  1.00 18.97           N
ATOM   3061  CA  ALA B 149     -39.798 -42.889 -32.987  1.00 16.52           C
ATOM   3062  C   ALA B 149     -38.387 -43.392 -32.690  1.00 17.11           C
ATOM   3063  O   ALA B 149     -38.019 -44.521 -33.056  1.00 15.54           O
ATOM   3064  CB  ALA B 149     -39.801 -41.968 -34.206  1.00 16.91           C
ATOM   3065  N   PHE B 150     -37.577 -42.558 -32.035  1.00 16.27           N
ATOM   3066  CA  PHE B 150     -36.247 -43.005 -31.654  1.00 13.55           C
ATOM   3067  C   PHE B 150     -36.341 -44.224 -30.754  1.00 16.25           C
ATOM   3068  O   PHE B 150     -35.631 -45.208 -30.959  1.00 17.53           O
ATOM   3069  CB  PHE B 150     -35.463 -41.881 -30.965  1.00 15.01           C
ATOM   3070  CG  PHE B 150     -34.105 -42.323 -30.471  1.00 15.41           C
ATOM   3071  CD1 PHE B 150     -33.018 -42.309 -31.321  1.00 16.61           C
ATOM   3072  CD2 PHE B 150     -33.927 -42.766 -29.172  1.00 16.15           C
ATOM   3073  CE1 PHE B 150     -31.771 -42.722 -30.884  1.00 18.19           C
ATOM   3074  CE2 PHE B 150     -32.679 -43.200 -28.735  1.00 16.90           C
ATOM   3075  CZ  PHE B 150     -31.603 -43.165 -29.588  1.00 18.96           C
ATOM   3076  N   ASP B 151     -37.213 -44.176 -29.746  1.00 16.64           N
ATOM   3077  CA  ASP B 151     -37.325 -45.318 -28.847  1.00 16.66           C
ATOM   3078  C   ASP B 151     -37.823 -46.549 -29.587  1.00 16.79           C
ATOM   3079  O   ASP B 151     -37.386 -47.674 -29.299  1.00 17.82           O
ATOM   3080  CB  ASP B 151     -38.258 -45.024 -27.672  1.00 19.77           C
ATOM   3081  CG  ASP B 151     -37.721 -43.948 -26.739  1.00 29.72           C
ATOM   3082  OD1 ASP B 151     -36.486 -43.864 -26.552  1.00 24.47           O
ATOM   3083  OD2 ASP B 151     -38.555 -43.272 -26.105  1.00 30.24           O
ATOM   3084  N   ALA B 152     -38.744 -46.361 -30.539  1.00 17.70           N
ATOM   3085  CA  ALA B 152     -39.253 -47.507 -31.285  1.00 17.37           C
ATOM   3086  C   ALA B 152     -38.147 -48.208 -32.061  1.00 19.28           C
ATOM   3087  O   ALA B 152     -38.163 -49.441 -32.196  1.00 20.23           O
ATOM   3088  CB  ALA B 152     -40.367 -47.072 -32.239  1.00 17.39           C
ATOM   3089  N   TYR B 153     -37.174 -47.451 -32.582  1.00 16.51           N
ATOM   3090  CA  TYR B 153     -36.167 -48.083 -33.434  1.00 18.30           C
ATOM   3091  C   TYR B 153     -34.755 -48.026 -32.859  1.00 15.95           C
ATOM   3092  O   TYR B 153     -33.797 -48.245 -33.605  1.00 15.49           O
ATOM   3093  CB  TYR B 153     -36.191 -47.464 -34.832  1.00 16.02           C
ATOM   3094  CG  TYR B 153     -37.443 -47.844 -35.575  1.00 16.60           C
ATOM   3095  CD1 TYR B 153     -37.573 -49.106 -36.147  1.00 16.77           C
ATOM   3096  CD2 TYR B 153     -38.507 -46.966 -35.663  1.00 18.06           C
ATOM   3097  CE1 TYR B 153     -38.740 -49.475 -36.825  1.00 19.05           C
ATOM   3098  CE2 TYR B 153     -39.681 -47.316 -36.353  1.00 19.30           C
ATOM   3099  CZ  TYR B 153     -39.783 -48.577 -36.919  1.00 23.95           C
ATOM   3100  OH  TYR B 153     -40.933 -48.945 -37.593  1.00 21.03           O
ATOM   3101  N   GLU B 154     -34.614 -47.759 -31.556  1.00 17.77           N
ATOM   3102  CA  GLU B 154     -33.281 -47.596 -30.971  1.00 18.19           C
ATOM   3103  C   GLU B 154     -32.418 -48.829 -31.168  1.00 19.07           C
ATOM   3104  O   GLU B 154     -31.215 -48.710 -31.439  1.00 19.33           O
ATOM   3105  CB  GLU B 154     -33.394 -47.255 -29.483  1.00 21.46           C
ATOM   3106  CG  GLU B 154     -32.077 -46.764 -28.885  1.00 25.59           C
ATOM   3107  CD  GLU B 154     -32.140 -46.601 -27.375  1.00 39.37           C
ATOM   3108  OE1 GLU B 154     -31.121 -46.174 -26.784  1.00 42.18           O
ATOM   3109  OE2 GLU B 154     -33.210 -46.885 -26.783  1.00 41.58           O
ATOM   3110  N   GLU B 155     -33.015 -50.020 -31.057  1.00 18.04           N
ATOM   3111  CA  GLU B 155     -32.251 -51.253 -31.184  1.00 18.55           C
ATOM   3112  C   GLU B 155     -31.625 -51.356 -32.569  1.00 16.46           C
ATOM   3113  O   GLU B 155     -30.480 -51.804 -32.717  1.00 17.99           O
ATOM   3114  CB  GLU B 155     -33.168 -52.454 -30.958  1.00 22.51           C
ATOM   3115  CG  GLU B 155     -33.887 -52.468 -29.626  1.00 34.88           C
ATOM   3116  CD  GLU B 155     -35.329 -51.925 -29.753  1.00 38.04           C
ATOM   3117  OE1 GLU B 155     -35.590 -51.040 -30.617  1.00 30.45           O
ATOM   3118  OE2 GLU B 155     -36.211 -52.397 -28.992  1.00 43.43           O
ATOM   3119  N   ALA B 156     -32.371 -50.948 -33.600  1.00 16.18           N
ATOM   3120  CA  ALA B 156     -31.846 -50.964 -34.962  1.00 17.22           C
ATOM   3121  C   ALA B 156     -30.833 -49.853 -35.170  1.00 16.40           C
ATOM   3122  O   ALA B 156     -29.750 -50.082 -35.731  1.00 17.01           O
ATOM   3123  CB  ALA B 156     -32.997 -50.831 -35.969  1.00 16.25           C
ATOM   3124  N   LEU B 157     -31.160 -48.647 -34.713  1.00 14.79           N
ATOM   3125  CA  LEU B 157     -30.307 -47.502 -35.006  1.00 15.99           C
ATOM   3126  C   LEU B 157     -28.950 -47.664 -34.336  1.00 15.30           C
ATOM   3127  O   LEU B 157     -27.920 -47.294 -34.912  1.00 18.31           O
ATOM   3128  CB  LEU B 157     -30.991 -46.203 -34.574  1.00 17.55           C
ATOM   3129  CG  LEU B 157     -32.248 -45.838 -35.387  1.00 20.55           C
ATOM   3130  CD1 LEU B 157     -32.897 -44.589 -34.826  1.00 25.34           C
ATOM   3131  CD2 LEU B 157     -31.906 -45.664 -36.864  1.00 22.11           C
ATOM   3132  N   ARG B 158     -28.914 -48.268 -33.146  1.00 16.17           N
ATOM   3133  CA  ARG B 158     -27.629 -48.329 -32.457  1.00 14.87           C
ATOM   3134  C   ARG B 158     -26.616 -49.225 -33.160  1.00 16.89           C
ATOM   3135  O   ARG B 158     -25.421 -49.126 -32.845  1.00 17.64           O
ATOM   3136  CB  ARG B 158     -27.798 -48.794 -31.008  1.00 21.09           C
ATOM   3137  CG  ARG B 158     -28.369 -50.171 -30.816  1.00 23.71           C
ATOM   3138  CD  ARG B 158     -28.747 -50.383 -29.338  1.00 31.64           C
ATOM   3139  NE  ARG B 158     -29.566 -51.575 -29.134  1.00 37.86           N
ATOM   3140  CZ  ARG B 158     -30.447 -51.726 -28.152  1.00 38.06           C
ATOM   3141  NH1 ARG B 158     -30.658 -50.773 -27.256  1.00 39.78           N
ATOM   3142  NH2 ARG B 158     -31.144 -52.856 -28.074  1.00 42.30           N
ATOM   3143  N   VAL B 159     -27.030 -50.059 -34.125  1.00 14.82           N
ATOM   3144  CA  VAL B 159     -26.038 -50.862 -34.837  1.00 15.90           C
ATOM   3145  C   VAL B 159     -25.042 -49.958 -35.545  1.00 14.11           C
ATOM   3146  O   VAL B 159     -23.889 -50.348 -35.759  1.00 15.70           O
ATOM   3147  CB  VAL B 159     -26.675 -51.850 -35.837  1.00 22.75           C
ATOM   3148  CG1 VAL B 159     -27.813 -52.664 -35.208  1.00 20.67           C
ATOM   3149  CG2 VAL B 159     -27.100 -51.148 -37.072  1.00 26.80           C
ATOM   3150  N   LEU B 160     -25.452 -48.733 -35.895  1.00 13.53           N
ATOM   3151  CA  LEU B 160     -24.557 -47.845 -36.625  1.00 12.74           C
ATOM   3152  C   LEU B 160     -23.513 -47.196 -35.721  1.00 11.33           C
ATOM   3153  O   LEU B 160     -22.427 -46.862 -36.196  1.00 12.01           O
ATOM   3154  CB  LEU B 160     -25.348 -46.756 -37.346  1.00 13.13           C
ATOM   3155  CG  LEU B 160     -26.441 -47.280 -38.280  1.00 12.22           C
ATOM   3156  CD1 LEU B 160     -27.215 -46.104 -38.878  1.00 15.14           C
ATOM   3157  CD2 LEU B 160     -25.856 -48.144 -39.369  1.00 14.38           C
ATOM   3158  N   ALA B 161     -23.834 -46.982 -34.445  1.00 13.66           N
ATOM   3159  CA  ALA B 161     -22.904 -46.381 -33.485  1.00 14.80           C
ATOM   3160  C   ALA B 161     -23.179 -47.047 -32.147  1.00 13.65           C
ATOM   3161  O   ALA B 161     -23.860 -46.488 -31.270  1.00 14.51           O
ATOM   3162  CB  ALA B 161     -23.067 -44.859 -33.416  1.00 12.91           C
ATOM   3163  N   PRO B 162     -22.683 -48.273 -31.969  1.00 14.08           N
ATOM   3164  CA  PRO B 162     -23.062 -49.082 -30.798  1.00 13.89           C
ATOM   3165  C   PRO B 162     -22.652 -48.492 -29.464  1.00 17.86           C
ATOM   3166  O   PRO B 162     -23.201 -48.900 -28.431  1.00 19.66           O
ATOM   3167  CB  PRO B 162     -22.334 -50.414 -31.038  1.00 19.14           C
ATOM   3168  CG  PRO B 162     -21.896 -50.405 -32.412  1.00 22.63           C
ATOM   3169  CD  PRO B 162     -21.803 -49.000 -32.896  1.00 16.22           C
ATOM   3170  N   ALA B 163     -21.704 -47.563 -29.437  1.00 15.08           N
ATOM   3171  CA  ALA B 163     -21.304 -46.929 -28.188  1.00 13.17           C
ATOM   3172  C   ALA B 163     -21.409 -45.418 -28.270  1.00 16.58           C
ATOM   3173  O   ALA B 163     -20.829 -44.725 -27.435  1.00 18.55           O
ATOM   3174  CB  ALA B 163     -19.880 -47.354 -27.812  1.00 14.96           C
ATOM   3175  N   GLY B 164     -22.160 -44.894 -29.245  1.00 13.10           N
ATOM   3176  CA  GLY B 164     -22.147 -43.461 -29.488  1.00 15.51           C
ATOM   3177  C   GLY B 164     -23.404 -42.885 -30.106  1.00 15.55           C
ATOM   3178  O   GLY B 164     -23.352 -41.845 -30.765  1.00 16.19           O
ATOM   3179  N   THR B 165     -24.542 -43.537 -29.877  1.00 15.54           N
ATOM   3180  CA  THR B 165     -25.833 -43.071 -30.360  1.00 14.91           C
ATOM   3181  C   THR B 165     -26.481 -42.172 -29.319  1.00 17.25           C
ATOM   3182  O   THR B 165     -26.604 -42.560 -28.151  1.00 19.71           O
ATOM   3183  CB  THR B 165     -26.733 -44.263 -30.646  1.00 17.14           C
ATOM   3184  OG1 THR B 165     -26.184 -45.017 -31.726  1.00 15.85           O
ATOM   3185  CG2 THR B 165     -28.152 -43.820 -30.985  1.00 18.71           C
ATOM   3186  N   THR B 166     -26.902 -40.981 -29.743  1.00 16.29           N
ATOM   3187  CA  THR B 166     -27.503 -40.029 -28.813  1.00 15.20           C
ATOM   3188  C   THR B 166     -28.734 -39.410 -29.443  1.00 14.52           C
ATOM   3189  O   THR B 166     -28.659 -38.889 -30.556  1.00 13.87           O
ATOM   3190  CB  THR B 166     -26.525 -38.915 -28.428  1.00 18.34           C
ATOM   3191  OG1 THR B 166     -25.469 -39.463 -27.623  1.00 23.27           O
ATOM   3192  CG2 THR B 166     -27.236 -37.799 -27.636  1.00 19.83           C
ATOM   3193  N   HIS B 167     -29.848 -39.443 -28.725  1.00 16.23           N
ATOM   3194  CA  HIS B 167     -31.013 -38.672 -29.107  1.00 13.12           C
ATOM   3195  C   HIS B 167     -30.950 -37.317 -28.411  1.00 13.30           C
ATOM   3196  O   HIS B 167     -30.849 -37.252 -27.181  1.00 17.37           O
ATOM   3197  CB  HIS B 167     -32.291 -39.404 -28.714  1.00 15.81           C
ATOM   3198  CG  HIS B 167     -33.523 -38.660 -29.084  1.00 16.76           C
ATOM   3199  ND1 HIS B 167     -34.273 -37.954 -28.167  1.00 16.31           N
ATOM   3200  CD2 HIS B 167     -34.122 -38.483 -30.284  1.00 17.04           C
ATOM   3201  CE1 HIS B 167     -35.294 -37.385 -28.790  1.00 16.07           C
ATOM   3202  NE2 HIS B 167     -35.229 -37.696 -30.074  1.00 18.42           N
ATOM   3203  N   LEU B 168     -31.045 -36.242 -29.188  1.00 14.03           N
ATOM   3204  CA  LEU B 168     -30.800 -34.908 -28.633  1.00 14.66           C
ATOM   3205  C   LEU B 168     -32.051 -34.228 -28.103  1.00 18.50           C
ATOM   3206  O   LEU B 168     -31.953 -33.369 -27.212  1.00 16.41           O
ATOM   3207  CB  LEU B 168     -30.177 -34.015 -29.703  1.00 14.54           C
ATOM   3208  CG  LEU B 168     -28.842 -34.488 -30.269  1.00 14.70           C
ATOM   3209  CD1 LEU B 168     -28.553 -33.750 -31.566  1.00 16.17           C
ATOM   3210  CD2 LEU B 168     -27.741 -34.245 -29.234  1.00 15.79           C
ATOM   3211  N   GLY B 169     -33.209 -34.556 -28.645  1.00 15.82           N
ATOM   3212  CA  GLY B 169     -34.423 -33.826 -28.334  1.00 16.34           C
ATOM   3213  C   GLY B 169     -35.404 -33.917 -29.480  1.00 18.09           C
ATOM   3214  O   GLY B 169     -35.098 -34.427 -30.550  1.00 15.46           O
ATOM   3215  N   GLY B 170     -36.603 -33.373 -29.242  1.00 18.83           N
ATOM   3216  CA  GLY B 170     -37.704 -33.563 -30.179  1.00 18.55           C
ATOM   3217  C   GLY B 170     -37.714 -32.631 -31.377  1.00 18.72           C
ATOM   3218  O   GLY B 170     -38.323 -32.969 -32.398  1.00 19.99           O
ATOM   3219  N   ASP B 171     -37.069 -31.466 -31.273  1.00 19.61           N
ATOM   3220  CA  ASP B 171     -36.910 -30.547 -32.402  1.00 15.49           C
ATOM   3221  C   ASP B 171     -36.036 -31.196 -33.474  1.00 17.82           C
ATOM   3222  O   ASP B 171     -34.867 -31.514 -33.224  1.00 15.77           O
ATOM   3223  CB  ASP B 171     -36.304 -29.234 -31.886  1.00 16.39           C
ATOM   3224  CG  ASP B 171     -36.085 -28.168 -32.969  1.00 19.38           C
ATOM   3225  OD1 ASP B 171     -36.062 -28.462 -34.183  1.00 19.79           O
ATOM   3226  OD2 ASP B 171     -35.927 -26.987 -32.568  1.00 24.09           O
ATOM   3227  N   ALA B 172     -36.604 -31.406 -34.669  1.00 15.94           N
ATOM   3228  CA  ALA B 172     -35.884 -32.126 -35.723  1.00 16.66           C
ATOM   3229  C   ALA B 172     -34.596 -31.428 -36.157  1.00 18.79           C
ATOM   3230  O   ALA B 172     -33.694 -32.091 -36.685  1.00 17.60           O
ATOM   3231  CB  ALA B 172     -36.793 -32.324 -36.935  1.00 16.54           C
ATOM   3232  N   GLY B 173     -34.485 -30.115 -35.956  1.00 16.32           N
ATOM   3233  CA  GLY B 173     -33.309 -29.369 -36.353  1.00 17.81           C
ATOM   3234  C   GLY B 173     -32.117 -29.469 -35.423  1.00 17.23           C
ATOM   3235  O   GLY B 173     -31.065 -28.882 -35.703  1.00 16.94           O
ATOM   3236  N   LEU B 174     -32.237 -30.198 -34.311  1.00 15.02           N
ATOM   3237  CA  LEU B 174     -31.160 -30.170 -33.320  1.00 12.10           C
ATOM   3238  C   LEU B 174     -29.895 -30.859 -33.827  1.00 13.44           C
ATOM   3239  O   LEU B 174     -28.784 -30.397 -33.539  1.00 14.44           O
ATOM   3240  CB  LEU B 174     -31.614 -30.815 -32.015  1.00 16.19           C
ATOM   3241  CG  LEU B 174     -32.670 -30.031 -31.234  1.00 15.60           C
ATOM   3242  CD1 LEU B 174     -33.065 -30.839 -30.018  1.00 19.04           C
ATOM   3243  CD2 LEU B 174     -32.169 -28.654 -30.836  1.00 20.20           C
ATOM   3244  N   ALA B 175     -30.036 -31.971 -34.558  1.00 15.19           N
ATOM   3245  CA  ALA B 175     -28.858 -32.729 -34.973  1.00 13.37           C
ATOM   3246  C   ALA B 175     -27.944 -31.890 -35.855  1.00 13.15           C
ATOM   3247  O   ALA B 175     -26.730 -31.807 -35.610  1.00 13.46           O
ATOM   3248  CB  ALA B 175     -29.284 -34.011 -35.691  1.00 15.08           C
ATOM   3249  N   ALA B 176     -28.515 -31.226 -36.869  1.00 12.60           N
ATOM   3250  CA  ALA B 176     -27.690 -30.376 -37.724  1.00 14.00           C
ATOM   3251  C   ALA B 176     -26.967 -29.312 -36.898  1.00 15.86           C
ATOM   3252  O   ALA B 176     -25.744 -29.123 -37.039  1.00 15.84           O
ATOM   3253  CB  ALA B 176     -28.545 -29.742 -38.824  1.00 15.96           C
ATOM   3254  N   LEU B 177     -27.677 -28.675 -35.960  1.00 13.09           N
ATOM   3255  CA  LEU B 177     -27.036 -27.606 -35.199  1.00 12.80           C
ATOM   3256  C   LEU B 177     -25.949 -28.164 -34.285  1.00 11.88           C
ATOM   3257  O   LEU B 177     -24.858 -27.576 -34.150  1.00 14.40           O
ATOM   3258  CB  LEU B 177     -28.077 -26.833 -34.391  1.00 15.60           C
ATOM   3259  CG  LEU B 177     -29.125 -26.107 -35.242  1.00 15.98           C
ATOM   3260  CD1 LEU B 177     -30.144 -25.436 -34.335  1.00 17.90           C
ATOM   3261  CD2 LEU B 177     -28.479 -25.065 -36.181  1.00 17.98           C
ATOM   3262  N   HIS B 178     -26.203 -29.324 -33.674  1.00 13.97           N
ATOM   3263  CA  HIS B 178     -25.182 -29.840 -32.771  1.00 12.96           C
ATOM   3264  C   HIS B 178     -23.943 -30.210 -33.548  1.00 13.79           C
ATOM   3265  O   HIS B 178     -22.815 -29.937 -33.102  1.00 12.59           O
ATOM   3266  CB  HIS B 178     -25.698 -31.052 -32.007  1.00 11.11           C
ATOM   3267  CG  HIS B 178     -26.468 -30.706 -30.778  1.00 14.79           C
ATOM   3268  ND1 HIS B 178     -27.793 -30.324 -30.823  1.00 14.20           N
ATOM   3269  CD2 HIS B 178     -26.121 -30.722 -29.468  1.00 14.81           C
ATOM   3270  CE1 HIS B 178     -28.224 -30.101 -29.594  1.00 14.29           C
ATOM   3271  NE2 HIS B 178     -27.234 -30.344 -28.754  1.00 14.81           N
ATOM   3272  N   ASP B 179     -24.136 -30.758 -34.754  1.00 13.66           N
ATOM   3273  CA  ASP B 179     -22.984 -31.209 -35.511  1.00 14.32           C
ATOM   3274  C   ASP B 179     -22.105 -30.011 -35.825  1.00 14.20           C
ATOM   3275  O   ASP B 179     -20.893 -30.017 -35.545  1.00 13.37           O
ATOM   3276  CB  ASP B 179     -23.501 -31.917 -36.764  1.00 11.83           C
ATOM   3277  CG  ASP B 179     -22.408 -32.429 -37.681  1.00 23.03           C
ATOM   3278  OD1 ASP B 179     -21.265 -32.674 -37.235  1.00 22.95           O
ATOM   3279  OD2 ASP B 179     -22.757 -32.681 -38.849  1.00 25.81           O
ATOM   3280  N   LEU B 180     -22.742 -28.912 -36.252  1.00 12.47           N
ATOM   3281  CA  LEU B 180     -21.973 -27.737 -36.636  1.00 12.73           C
ATOM   3282  C   LEU B 180     -21.334 -27.088 -35.417  1.00 11.13           C
ATOM   3283  O   LEU B 180     -20.164 -26.672 -35.464  1.00 13.36           O
ATOM   3284  CB  LEU B 180     -22.871 -26.747 -37.365  1.00 13.99           C
ATOM   3285  CG  LEU B 180     -23.352 -27.174 -38.761  1.00 14.95           C
ATOM   3286  CD1 LEU B 180     -24.461 -26.211 -39.237  1.00 18.11           C
ATOM   3287  CD2 LEU B 180     -22.194 -27.188 -39.738  1.00 17.46           C
ATOM   3288  N   ALA B 181     -22.053 -27.078 -34.287  1.00 11.46           N
ATOM   3289  CA  ALA B 181     -21.468 -26.474 -33.097  1.00 13.03           C
ATOM   3290  C   ALA B 181     -20.242 -27.257 -32.654  1.00 13.42           C
ATOM   3291  O   ALA B 181     -19.227 -26.670 -32.254  1.00 13.18           O
ATOM   3292  CB  ALA B 181     -22.508 -26.409 -31.978  1.00 14.31           C
ATOM   3293  N   LEU B 182     -20.290 -28.583 -32.802  1.00 11.43           N
ATOM   3294  CA  LEU B 182     -19.155 -29.380 -32.370  1.00 11.77           C
ATOM   3295  C   LEU B 182     -17.990 -29.189 -33.326  1.00 11.58           C
ATOM   3296  O   LEU B 182     -16.827 -29.119 -32.897  1.00 12.28           O
ATOM   3297  CB  LEU B 182     -19.572 -30.846 -32.260  1.00 11.71           C
ATOM   3298  CG  LEU B 182     -20.565 -31.114 -31.119  1.00 11.88           C
ATOM   3299  CD1 LEU B 182     -21.135 -32.512 -31.274  1.00 15.27           C
ATOM   3300  CD2 LEU B 182     -19.892 -30.933 -29.711  1.00 13.92           C
ATOM   3301  N   LEU B 183     -18.286 -29.024 -34.625  1.00 11.31           N
ATOM   3302  CA  LEU B 183     -17.200 -28.751 -35.554  1.00 13.36           C
ATOM   3303  C   LEU B 183     -16.570 -27.404 -35.243  1.00 12.59           C
ATOM   3304  O   LEU B 183     -15.353 -27.242 -35.386  1.00 12.40           O
ATOM   3305  CB  LEU B 183     -17.695 -28.814 -37.000  1.00 14.46           C
ATOM   3306  CG  LEU B 183     -18.172 -30.195 -37.469  1.00 15.96           C
ATOM   3307  CD1 LEU B 183     -18.742 -30.108 -38.886  1.00 16.51           C
ATOM   3308  CD2 LEU B 183     -17.034 -31.221 -37.398  1.00 19.30           C
ATOM   3309  N   GLY B 184     -17.364 -26.448 -34.742  1.00 13.36           N
ATOM   3310  CA  GLY B 184     -16.789 -25.160 -34.409  1.00 13.38           C
ATOM   3311  C   GLY B 184     -15.691 -25.302 -33.374  1.00 14.72           C
ATOM   3312  O   GLY B 184     -14.641 -24.650 -33.468  1.00 15.60           O
ATOM   3313  N   ILE B 185     -15.878 -26.229 -32.429  1.00 13.99           N
ATOM   3314  CA  ILE B 185     -14.855 -26.443 -31.412  1.00 13.65           C
ATOM   3315  C   ILE B 185     -13.595 -27.002 -32.047  1.00 14.32           C
ATOM   3316  O   ILE B 185     -12.480 -26.545 -31.759  1.00 15.56           O
ATOM   3317  CB  ILE B 185     -15.394 -27.364 -30.311  1.00 15.63           C
ATOM   3318  CG1 ILE B 185     -16.504 -26.626 -29.565  1.00 19.69           C
ATOM   3319  CG2 ILE B 185     -14.252 -27.774 -29.358  1.00 15.49           C
ATOM   3320  CD1 ILE B 185     -17.156 -27.469 -28.572  1.00 19.43           C
ATOM   3321  N   MET B 186     -13.758 -27.984 -32.941  1.00 12.36           N
ATOM   3322  CA  MET B 186     -12.629 -28.514 -33.691  1.00 14.32           C
ATOM   3323  C   MET B 186     -11.850 -27.411 -34.393  1.00 13.80           C
ATOM   3324  O   MET B 186     -10.620 -27.321 -34.246  1.00 13.53           O
ATOM   3325  CB  MET B 186     -13.126 -29.552 -34.689  1.00 14.27           C
ATOM   3326  CG  MET B 186     -12.001 -30.258 -35.398  1.00 16.52           C
ATOM   3327  SD  MET B 186     -12.631 -31.217 -36.774  1.00 17.18           S
ATOM   3328  CE  MET B 186     -13.477 -29.972 -37.761  1.00 17.75           C
ATOM   3329  N   TRP B 187     -12.549 -26.523 -35.105  1.00 12.27           N
ATOM   3330  CA  TRP B 187     -11.815 -25.505 -35.849  1.00 13.76           C
ATOM   3331  C   TRP B 187     -11.082 -24.580 -34.883  1.00 15.02           C
ATOM   3332  O   TRP B 187      -9.919 -24.205 -35.122  1.00 16.18           O
ATOM   3333  CB  TRP B 187     -12.772 -24.748 -36.776  1.00 13.75           C
ATOM   3334  CG  TRP B 187     -13.301 -25.617 -37.896  1.00 13.33           C
ATOM   3335  CD1 TRP B 187     -12.579 -26.485 -38.671  1.00 14.19           C
ATOM   3336  CD2 TRP B 187     -14.660 -25.717 -38.349  1.00 13.93           C
ATOM   3337  NE1 TRP B 187     -13.405 -27.102 -39.588  1.00 15.50           N
ATOM   3338  CE2 TRP B 187     -14.687 -26.658 -39.401  1.00 16.18           C
ATOM   3339  CE3 TRP B 187     -15.856 -25.100 -37.966  1.00 14.82           C
ATOM   3340  CZ2 TRP B 187     -15.869 -26.998 -40.073  1.00 15.71           C
ATOM   3341  CZ3 TRP B 187     -17.023 -25.431 -38.640  1.00 15.14           C
ATOM   3342  CH2 TRP B 187     -17.026 -26.374 -39.674  1.00 14.04           C
ATOM   3343  N   GLY B 188     -11.699 -24.311 -33.724  1.00 16.80           N
ATOM   3344  CA  GLY B 188     -11.054 -23.456 -32.741  1.00 17.34           C
ATOM   3345  C   GLY B 188      -9.743 -24.043 -32.268  1.00 16.33           C
ATOM   3346  O   GLY B 188      -8.720 -23.345 -32.215  1.00 18.29           O
ATOM   3347  N   VAL B 189      -9.748 -25.345 -31.961  1.00 15.14           N
ATOM   3348  CA  VAL B 189      -8.536 -25.991 -31.479  1.00 14.69           C
ATOM   3349  C   VAL B 189      -7.496 -25.990 -32.579  1.00 14.82           C
ATOM   3350  O   VAL B 189      -6.333 -25.619 -32.360  1.00 13.17           O
ATOM   3351  CB  VAL B 189      -8.816 -27.426 -31.002  1.00 14.88           C
ATOM   3352  CG1 VAL B 189      -7.508 -28.132 -30.670  1.00 14.98           C
ATOM   3353  CG2 VAL B 189      -9.719 -27.432 -29.792  1.00 19.87           C
ATOM   3354  N   LEU B 190      -7.918 -26.363 -33.794  1.00 13.03           N
ATOM   3355  CA  LEU B 190      -6.931 -26.590 -34.842  1.00 13.14           C
ATOM   3356  C   LEU B 190      -6.294 -25.281 -35.267  1.00 11.08           C
ATOM   3357  O   LEU B 190      -5.074 -25.215 -35.462  1.00 11.90           O
ATOM   3358  CB  LEU B 190      -7.574 -27.294 -36.038  1.00 13.31           C
ATOM   3359  CG  LEU B 190      -7.946 -28.758 -35.762  1.00 16.30           C
ATOM   3360  CD1 LEU B 190      -8.556 -29.388 -37.007  1.00 17.69           C
ATOM   3361  CD2 LEU B 190      -6.736 -29.543 -35.279  1.00 18.15           C
ATOM   3362  N   ASN B 191      -7.096 -24.217 -35.368  1.00 12.88           N
ATOM   3363  CA  ASN B 191      -6.531 -22.914 -35.688  1.00 13.20           C
ATOM   3364  C   ASN B 191      -5.571 -22.479 -34.596  1.00 11.06           C
ATOM   3365  O   ASN B 191      -4.466 -21.996 -34.882  1.00 14.02           O
ATOM   3366  CB  ASN B 191      -7.637 -21.875 -35.864  1.00 12.04           C
ATOM   3367  CG  ASN B 191      -8.312 -21.981 -37.210  1.00 15.69           C
ATOM   3368  OD1 ASN B 191      -7.966 -22.846 -38.003  1.00 15.78           O
ATOM   3369  ND2 ASN B 191      -9.280 -21.114 -37.476  1.00 17.93           N
ATOM   3370  N   GLY B 192      -5.955 -22.702 -33.334  1.00 13.96           N
ATOM   3371  CA  GLY B 192      -5.060 -22.354 -32.248  1.00 14.71           C
ATOM   3372  C   GLY B 192      -3.749 -23.100 -32.348  1.00 14.10           C
ATOM   3373  O   GLY B 192      -2.672 -22.523 -32.139  1.00 13.27           O
ATOM   3374  N   PHE B 193      -3.816 -24.390 -32.697  1.00 11.67           N
ATOM   3375  CA  PHE B 193      -2.591 -25.166 -32.834  1.00 12.39           C
ATOM   3376  C   PHE B 193      -1.763 -24.658 -34.005  1.00 14.14           C
ATOM   3377  O   PHE B 193      -0.542 -24.468 -33.883  1.00 11.75           O
ATOM   3378  CB  PHE B 193      -2.915 -26.646 -33.030  1.00 13.28           C
ATOM   3379  CG  PHE B 193      -1.719 -27.469 -33.399  1.00 13.06           C
ATOM   3380  CD1 PHE B 193      -0.666 -27.592 -32.504  1.00 13.22           C
ATOM   3381  CD2 PHE B 193      -1.633 -28.102 -34.633  1.00 14.81           C
ATOM   3382  CE1 PHE B 193       0.464 -28.349 -32.811  1.00 14.92           C
ATOM   3383  CE2 PHE B 193      -0.501 -28.862 -34.960  1.00 14.77           C
ATOM   3384  CZ  PHE B 193       0.554 -28.979 -34.055  1.00 17.38           C
ATOM   3385  N   LEU B 194      -2.414 -24.400 -35.143  1.00 12.94           N
ATOM   3386  CA  LEU B 194      -1.625 -24.087 -36.331  1.00 13.00           C
ATOM   3387  C   LEU B 194      -1.044 -22.685 -36.241  1.00 13.23           C
ATOM   3388  O   LEU B 194       0.119 -22.465 -36.616  1.00 13.79           O
ATOM   3389  CB  LEU B 194      -2.472 -24.272 -37.590  1.00 13.05           C
ATOM   3390  CG  LEU B 194      -2.936 -25.711 -37.811  1.00 11.23           C
ATOM   3391  CD1 LEU B 194      -3.934 -25.757 -38.980  1.00 15.68           C
ATOM   3392  CD2 LEU B 194      -1.735 -26.603 -38.085  1.00 15.55           C
ATOM   3393  N   HIS B 195      -1.800 -21.738 -35.675  1.00 11.16           N
ATOM   3394  CA  HIS B 195      -1.230 -20.423 -35.426  1.00 12.79           C
ATOM   3395  C   HIS B 195      -0.071 -20.531 -34.445  1.00 11.75           C
ATOM   3396  O   HIS B 195       0.993 -19.935 -34.662  1.00 12.89           O
ATOM   3397  CB  HIS B 195      -2.290 -19.455 -34.898  1.00 13.35           C
ATOM   3398  CG  HIS B 195      -1.753 -18.084 -34.639  1.00 16.69           C
ATOM   3399  ND1 HIS B 195      -1.707 -17.517 -33.384  1.00 18.91           N
ATOM   3400  CD2 HIS B 195      -1.212 -17.171 -35.482  1.00 17.87           C
ATOM   3401  CE1 HIS B 195      -1.166 -16.313 -33.464  1.00 19.76           C
ATOM   3402  NE2 HIS B 195      -0.853 -16.082 -34.727  1.00 17.49           N
ATOM   3403  N   GLY B 196      -0.247 -21.326 -33.380  1.00 10.77           N
ATOM   3404  CA  GLY B 196       0.845 -21.497 -32.432  1.00 12.82           C
ATOM   3405  C   GLY B 196       2.056 -22.098 -33.106  1.00 13.74           C
ATOM   3406  O   GLY B 196       3.189 -21.665 -32.869  1.00 13.84           O
ATOM   3407  N   ALA B 197       1.821 -23.059 -34.011  1.00 13.40           N
ATOM   3408  CA  ALA B 197       2.933 -23.695 -34.708  1.00 12.27           C
ATOM   3409  C   ALA B 197       3.642 -22.686 -35.582  1.00 13.65           C
ATOM   3410  O   ALA B 197       4.876 -22.703 -35.684  1.00 14.87           O
ATOM   3411  CB  ALA B 197       2.439 -24.868 -35.553  1.00 15.56           C
ATOM   3412  N   ALA B 198       2.875 -21.796 -36.214  1.00 13.95           N
ATOM   3413  CA  ALA B 198       3.496 -20.764 -37.035  1.00 13.28           C
ATOM   3414  C   ALA B 198       4.345 -19.839 -36.169  1.00 13.56           C
ATOM   3415  O   ALA B 198       5.504 -19.548 -36.505  1.00 15.64           O
ATOM   3416  CB  ALA B 198       2.417 -19.984 -37.791  1.00 14.16           C
ATOM   3417  N   LEU B 199       3.803 -19.421 -35.016  1.00 13.45           N
ATOM   3418  CA  LEU B 199       4.506 -18.467 -34.171  1.00 14.60           C
ATOM   3419  C   LEU B 199       5.797 -19.081 -33.651  1.00 15.82           C
ATOM   3420  O   LEU B 199       6.891 -18.494 -33.760  1.00 15.07           O
ATOM   3421  CB  LEU B 199       3.597 -18.063 -33.009  1.00 12.40           C
ATOM   3422  CG  LEU B 199       4.189 -17.055 -32.031  1.00 12.34           C
ATOM   3423  CD1 LEU B 199       4.233 -15.650 -32.646  1.00 19.38           C
ATOM   3424  CD2 LEU B 199       3.358 -17.077 -30.766  1.00 19.30           C
ATOM   3425  N   LEU B 200       5.685 -20.284 -33.094  1.00 12.41           N
ATOM   3426  CA  LEU B 200       6.837 -20.976 -32.561  1.00 12.54           C
ATOM   3427  C   LEU B 200       7.795 -21.377 -33.665  1.00 16.45           C
ATOM   3428  O   LEU B 200       8.995 -21.501 -33.404  1.00 15.31           O
ATOM   3429  CB  LEU B 200       6.377 -22.195 -31.761  1.00 13.38           C
ATOM   3430  CG  LEU B 200       5.556 -21.770 -30.543  1.00 13.51           C
ATOM   3431  CD1 LEU B 200       4.861 -22.975 -29.930  1.00 16.08           C
ATOM   3432  CD2 LEU B 200       6.441 -21.094 -29.530  1.00 17.34           C
ATOM   3433  N   GLY B 201       7.292 -21.523 -34.898  1.00 15.14           N
ATOM   3434  CA  GLY B 201       8.172 -21.855 -36.005  1.00 17.59           C
ATOM   3435  C   GLY B 201       9.212 -20.782 -36.249  1.00 17.88           C
ATOM   3436  O   GLY B 201      10.301 -21.076 -36.761  1.00 17.64           O
ATOM   3437  N   THR B 202       8.911 -19.534 -35.856  1.00 16.53           N
ATOM   3438  CA  THR B 202       9.900 -18.478 -36.059  1.00 17.13           C
ATOM   3439  C   THR B 202      11.113 -18.663 -35.168  1.00 17.86           C
ATOM   3440  O   THR B 202      12.189 -18.122 -35.467  1.00 19.56           O
ATOM   3441  CB  THR B 202       9.290 -17.102 -35.809  1.00 15.55           C
ATOM   3442  OG1 THR B 202       8.998 -16.937 -34.412  1.00 16.14           O
ATOM   3443  CG2 THR B 202       8.025 -16.933 -36.606  1.00 17.82           C
ATOM   3444  N   ALA B 203      10.959 -19.408 -34.082  1.00 16.35           N
ATOM   3445  CA  ALA B 203      12.041 -19.691 -33.161  1.00 16.63           C
ATOM   3446  C   ALA B 203      12.670 -21.043 -33.435  1.00 16.63           C
ATOM   3447  O   ALA B 203      13.493 -21.505 -32.641  1.00 22.23           O
ATOM   3448  CB  ALA B 203      11.523 -19.629 -31.720  1.00 18.13           C
ATOM   3449  N   GLY B 204      12.293 -21.686 -34.539  1.00 15.54           N
ATOM   3450  CA  GLY B 204      12.801 -22.999 -34.868  1.00 17.15           C
ATOM   3451  C   GLY B 204      12.150 -24.156 -34.140  1.00 19.32           C
ATOM   3452  O   GLY B 204      12.690 -25.262 -34.169  1.00 21.95           O
ATOM   3453  N   VAL B 205      11.008 -23.944 -33.495  1.00 16.12           N
ATOM   3454  CA  VAL B 205      10.314 -25.026 -32.805  1.00 15.85           C
ATOM   3455  C   VAL B 205       9.569 -25.863 -33.829  1.00 14.70           C
ATOM   3456  O   VAL B 205       8.797 -25.331 -34.637  1.00 16.96           O
ATOM   3457  CB  VAL B 205       9.346 -24.466 -31.751  1.00 15.85           C
ATOM   3458  CG1 VAL B 205       8.591 -25.606 -31.047  1.00 15.13           C
ATOM   3459  CG2 VAL B 205      10.096 -23.623 -30.752  1.00 17.52           C
ATOM   3460  N   ARG B 206       9.794 -27.172 -33.800  1.00 17.20           N
ATOM   3461  CA  ARG B 206       9.063 -28.073 -34.682  1.00 17.15           C
ATOM   3462  C   ARG B 206       7.625 -28.233 -34.197  1.00 15.67           C
ATOM   3463  O   ARG B 206       7.367 -28.242 -32.992  1.00 16.54           O
ATOM   3464  CB  ARG B 206       9.750 -29.434 -34.712  1.00 21.62           C
ATOM   3465  CG  ARG B 206      10.815 -29.548 -35.792  1.00 28.69           C
ATOM   3466  CD  ARG B 206      11.505 -30.894 -35.719  1.00 35.22           C
ATOM   3467  NE  ARG B 206      11.989 -31.163 -34.369  1.00 40.17           N
ATOM   3468  CZ  ARG B 206      13.159 -31.723 -34.080  1.00 40.36           C
ATOM   3469  NH1 ARG B 206      14.025 -32.050 -35.029  1.00 41.17           N
ATOM   3470  NH2 ARG B 206      13.460 -31.975 -32.808  1.00 39.65           N
ATOM   3471  N   ALA B 207       6.684 -28.347 -35.144  1.00 14.38           N
ATOM   3472  CA  ALA B 207       5.286 -28.545 -34.756  1.00 15.09           C
ATOM   3473  C   ALA B 207       5.123 -29.798 -33.910  1.00 15.32           C
ATOM   3474  O   ALA B 207       4.303 -29.829 -32.987  1.00 14.08           O
ATOM   3475  CB  ALA B 207       4.387 -28.616 -35.992  1.00 14.84           C
ATOM   3476  N   GLY B 208       5.901 -30.846 -34.200  1.00 14.58           N
ATOM   3477  CA  GLY B 208       5.826 -32.047 -33.393  1.00 14.73           C
ATOM   3478  C   GLY B 208       6.377 -31.906 -31.986  1.00 16.67           C
ATOM   3479  O   GLY B 208       6.092 -32.753 -31.131  1.00 19.07           O
ATOM   3480  N   ASP B 209       7.180 -30.877 -31.724  1.00 15.56           N
ATOM   3481  CA  ASP B 209       7.619 -30.630 -30.360  1.00 17.80           C
ATOM   3482  C   ASP B 209       6.630 -29.755 -29.598  1.00 16.45           C
ATOM   3483  O   ASP B 209       6.506 -29.892 -28.377  1.00 19.76           O
ATOM   3484  CB  ASP B 209       9.010 -29.998 -30.382  1.00 19.31           C
ATOM   3485  CG  ASP B 209      10.102 -31.018 -30.698  1.00 27.73           C
ATOM   3486  OD1 ASP B 209       9.947 -32.217 -30.356  1.00 28.92           O
ATOM   3487  OD2 ASP B 209      11.111 -30.622 -31.314  1.00 31.00           O
ATOM   3488  N   PHE B 210       5.901 -28.888 -30.307  1.00 15.44           N
ATOM   3489  CA  PHE B 210       4.807 -28.135 -29.699  1.00 13.11           C
ATOM   3490  C   PHE B 210       3.604 -29.032 -29.434  1.00 16.00           C
ATOM   3491  O   PHE B 210       2.895 -28.852 -28.441  1.00 13.04           O
ATOM   3492  CB  PHE B 210       4.428 -26.977 -30.629  1.00 13.59           C
ATOM   3493  CG  PHE B 210       3.243 -26.142 -30.163  1.00 15.41           C
ATOM   3494  CD1 PHE B 210       3.140 -25.709 -28.846  1.00 16.94           C
ATOM   3495  CD2 PHE B 210       2.261 -25.757 -31.066  1.00 13.68           C
ATOM   3496  CE1 PHE B 210       2.069 -24.924 -28.441  1.00 14.44           C
ATOM   3497  CE2 PHE B 210       1.173 -24.976 -30.666  1.00 13.31           C
ATOM   3498  CZ  PHE B 210       1.085 -24.550 -29.350  1.00 14.28           C
ATOM   3499  N   ALA B 211       3.377 -30.020 -30.290  1.00 15.15           N
ATOM   3500  CA  ALA B 211       2.126 -30.767 -30.237  1.00 14.03           C
ATOM   3501  C   ALA B 211       1.838 -31.429 -28.891  1.00 13.48           C
ATOM   3502  O   ALA B 211       0.675 -31.390 -28.472  1.00 13.55           O
ATOM   3503  CB  ALA B 211       2.103 -31.799 -31.371  1.00 15.89           C
ATOM   3504  N   PRO B 212       2.780 -32.060 -28.186  1.00 14.41           N
ATOM   3505  CA  PRO B 212       2.395 -32.661 -26.894  1.00 15.19           C
ATOM   3506  C   PRO B 212       1.891 -31.643 -25.895  1.00 13.41           C
ATOM   3507  O   PRO B 212       0.955 -31.919 -25.123  1.00 13.19           O
ATOM   3508  CB  PRO B 212       3.695 -33.319 -26.407  1.00 17.77           C
ATOM   3509  CG  PRO B 212       4.483 -33.545 -27.643  1.00 18.12           C
ATOM   3510  CD  PRO B 212       4.175 -32.382 -28.538  1.00 15.10           C
ATOM   3511  N   LEU B 213       2.479 -30.446 -25.914  1.00 12.76           N
ATOM   3512  CA  LEU B 213       2.003 -29.395 -25.018  1.00 12.12           C
ATOM   3513  C   LEU B 213       0.625 -28.919 -25.447  1.00 11.57           C
ATOM   3514  O   LEU B 213      -0.259 -28.710 -24.609  1.00 11.57           O
ATOM   3515  CB  LEU B 213       2.989 -28.225 -25.005  1.00 13.64           C
ATOM   3516  CG  LEU B 213       4.304 -28.460 -24.250  1.00 14.69           C
ATOM   3517  CD1 LEU B 213       5.336 -29.191 -25.099  1.00 22.67           C
ATOM   3518  CD2 LEU B 213       4.877 -27.151 -23.702  1.00 18.74           C
ATOM   3519  N   ALA B 214       0.448 -28.694 -26.752  1.00 11.33           N
ATOM   3520  CA  ALA B 214      -0.845 -28.263 -27.275  1.00 11.45           C
ATOM   3521  C   ALA B 214      -1.940 -29.285 -26.988  1.00 12.81           C
ATOM   3522  O   ALA B 214      -3.054 -28.921 -26.609  1.00 11.42           O
ATOM   3523  CB  ALA B 214      -0.717 -28.003 -28.776  1.00 11.47           C
ATOM   3524  N   ALA B 215      -1.652 -30.575 -27.179  1.00 11.78           N
ATOM   3525  CA  ALA B 215      -2.643 -31.607 -26.892  1.00 11.63           C
ATOM   3526  C   ALA B 215      -2.974 -31.688 -25.402  1.00 13.41           C
ATOM   3527  O   ALA B 215      -4.149 -31.829 -25.033  1.00 13.43           O
ATOM   3528  CB  ALA B 215      -2.146 -32.958 -27.413  1.00 13.56           C
ATOM   3529  N   ARG B 216      -1.960 -31.594 -24.530  1.00 12.49           N
ATOM   3530  CA  ARG B 216      -2.227 -31.541 -23.097  1.00 11.47           C
ATOM   3531  C   ARG B 216      -3.111 -30.342 -22.750  1.00 12.79           C
ATOM   3532  O   ARG B 216      -4.053 -30.444 -21.949  1.00 12.46           O
ATOM   3533  CB  ARG B 216      -0.908 -31.457 -22.338  1.00 12.08           C
ATOM   3534  CG  ARG B 216      -1.074 -31.442 -20.837  1.00 12.83           C
ATOM   3535  CD  ARG B 216       0.213 -31.899 -20.158  1.00 14.52           C
ATOM   3536  NE  ARG B 216       0.228 -31.603 -18.732  1.00 17.02           N
ATOM   3537  CZ  ARG B 216       1.319 -31.642 -17.980  1.00 18.26           C
ATOM   3538  NH1 ARG B 216       2.500 -31.945 -18.493  1.00 16.98           N
ATOM   3539  NH2 ARG B 216       1.211 -31.429 -16.670  1.00 17.68           N
ATOM   3540  N   MET B 217      -2.791 -29.175 -23.313  1.00 11.67           N
ATOM   3541  CA  MET B 217      -3.642 -28.006 -23.119  1.00 11.85           C
ATOM   3542  C   MET B 217      -5.074 -28.308 -23.505  1.00 12.19           C
ATOM   3543  O   MET B 217      -6.018 -27.929 -22.803  1.00 12.88           O
ATOM   3544  CB  MET B 217      -3.150 -26.850 -23.988  1.00 14.50           C
ATOM   3545  CG  MET B 217      -3.535 -25.421 -23.571  1.00 13.64           C
ATOM   3546  SD  MET B 217      -3.402 -24.983 -21.840  1.00 17.96           S
ATOM   3547  CE  MET B 217      -4.487 -23.558 -21.753  1.00 21.70           C
ATOM   3548  N   THR B 218      -5.247 -28.947 -24.663  1.00 10.39           N
ATOM   3549  CA  THR B 218      -6.586 -29.198 -25.183  1.00 11.97           C
ATOM   3550  C   THR B 218      -7.371 -30.102 -24.239  1.00 12.43           C
ATOM   3551  O   THR B 218      -8.550 -29.841 -23.938  1.00 12.00           O
ATOM   3552  CB  THR B 218      -6.481 -29.815 -26.578  1.00 12.17           C
ATOM   3553  OG1 THR B 218      -5.801 -28.906 -27.462  1.00 13.22           O
ATOM   3554  CG2 THR B 218      -7.862 -30.066 -27.154  1.00 12.69           C
ATOM   3555  N   THR B 219      -6.728 -31.170 -23.742  1.00 13.53           N
ATOM   3556  CA  THR B 219      -7.446 -32.068 -22.838  1.00 12.73           C
ATOM   3557  C   THR B 219      -7.732 -31.401 -21.493  1.00 14.14           C
ATOM   3558  O   THR B 219      -8.757 -31.702 -20.868  1.00 15.28           O
ATOM   3559  CB  THR B 219      -6.698 -33.392 -22.639  1.00 14.21           C
ATOM   3560  OG1 THR B 219      -5.391 -33.143 -22.123  1.00 18.51           O
ATOM   3561  CG2 THR B 219      -6.586 -34.150 -23.952  1.00 17.80           C
ATOM   3562  N   VAL B 220      -6.872 -30.483 -21.038  1.00 11.79           N
ATOM   3563  CA  VAL B 220      -7.188 -29.722 -19.824  1.00 12.48           C
ATOM   3564  C   VAL B 220      -8.374 -28.773 -20.063  1.00 14.09           C
ATOM   3565  O   VAL B 220      -9.298 -28.684 -19.241  1.00 15.79           O
ATOM   3566  CB  VAL B 220      -5.936 -28.968 -19.337  1.00 15.21           C
ATOM   3567  CG1 VAL B 220      -6.326 -27.914 -18.311  1.00 15.86           C
ATOM   3568  CG2 VAL B 220      -4.918 -29.953 -18.781  1.00 16.26           C
ATOM   3569  N   VAL B 221      -8.384 -28.058 -21.192  1.00 13.74           N
ATOM   3570  CA  VAL B 221      -9.449 -27.089 -21.442  1.00 13.90           C
ATOM   3571  C   VAL B 221     -10.809 -27.764 -21.664  1.00 13.59           C
ATOM   3572  O   VAL B 221     -11.866 -27.119 -21.495  1.00 14.62           O
ATOM   3573  CB  VAL B 221      -9.041 -26.178 -22.619  1.00 14.94           C
ATOM   3574  CG1 VAL B 221     -10.156 -25.180 -22.986  1.00 20.32           C
ATOM   3575  CG2 VAL B 221      -7.796 -25.402 -22.240  1.00 16.64           C
ATOM   3576  N   ALA B 222     -10.817 -29.062 -22.010  1.00 12.86           N
ATOM   3577  CA  ALA B 222     -12.107 -29.762 -22.035  1.00 14.71           C
ATOM   3578  C   ALA B 222     -12.851 -29.593 -20.710  1.00 14.86           C
ATOM   3579  O   ALA B 222     -14.079 -29.450 -20.686  1.00 14.77           O
ATOM   3580  CB  ALA B 222     -11.911 -31.245 -22.349  1.00 15.65           C
ATOM   3581  N   GLY B 223     -12.118 -29.571 -19.593  1.00 13.80           N
ATOM   3582  CA  GLY B 223     -12.747 -29.351 -18.290  1.00 15.49           C
ATOM   3583  C   GLY B 223     -13.277 -27.945 -18.096  1.00 15.11           C
ATOM   3584  O   GLY B 223     -14.260 -27.730 -17.373  1.00 17.96           O
ATOM   3585  N   TYR B 224     -12.650 -26.962 -18.749  1.00 15.65           N
ATOM   3586  CA  TYR B 224     -13.149 -25.594 -18.690  1.00 14.98           C
ATOM   3587  C   TYR B 224     -14.513 -25.472 -19.353  1.00 13.98           C
ATOM   3588  O   TYR B 224     -15.315 -24.607 -18.983  1.00 15.48           O
ATOM   3589  CB  TYR B 224     -12.179 -24.635 -19.387  1.00 15.39           C
ATOM   3590  CG  TYR B 224     -10.797 -24.508 -18.781  1.00 17.52           C
ATOM   3591  CD1 TYR B 224     -10.367 -25.328 -17.745  1.00 18.23           C
ATOM   3592  CD2 TYR B 224      -9.915 -23.562 -19.275  1.00 20.99           C
ATOM   3593  CE1 TYR B 224      -9.087 -25.194 -17.205  1.00 21.12           C
ATOM   3594  CE2 TYR B 224      -8.640 -23.423 -18.748  1.00 23.07           C
ATOM   3595  CZ  TYR B 224      -8.238 -24.241 -17.720  1.00 22.62           C
ATOM   3596  OH  TYR B 224      -6.968 -24.095 -17.199  1.00 29.21           O
ATOM   3597  N   VAL B 225     -14.767 -26.302 -20.362  1.00 13.84           N
ATOM   3598  CA  VAL B 225     -16.067 -26.250 -21.046  1.00 12.93           C
ATOM   3599  C   VAL B 225     -17.220 -26.582 -20.085  1.00 16.79           C
ATOM   3600  O   VAL B 225     -18.231 -25.851 -20.000  1.00 15.52           O
ATOM   3601  CB  VAL B 225     -16.055 -27.181 -22.271  1.00 14.60           C
ATOM   3602  CG1 VAL B 225     -17.445 -27.315 -22.874  1.00 15.96           C
ATOM   3603  CG2 VAL B 225     -15.072 -26.640 -23.328  1.00 16.26           C
ATOM   3604  N   THR B 226     -17.122 -27.723 -19.384  1.00 14.79           N
ATOM   3605  CA  THR B 226     -18.189 -28.033 -18.442  1.00 16.70           C
ATOM   3606  C   THR B 226     -18.209 -27.032 -17.298  1.00 16.03           C
ATOM   3607  O   THR B 226     -19.286 -26.731 -16.772  1.00 15.83           O
ATOM   3608  CB  THR B 226     -18.058 -29.461 -17.907  1.00 19.53           C
ATOM   3609  OG1 THR B 226     -16.693 -29.717 -17.585  1.00 20.61           O
ATOM   3610  CG2 THR B 226     -18.546 -30.485 -18.955  1.00 20.44           C
ATOM   3611  N   ALA B 227     -17.050 -26.463 -16.931  1.00 15.20           N
ATOM   3612  CA  ALA B 227     -17.069 -25.464 -15.863  1.00 15.67           C
ATOM   3613  C   ALA B 227     -17.814 -24.201 -16.277  1.00 16.17           C
ATOM   3614  O   ALA B 227     -18.455 -23.552 -15.436  1.00 18.42           O
ATOM   3615  CB  ALA B 227     -15.642 -25.118 -15.440  1.00 18.49           C
ATOM   3616  N   ALA B 228     -17.758 -23.843 -17.562  1.00 15.27           N
ATOM   3617  CA  ALA B 228     -18.416 -22.633 -18.032  1.00 14.38           C
ATOM   3618  C   ALA B 228     -19.915 -22.812 -18.231  1.00 15.68           C
ATOM   3619  O   ALA B 228     -20.655 -21.822 -18.154  1.00 16.49           O
ATOM   3620  CB  ALA B 228     -17.780 -22.171 -19.346  1.00 17.44           C
ATOM   3621  N   ALA B 229     -20.373 -24.034 -18.522  1.00 14.27           N
ATOM   3622  CA  ALA B 229     -21.797 -24.226 -18.827  1.00 14.01           C
ATOM   3623  C   ALA B 229     -22.759 -23.668 -17.773  1.00 15.85           C
ATOM   3624  O   ALA B 229     -23.759 -23.036 -18.162  1.00 16.86           O
ATOM   3625  CB  ALA B 229     -22.064 -25.720 -19.076  1.00 16.08           C
ATOM   3626  N   PRO B 230     -22.566 -23.890 -16.465  1.00 15.67           N
ATOM   3627  CA  PRO B 230     -23.517 -23.309 -15.496  1.00 17.89           C
ATOM   3628  C   PRO B 230     -23.538 -21.801 -15.545  1.00 15.60           C
ATOM   3629  O   PRO B 230     -24.588 -21.185 -15.310  1.00 19.12           O
ATOM   3630  CB  PRO B 230     -23.020 -23.807 -14.131  1.00 18.37           C
ATOM   3631  CG  PRO B 230     -21.939 -24.795 -14.392  1.00 22.34           C
ATOM   3632  CD  PRO B 230     -21.572 -24.781 -15.836  1.00 17.28           C
ATOM   3633  N   GLU B 231     -22.403 -21.181 -15.860  1.00 17.13           N
ATOM   3634  CA  GLU B 231     -22.358 -19.732 -15.958  1.00 15.15           C
ATOM   3635  C   GLU B 231     -23.225 -19.243 -17.109  1.00 17.89           C
ATOM   3636  O   GLU B 231     -23.998 -18.290 -16.962  1.00 16.92           O
ATOM   3637  CB  GLU B 231     -20.908 -19.282 -16.115  1.00 17.39           C
ATOM   3638  CG  GLU B 231     -20.095 -19.679 -14.892  1.00 20.00           C
ATOM   3639  CD  GLU B 231     -18.621 -19.332 -14.971  1.00 21.13           C
ATOM   3640  OE1 GLU B 231     -18.092 -19.141 -16.092  1.00 22.30           O
ATOM   3641  OE2 GLU B 231     -17.986 -19.257 -13.893  1.00 22.98           O
ATOM   3642  N   VAL B 232     -23.119 -19.895 -18.266  1.00 17.48           N
ATOM   3643  CA  VAL B 232     -23.992 -19.557 -19.386  1.00 14.87           C
ATOM   3644  C   VAL B 232     -25.456 -19.736 -19.003  1.00 17.83           C
ATOM   3645  O   VAL B 232     -26.294 -18.866 -19.276  1.00 19.65           O
ATOM   3646  CB  VAL B 232     -23.646 -20.401 -20.627  1.00 15.87           C
ATOM   3647  CG1 VAL B 232     -24.647 -20.132 -21.737  1.00 18.04           C
ATOM   3648  CG2 VAL B 232     -22.240 -20.087 -21.100  1.00 19.55           C
ATOM   3649  N   ASP B 233     -25.798 -20.874 -18.392  1.00 17.18           N
ATOM   3650  CA  ASP B 233     -27.216 -21.119 -18.131  1.00 16.01           C
ATOM   3651  C   ASP B 233     -27.769 -20.177 -17.063  1.00 20.42           C
ATOM   3652  O   ASP B 233     -28.951 -19.822 -17.119  1.00 24.16           O
ATOM   3653  CB  ASP B 233     -27.440 -22.589 -17.755  1.00 17.57           C
ATOM   3654  CG  ASP B 233     -27.357 -23.520 -18.973  1.00 17.93           C
ATOM   3655  OD1 ASP B 233     -27.565 -23.023 -20.098  1.00 21.06           O
ATOM   3656  OD2 ASP B 233     -27.132 -24.735 -18.791  1.00 16.80           O
ATOM   3657  N   ALA B 234     -26.939 -19.733 -16.118  1.00 17.11           N
ATOM   3658  CA  ALA B 234     -27.398 -18.814 -15.075  1.00 18.75           C
ATOM   3659  C   ALA B 234     -27.353 -17.348 -15.494  1.00 20.38           C
ATOM   3660  O   ALA B 234     -27.885 -16.498 -14.765  1.00 24.74           O
ATOM   3661  CB  ALA B 234     -26.564 -18.988 -13.803  1.00 21.57           C
ATOM   3662  N   GLY B 235     -26.735 -17.024 -16.625  1.00 20.01           N
ATOM   3663  CA  GLY B 235     -26.498 -15.632 -16.971  1.00 18.53           C
ATOM   3664  C   GLY B 235     -25.632 -14.900 -15.966  1.00 20.70           C
ATOM   3665  O   GLY B 235     -25.828 -13.701 -15.738  1.00 24.79           O
ATOM   3666  N   SER B 236     -24.686 -15.601 -15.345  1.00 19.76           N
ATOM   3667  CA  SER B 236     -23.838 -15.071 -14.286  1.00 20.53           C
ATOM   3668  C   SER B 236     -22.403 -15.483 -14.563  1.00 19.29           C
ATOM   3669  O   SER B 236     -22.121 -16.677 -14.698  1.00 19.09           O
ATOM   3670  CB  SER B 236     -24.278 -15.601 -12.920  1.00 24.31           C
ATOM   3671  OG  SER B 236     -23.416 -15.130 -11.900  1.00 28.22           O
ATOM   3672  N   TYR B 237     -21.498 -14.509 -14.623  1.00 16.57           N
ATOM   3673  CA  TYR B 237     -20.162 -14.710 -15.196  1.00 15.86           C
ATOM   3674  C   TYR B 237     -19.069 -14.249 -14.247  1.00 15.83           C
ATOM   3675  O   TYR B 237     -18.353 -13.280 -14.531  1.00 18.31           O
ATOM   3676  CB  TYR B 237     -20.052 -13.980 -16.533  1.00 15.58           C
ATOM   3677  CG  TYR B 237     -21.287 -14.113 -17.390  1.00 17.13           C
ATOM   3678  CD1 TYR B 237     -21.652 -15.346 -17.920  1.00 16.40           C
ATOM   3679  CD2 TYR B 237     -22.069 -13.003 -17.706  1.00 19.17           C
ATOM   3680  CE1 TYR B 237     -22.780 -15.475 -18.709  1.00 18.28           C
ATOM   3681  CE2 TYR B 237     -23.195 -13.117 -18.500  1.00 21.54           C
ATOM   3682  CZ  TYR B 237     -23.543 -14.352 -19.004  1.00 17.58           C
ATOM   3683  OH  TYR B 237     -24.659 -14.478 -19.794  1.00 21.08           O
ATOM   3684  N   PRO B 238     -18.896 -14.929 -13.116  1.00 18.39           N
ATOM   3685  CA  PRO B 238     -17.819 -14.543 -12.199  1.00 20.00           C
ATOM   3686  C   PRO B 238     -16.453 -14.679 -12.858  1.00 18.36           C
ATOM   3687  O   PRO B 238     -16.250 -15.498 -13.759  1.00 19.30           O
ATOM   3688  CB  PRO B 238     -17.991 -15.503 -11.017  1.00 21.72           C
ATOM   3689  CG  PRO B 238     -18.726 -16.657 -11.563  1.00 24.01           C
ATOM   3690  CD  PRO B 238     -19.612 -16.135 -12.655  1.00 19.57           C
ATOM   3691  N   ALA B 239     -15.509 -13.852 -12.392  1.00 19.31           N
ATOM   3692  CA  ALA B 239     -14.202 -13.760 -13.037  1.00 18.40           C
ATOM   3693  C   ALA B 239     -13.415 -15.059 -12.938  1.00 21.16           C
ATOM   3694  O   ALA B 239     -12.668 -15.398 -13.860  1.00 19.22           O
ATOM   3695  CB  ALA B 239     -13.390 -12.615 -12.428  1.00 22.16           C
ATOM   3696  N   GLY B 240     -13.562 -15.797 -11.844  1.00 22.68           N
ATOM   3697  CA  GLY B 240     -12.720 -16.968 -11.660  1.00 23.31           C
ATOM   3698  C   GLY B 240     -11.257 -16.573 -11.691  1.00 23.46           C
ATOM   3699  O   GLY B 240     -10.829 -15.634 -11.010  1.00 26.95           O
ATOM   3700  N   ASP B 241     -10.483 -17.269 -12.521  1.00 25.73           N
ATOM   3701  CA  ASP B 241      -9.042 -17.083 -12.525  1.00 26.53           C
ATOM   3702  C   ASP B 241      -8.599 -15.911 -13.396  1.00 20.48           C
ATOM   3703  O   ASP B 241      -7.410 -15.574 -13.391  1.00 21.01           O
ATOM   3704  CB  ASP B 241      -8.362 -18.377 -12.989  1.00 30.40           C
ATOM   3705  CG  ASP B 241      -8.402 -19.472 -11.921  1.00 32.87           C
ATOM   3706  OD1 ASP B 241      -8.200 -20.654 -12.277  1.00 37.80           O
ATOM   3707  OD2 ASP B 241      -8.670 -19.161 -10.735  1.00 35.17           O
ATOM   3708  N   ALA B 242      -9.514 -15.280 -14.137  1.00 18.29           N
ATOM   3709  CA  ALA B 242      -9.125 -14.160 -14.983  1.00 17.07           C
ATOM   3710  C   ALA B 242     -10.324 -13.365 -15.485  1.00 15.94           C
ATOM   3711  O   ALA B 242     -11.242 -13.918 -16.097  1.00 15.07           O
ATOM   3712  CB  ALA B 242      -8.297 -14.650 -16.178  1.00 21.21           C
ATOM   3713  N   THR B 243     -10.330 -12.061 -15.232  1.00 15.46           N
ATOM   3714  CA  THR B 243     -11.339 -11.200 -15.835  1.00 15.02           C
ATOM   3715  C   THR B 243     -11.133 -11.087 -17.342  1.00 15.81           C
ATOM   3716  O   THR B 243     -10.067 -11.399 -17.884  1.00 15.31           O
ATOM   3717  CB  THR B 243     -11.251  -9.799 -15.245  1.00 18.52           C
ATOM   3718  OG1 THR B 243      -9.960  -9.275 -15.571  1.00 18.14           O
ATOM   3719  CG2 THR B 243     -11.406  -9.844 -13.728  1.00 19.13           C
ATOM   3720  N   LEU B 244     -12.172 -10.603 -18.031  1.00 15.47           N
ATOM   3721  CA  LEU B 244     -12.023 -10.348 -19.456  1.00 15.31           C
ATOM   3722  C   LEU B 244     -10.922  -9.334 -19.736  1.00 17.68           C
ATOM   3723  O   LEU B 244     -10.275  -9.407 -20.780  1.00 16.75           O
ATOM   3724  CB  LEU B 244     -13.326  -9.860 -20.069  1.00 17.19           C
ATOM   3725  CG  LEU B 244     -14.234 -11.028 -20.398  1.00 18.56           C
ATOM   3726  CD1 LEU B 244     -15.606 -10.515 -20.770  1.00 19.63           C
ATOM   3727  CD2 LEU B 244     -13.606 -11.844 -21.504  1.00 25.16           C
ATOM   3728  N   THR B 245     -10.702  -8.378 -18.834  1.00 15.85           N
ATOM   3729  CA  THR B 245      -9.582  -7.457 -19.022  1.00 18.38           C
ATOM   3730  C   THR B 245      -8.253  -8.214 -19.109  1.00 17.49           C
ATOM   3731  O   THR B 245      -7.422  -7.934 -19.987  1.00 18.27           O
ATOM   3732  CB  THR B 245      -9.553  -6.436 -17.886  1.00 18.74           C
ATOM   3733  OG1 THR B 245     -10.772  -5.688 -17.884  1.00 19.93           O
ATOM   3734  CG2 THR B 245      -8.394  -5.460 -18.074  1.00 23.14           C
ATOM   3735  N   VAL B 246      -8.057  -9.200 -18.228  1.00 14.76           N
ATOM   3736  CA  VAL B 246      -6.817  -9.975 -18.213  1.00 14.43           C
ATOM   3737  C   VAL B 246      -6.703 -10.815 -19.486  1.00 16.83           C
ATOM   3738  O   VAL B 246      -5.637 -10.861 -20.132  1.00 15.90           O
ATOM   3739  CB  VAL B 246      -6.769 -10.827 -16.929  1.00 16.38           C
ATOM   3740  CG1 VAL B 246      -5.677 -11.881 -16.995  1.00 16.71           C
ATOM   3741  CG2 VAL B 246      -6.578  -9.919 -15.702  1.00 18.47           C
ATOM   3742  N   HIS B 247      -7.816 -11.441 -19.902  1.00 15.00           N
ATOM   3743  CA  HIS B 247      -7.816 -12.204 -21.149  1.00 12.51           C
ATOM   3744  C   HIS B 247      -7.432 -11.312 -22.323  1.00 12.16           C
ATOM   3745  O   HIS B 247      -6.583 -11.673 -23.155  1.00 13.57           O
ATOM   3746  CB  HIS B 247      -9.201 -12.799 -21.414  1.00 13.13           C
ATOM   3747  CG  HIS B 247      -9.517 -14.023 -20.617  1.00 13.65           C
ATOM   3748  ND1 HIS B 247      -9.109 -15.283 -20.997  1.00 16.73           N
ATOM   3749  CD2 HIS B 247     -10.224 -14.185 -19.471  1.00 14.88           C
ATOM   3750  CE1 HIS B 247      -9.554 -16.169 -20.123  1.00 17.00           C
ATOM   3751  NE2 HIS B 247     -10.240 -15.529 -19.190  1.00 16.21           N
ATOM   3752  N   GLN B 248      -8.087 -10.156 -22.432  1.00 16.20           N
ATOM   3753  CA  GLN B 248      -7.861  -9.282 -23.575  1.00 16.92           C
ATOM   3754  C   GLN B 248      -6.417  -8.814 -23.625  1.00 15.03           C
ATOM   3755  O   GLN B 248      -5.836  -8.693 -24.710  1.00 17.14           O
ATOM   3756  CB  GLN B 248      -8.790  -8.069 -23.528  1.00 22.67           C
ATOM   3757  CG  GLN B 248      -8.949  -7.441 -24.905  1.00 23.96           C
ATOM   3758  CD  GLN B 248      -9.967  -6.327 -24.950  1.00 37.07           C
ATOM   3759  OE1 GLN B 248     -10.554  -5.948 -23.924  1.00 35.41           O
ATOM   3760  NE2 GLN B 248     -10.223  -5.822 -26.159  1.00 34.05           N
ATOM   3761  N   GLU B 249      -5.822  -8.548 -22.462  1.00 16.15           N
ATOM   3762  CA  GLU B 249      -4.424  -8.136 -22.451  1.00 19.10           C
ATOM   3763  C   GLU B 249      -3.517  -9.236 -22.994  1.00 17.33           C
ATOM   3764  O   GLU B 249      -2.607  -8.967 -23.795  1.00 16.39           O
ATOM   3765  CB  GLU B 249      -4.014  -7.735 -21.040  1.00 22.66           C
ATOM   3766  CG  GLU B 249      -2.586  -7.255 -20.947  1.00 31.31           C
ATOM   3767  CD  GLU B 249      -2.476  -5.749 -21.128  1.00 38.68           C
ATOM   3768  OE1 GLU B 249      -3.152  -5.204 -22.039  1.00 41.16           O
ATOM   3769  OE2 GLU B 249      -1.713  -5.113 -20.363  1.00 46.21           O
ATOM   3770  N   ALA B 250      -3.764 -10.488 -22.600  1.00 15.99           N
ATOM   3771  CA  ALA B 250      -2.941 -11.566 -23.157  1.00 14.35           C
ATOM   3772  C   ALA B 250      -3.171 -11.740 -24.654  1.00 13.05           C
ATOM   3773  O   ALA B 250      -2.254 -12.100 -25.393  1.00 13.87           O
ATOM   3774  CB  ALA B 250      -3.215 -12.893 -22.442  1.00 14.36           C
ATOM   3775  N   MET B 251      -4.406 -11.519 -25.103  1.00 13.27           N
ATOM   3776  CA  MET B 251      -4.759 -11.594 -26.515  1.00 13.08           C
ATOM   3777  C   MET B 251      -3.970 -10.554 -27.299  1.00 12.89           C
ATOM   3778  O   MET B 251      -3.398 -10.836 -28.358  1.00 14.42           O
ATOM   3779  CB  MET B 251      -6.247 -11.323 -26.546  1.00 13.99           C
ATOM   3780  CG  MET B 251      -7.077 -12.579 -26.320  1.00 14.17           C
ATOM   3781  SD  MET B 251      -8.797 -12.093 -26.419  1.00 13.72           S
ATOM   3782  CE  MET B 251      -9.520 -13.569 -25.710  1.00 15.17           C
ATOM   3783  N   ARG B 252      -3.904  -9.344 -26.749  1.00 14.75           N
ATOM   3784  CA  ARG B 252      -3.113  -8.283 -27.355  1.00 15.93           C
ATOM   3785  C   ARG B 252      -1.642  -8.667 -27.395  1.00 14.99           C
ATOM   3786  O   ARG B 252      -0.956  -8.406 -28.386  1.00 15.62           O
ATOM   3787  CB  ARG B 252      -3.304  -6.985 -26.570  1.00 17.76           C
ATOM   3788  CG  ARG B 252      -2.523  -5.831 -27.158  1.00 20.71           C
ATOM   3789  CD  ARG B 252      -2.735  -4.547 -26.365  1.00 25.11           C
ATOM   3790  NE  ARG B 252      -2.209  -4.633 -25.007  1.00 30.95           N
ATOM   3791  CZ  ARG B 252      -0.939  -4.452 -24.671  1.00 36.02           C
ATOM   3792  NH1 ARG B 252      -0.013  -4.183 -25.578  1.00 40.34           N
ATOM   3793  NH2 ARG B 252      -0.588  -4.537 -23.390  1.00 40.27           N
ATOM   3794  N   HIS B 253      -1.149  -9.301 -26.332  1.00 14.64           N
ATOM   3795  CA  HIS B 253       0.245  -9.735 -26.325  1.00 12.91           C
ATOM   3796  C   HIS B 253       0.477 -10.749 -27.446  1.00 16.19           C
ATOM   3797  O   HIS B 253       1.473 -10.677 -28.173  1.00 16.11           O
ATOM   3798  CB  HIS B 253       0.594 -10.341 -24.963  1.00 14.62           C
ATOM   3799  CG  HIS B 253       2.028 -10.750 -24.823  1.00 22.36           C
ATOM   3800  ND1 HIS B 253       2.548 -11.247 -23.645  1.00 28.28           N
ATOM   3801  CD2 HIS B 253       3.076 -10.633 -25.675  1.00 23.06           C
ATOM   3802  CE1 HIS B 253       3.842 -11.482 -23.803  1.00 26.51           C
ATOM   3803  NE2 HIS B 253       4.186 -11.113 -25.027  1.00 18.76           N
ATOM   3804  N   LEU B 254      -0.450 -11.698 -27.612  1.00 13.59           N
ATOM   3805  CA  LEU B 254      -0.287 -12.692 -28.674  1.00 12.53           C
ATOM   3806  C   LEU B 254      -0.276 -12.022 -30.046  1.00 15.01           C
ATOM   3807  O   LEU B 254       0.530 -12.383 -30.912  1.00 15.53           O
ATOM   3808  CB  LEU B 254      -1.382 -13.765 -28.578  1.00 12.80           C
ATOM   3809  CG  LEU B 254      -1.413 -14.817 -29.710  1.00 13.89           C
ATOM   3810  CD1 LEU B 254      -0.092 -15.563 -29.817  1.00 15.52           C
ATOM   3811  CD2 LEU B 254      -2.552 -15.806 -29.492  1.00 15.63           C
ATOM   3812  N   ALA B 255      -1.147 -11.029 -30.250  1.00 15.21           N
ATOM   3813  CA  ALA B 255      -1.153 -10.303 -31.518  1.00 15.92           C
ATOM   3814  C   ALA B 255       0.159  -9.555 -31.729  1.00 15.56           C
ATOM   3815  O   ALA B 255       0.723  -9.564 -32.831  1.00 15.50           O
ATOM   3816  CB  ALA B 255      -2.327  -9.325 -31.551  1.00 16.90           C
ATOM   3817  N   GLU B 256       0.666  -8.918 -30.678  1.00 15.08           N
ATOM   3818  CA  GLU B 256       1.893  -8.141 -30.813  1.00 16.58           C
ATOM   3819  C   GLU B 256       3.084  -9.037 -31.104  1.00 17.23           C
ATOM   3820  O   GLU B 256       3.935  -8.685 -31.924  1.00 19.94           O
ATOM   3821  CB  GLU B 256       2.132  -7.299 -29.564  1.00 16.64           C
ATOM   3822  CG  GLU B 256       1.341  -6.002 -29.600  1.00 22.15           C
ATOM   3823  CD  GLU B 256       1.182  -5.371 -28.239  1.00 30.03           C
ATOM   3824  OE1 GLU B 256       0.342  -4.451 -28.108  1.00 30.04           O
ATOM   3825  OE2 GLU B 256       1.899  -5.797 -27.306  1.00 34.11           O
ATOM   3826  N   GLU B 257       3.163 -10.206 -30.451  1.00 15.59           N
ATOM   3827  CA  GLU B 257       4.239 -11.147 -30.757  1.00 15.29           C
ATOM   3828  C   GLU B 257       4.143 -11.638 -32.193  1.00 16.50           C
ATOM   3829  O   GLU B 257       5.162 -11.744 -32.889  1.00 16.45           O
ATOM   3830  CB  GLU B 257       4.214 -12.341 -29.793  1.00 15.66           C
ATOM   3831  CG  GLU B 257       4.454 -11.961 -28.372  1.00 17.26           C
ATOM   3832  CD  GLU B 257       5.920 -11.930 -27.995  1.00 21.07           C
ATOM   3833  OE1 GLU B 257       6.785 -11.967 -28.894  1.00 20.25           O
ATOM   3834  OE2 GLU B 257       6.204 -11.833 -26.792  1.00 19.29           O
ATOM   3835  N   SER B 258       2.927 -11.941 -32.656  1.00 14.29           N
ATOM   3836  CA  SER B 258       2.747 -12.358 -34.044  1.00 15.27           C
ATOM   3837  C   SER B 258       3.244 -11.289 -35.004  1.00 17.34           C
ATOM   3838  O   SER B 258       3.995 -11.576 -35.945  1.00 18.99           O
ATOM   3839  CB  SER B 258       1.274 -12.644 -34.301  1.00 15.93           C
ATOM   3840  OG  SER B 258       0.844 -13.726 -33.485  1.00 16.62           O
ATOM   3841  N   GLU B 259       2.836 -10.042 -34.765  1.00 16.79           N
ATOM   3842  CA  GLU B 259       3.221  -8.933 -35.631  1.00 20.40           C
ATOM   3843  C   GLU B 259       4.735  -8.740 -35.633  1.00 21.09           C
ATOM   3844  O   GLU B 259       5.354  -8.611 -36.700  1.00 23.61           O
ATOM   3845  CB  GLU B 259       2.488  -7.677 -35.153  1.00 20.43           C
ATOM   3846  CG  GLU B 259       1.054  -7.598 -35.697  1.00 24.88           C
ATOM   3847  CD  GLU B 259       0.156  -6.613 -34.940  1.00 30.02           C
ATOM   3848  OE1 GLU B 259      -1.006  -6.422 -35.369  1.00 30.23           O
ATOM   3849  OE2 GLU B 259       0.587  -6.082 -33.889  1.00 31.26           O
ATOM   3850  N   ALA B 260       5.354  -8.745 -34.444  1.00 18.35           N
ATOM   3851  CA  ALA B 260       6.784  -8.479 -34.333  1.00 16.91           C
ATOM   3852  C   ALA B 260       7.625  -9.603 -34.917  1.00 22.20           C
ATOM   3853  O   ALA B 260       8.757  -9.358 -35.362  1.00 22.48           O
ATOM   3854  CB  ALA B 260       7.162  -8.254 -32.870  1.00 22.50           C
ATOM   3855  N   LEU B 261       7.113 -10.835 -34.909  1.00 20.29           N
ATOM   3856  CA  LEU B 261       7.871 -11.974 -35.414  1.00 18.65           C
ATOM   3857  C   LEU B 261       7.526 -12.325 -36.847  1.00 22.60           C
ATOM   3858  O   LEU B 261       8.080 -13.294 -37.381  1.00 25.70           O
ATOM   3859  CB  LEU B 261       7.668 -13.189 -34.507  1.00 18.16           C
ATOM   3860  CG  LEU B 261       8.317 -12.955 -33.140  1.00 18.98           C
ATOM   3861  CD1 LEU B 261       8.049 -14.122 -32.208  1.00 22.17           C
ATOM   3862  CD2 LEU B 261       9.807 -12.727 -33.307  1.00 23.38           C
ATOM   3863  N   GLY B 262       6.624 -11.573 -37.474  1.00 21.03           N
ATOM   3864  CA  GLY B 262       6.358 -11.724 -38.890  1.00 22.14           C
ATOM   3865  C   GLY B 262       5.410 -12.839 -39.267  1.00 21.76           C
ATOM   3866  O   GLY B 262       5.487 -13.353 -40.388  1.00 23.36           O
ATOM   3867  N   VAL B 263       4.518 -13.248 -38.367  1.00 20.43           N
ATOM   3868  CA  VAL B 263       3.520 -14.232 -38.771  1.00 18.54           C
ATOM   3869  C   VAL B 263       2.152 -13.568 -38.755  1.00 17.88           C
ATOM   3870  O   VAL B 263       2.021 -12.387 -38.413  1.00 21.57           O
ATOM   3871  CB  VAL B 263       3.530 -15.499 -37.892  1.00 18.03           C
ATOM   3872  CG1 VAL B 263       4.902 -16.173 -37.937  1.00 22.71           C
ATOM   3873  CG2 VAL B 263       3.093 -15.189 -36.483  1.00 18.57           C
ATOM   3874  N   ASN B 264       1.129 -14.310 -39.141  1.00 16.80           N
ATOM   3875  CA  ASN B 264      -0.188 -13.706 -39.264  1.00 18.93           C
ATOM   3876  C   ASN B 264      -0.773 -13.397 -37.892  1.00 18.04           C
ATOM   3877  O   ASN B 264      -0.755 -14.246 -36.993  1.00 19.89           O
ATOM   3878  CB  ASN B 264      -1.122 -14.625 -40.033  1.00 18.23           C
ATOM   3879  CG  ASN B 264      -2.366 -13.915 -40.467  1.00 21.52           C
ATOM   3880  OD1 ASN B 264      -3.351 -13.871 -39.734  1.00 23.18           O
ATOM   3881  ND2 ASN B 264      -2.322 -13.321 -41.650  1.00 23.93           N
ATOM   3882  N   ALA B 265      -1.299 -12.182 -37.728  1.00 18.01           N
ATOM   3883  CA  ALA B 265      -1.882 -11.761 -36.458  1.00 16.72           C
ATOM   3884  C   ALA B 265      -3.394 -11.588 -36.541  1.00 14.90           C
ATOM   3885  O   ALA B 265      -4.012 -11.132 -35.571  1.00 17.15           O
ATOM   3886  CB  ALA B 265      -1.229 -10.463 -35.975  1.00 17.78           C
ATOM   3887  N   GLU B 266      -4.006 -11.963 -37.665  1.00 16.16           N
ATOM   3888  CA  GLU B 266      -5.442 -11.756 -37.820  1.00 16.81           C
ATOM   3889  C   GLU B 266      -6.244 -12.547 -36.796  1.00 15.39           C
ATOM   3890  O   GLU B 266      -7.264 -12.055 -36.301  1.00 15.51           O
ATOM   3891  CB  GLU B 266      -5.886 -12.112 -39.236  1.00 18.56           C
ATOM   3892  CG  GLU B 266      -5.607 -10.996 -40.213  1.00 20.41           C
ATOM   3893  CD  GLU B 266      -5.847 -11.405 -41.639  1.00 25.02           C
ATOM   3894  OE1 GLU B 266      -4.901 -11.909 -42.289  1.00 26.71           O
ATOM   3895  OE2 GLU B 266      -7.000 -11.260 -42.086  1.00 27.54           O
ATOM   3896  N   LEU B 267      -5.794 -13.763 -36.443  1.00 13.82           N
ATOM   3897  CA  LEU B 267      -6.553 -14.544 -35.463  1.00 14.84           C
ATOM   3898  C   LEU B 267      -6.518 -13.907 -34.080  1.00 14.26           C
ATOM   3899  O   LEU B 267      -7.600 -13.658 -33.523  1.00 14.85           O
ATOM   3900  CB  LEU B 267      -6.082 -16.006 -35.462  1.00 14.79           C
ATOM   3901  CG  LEU B 267      -6.607 -16.928 -34.346  1.00 16.47           C
ATOM   3902  CD1 LEU B 267      -8.123 -16.935 -34.208  1.00 16.69           C
ATOM   3903  CD2 LEU B 267      -6.101 -18.356 -34.569  1.00 15.29           C
ATOM   3904  N   PRO B 268      -5.356 -13.611 -33.471  1.00 15.02           N
ATOM   3905  CA  PRO B 268      -5.399 -12.941 -32.162  1.00 12.04           C
ATOM   3906  C   PRO B 268      -6.090 -11.596 -32.209  1.00 12.56           C
ATOM   3907  O   PRO B 268      -6.761 -11.234 -31.238  1.00 13.42           O
ATOM   3908  CB  PRO B 268      -3.924 -12.803 -31.759  1.00 18.11           C
ATOM   3909  CG  PRO B 268      -3.129 -13.151 -32.952  1.00 15.91           C
ATOM   3910  CD  PRO B 268      -3.979 -13.927 -33.893  1.00 15.64           C
ATOM   3911  N   ARG B 269      -5.994 -10.854 -33.316  1.00 15.86           N
ATOM   3912  CA  ARG B 269      -6.729  -9.590 -33.382  1.00 14.52           C
ATOM   3913  C   ARG B 269      -8.239  -9.824 -33.382  1.00 14.47           C
ATOM   3914  O   ARG B 269      -8.987  -9.049 -32.772  1.00 16.24           O
ATOM   3915  CB  ARG B 269      -6.301  -8.780 -34.610  1.00 16.99           C
ATOM   3916  CG  ARG B 269      -4.900  -8.170 -34.505  1.00 19.37           C
ATOM   3917  CD  ARG B 269      -4.764  -7.183 -33.371  1.00 23.05           C
ATOM   3918  NE  ARG B 269      -3.457  -6.534 -33.395  1.00 26.56           N
ATOM   3919  CZ  ARG B 269      -2.932  -5.873 -32.372  1.00 25.26           C
ATOM   3920  NH1 ARG B 269      -3.594  -5.713 -31.243  1.00 24.20           N
ATOM   3921  NH2 ARG B 269      -1.713  -5.354 -32.491  1.00 29.21           N
ATOM   3922  N   PHE B 270      -8.707 -10.900 -34.030  1.00 13.20           N
ATOM   3923  CA  PHE B 270     -10.130 -11.239 -33.987  1.00 14.35           C
ATOM   3924  C   PHE B 270     -10.553 -11.676 -32.585  1.00 14.16           C
ATOM   3925  O   PHE B 270     -11.638 -11.308 -32.108  1.00 14.32           O
ATOM   3926  CB  PHE B 270     -10.437 -12.327 -35.029  1.00 14.86           C
ATOM   3927  CG  PHE B 270     -11.876 -12.720 -35.072  1.00 16.86           C
ATOM   3928  CD1 PHE B 270     -12.836 -11.846 -35.564  1.00 20.64           C
ATOM   3929  CD2 PHE B 270     -12.284 -13.942 -34.593  1.00 18.08           C
ATOM   3930  CE1 PHE B 270     -14.180 -12.201 -35.580  1.00 21.64           C
ATOM   3931  CE2 PHE B 270     -13.634 -14.298 -34.612  1.00 18.38           C
ATOM   3932  CZ  PHE B 270     -14.571 -13.431 -35.094  1.00 19.62           C
ATOM   3933  N   LEU B 271      -9.705 -12.452 -31.906  1.00 13.21           N
ATOM   3934  CA  LEU B 271     -10.000 -12.798 -30.517  1.00 12.66           C
ATOM   3935  C   LEU B 271     -10.165 -11.541 -29.678  1.00 13.77           C
ATOM   3936  O   LEU B 271     -11.096 -11.439 -28.866  1.00 13.57           O
ATOM   3937  CB  LEU B 271      -8.890 -13.661 -29.926  1.00 14.05           C
ATOM   3938  CG  LEU B 271      -8.607 -15.012 -30.574  1.00 16.26           C
ATOM   3939  CD1 LEU B 271      -7.429 -15.661 -29.836  1.00 16.59           C
ATOM   3940  CD2 LEU B 271      -9.849 -15.871 -30.488  1.00 17.44           C
ATOM   3941  N   GLN B 272      -9.250 -10.583 -29.868  1.00 15.81           N
ATOM   3942  CA  GLN B 272      -9.296  -9.300 -29.175  1.00 15.87           C
ATOM   3943  C   GLN B 272     -10.587  -8.557 -29.473  1.00 17.09           C
ATOM   3944  O   GLN B 272     -11.187  -7.951 -28.574  1.00 17.87           O
ATOM   3945  CB  GLN B 272      -8.094  -8.466 -29.609  1.00 17.58           C
ATOM   3946  CG  GLN B 272      -7.471  -7.601 -28.558  1.00 29.18           C
ATOM   3947  CD  GLN B 272      -6.338  -6.779 -29.129  1.00 29.05           C
ATOM   3948  OE1 GLN B 272      -5.777  -7.121 -30.176  1.00 32.10           O
ATOM   3949  NE2 GLN B 272      -5.996  -5.690 -28.452  1.00 31.20           N
ATOM   3950  N   LEU B 273     -11.020  -8.586 -30.739  1.00 15.23           N
ATOM   3951  CA  LEU B 273     -12.270  -7.944 -31.135  1.00 18.49           C
ATOM   3952  C   LEU B 273     -13.440  -8.513 -30.348  1.00 21.59           C
ATOM   3953  O   LEU B 273     -14.254  -7.765 -29.792  1.00 21.56           O
ATOM   3954  CB  LEU B 273     -12.486  -8.124 -32.642  1.00 21.13           C
ATOM   3955  CG  LEU B 273     -13.789  -7.670 -33.326  1.00 23.15           C
ATOM   3956  CD1 LEU B 273     -13.568  -7.421 -34.806  1.00 26.25           C
ATOM   3957  CD2 LEU B 273     -14.933  -8.686 -33.180  1.00 28.43           C
ATOM   3958  N   LEU B 274     -13.545  -9.843 -30.306  1.00 17.63           N
ATOM   3959  CA  LEU B 274     -14.672 -10.474 -29.619  1.00 18.35           C
ATOM   3960  C   LEU B 274     -14.674 -10.126 -28.134  1.00 19.20           C
ATOM   3961  O   LEU B 274     -15.716  -9.746 -27.561  1.00 19.71           O
ATOM   3962  CB  LEU B 274     -14.621 -11.986 -29.812  1.00 18.12           C
ATOM   3963  CG  LEU B 274     -14.844 -12.501 -31.237  1.00 18.00           C
ATOM   3964  CD1 LEU B 274     -14.725 -14.022 -31.260  1.00 21.55           C
ATOM   3965  CD2 LEU B 274     -16.190 -12.041 -31.768  1.00 25.14           C
ATOM   3966  N   ALA B 275     -13.504 -10.238 -27.490  1.00 15.58           N
ATOM   3967  CA  ALA B 275     -13.439  -9.921 -26.068  1.00 14.30           C
ATOM   3968  C   ALA B 275     -13.773  -8.455 -25.820  1.00 18.35           C
ATOM   3969  O   ALA B 275     -14.431  -8.123 -24.829  1.00 18.97           O
ATOM   3970  CB  ALA B 275     -12.057 -10.273 -25.504  1.00 15.04           C
ATOM   3971  N   GLY B 276     -13.342  -7.565 -26.717  1.00 19.29           N
ATOM   3972  CA  GLY B 276     -13.667  -6.155 -26.564  1.00 22.79           C
ATOM   3973  C   GLY B 276     -15.147  -5.882 -26.736  1.00 22.56           C
ATOM   3974  O   GLY B 276     -15.704  -5.006 -26.066  1.00 25.46           O
ATOM   3975  N   ARG B 277     -15.801  -6.628 -27.629  1.00 25.07           N
ATOM   3976  CA  ARG B 277     -17.255  -6.555 -27.742  1.00 23.98           C
ATOM   3977  C   ARG B 277     -17.906  -6.859 -26.403  1.00 25.42           C
ATOM   3978  O   ARG B 277     -18.845  -6.171 -25.982  1.00 30.28           O
ATOM   3979  CB  ARG B 277     -17.758  -7.542 -28.803  1.00 29.33           C
ATOM   3980  CG  ARG B 277     -18.049  -6.971 -30.188  1.00 30.52           C
ATOM   3981  CD  ARG B 277     -18.232  -8.121 -31.187  1.00 33.51           C
ATOM   3982  NE  ARG B 277     -19.472  -8.866 -30.970  1.00 32.97           N
ATOM   3983  CZ  ARG B 277     -20.666  -8.495 -31.411  1.00 29.91           C
ATOM   3984  NH1 ARG B 277     -20.820  -7.420 -32.169  1.00 33.32           N
ATOM   3985  NH2 ARG B 277     -21.732  -9.225 -31.093  1.00 26.76           N
ATOM   3986  N   ALA B 278     -17.408  -7.881 -25.709  1.00 19.04           N
ATOM   3987  CA  ALA B 278     -17.986  -8.203 -24.404  1.00 19.69           C
ATOM   3988  C   ALA B 278     -17.673  -7.126 -23.363  1.00 20.76           C
ATOM   3989  O   ALA B 278     -18.539  -6.751 -22.555  1.00 21.15           O
ATOM   3990  CB  ALA B 278     -17.479  -9.563 -23.925  1.00 18.06           C
ATOM   3991  N   VAL B 279     -16.433  -6.646 -23.336  1.00 18.87           N
ATOM   3992  CA  VAL B 279     -16.055  -5.640 -22.347  1.00 20.15           C
ATOM   3993  C   VAL B 279     -16.901  -4.379 -22.524  1.00 23.74           C
ATOM   3994  O   VAL B 279     -17.332  -3.759 -21.543  1.00 21.98           O
ATOM   3995  CB  VAL B 279     -14.547  -5.340 -22.441  1.00 22.97           C
ATOM   3996  CG1 VAL B 279     -14.204  -4.061 -21.697  1.00 23.50           C
ATOM   3997  CG2 VAL B 279     -13.723  -6.515 -21.911  1.00 19.41           C
ATOM   3998  N   ALA B 280     -17.212  -4.022 -23.775  1.00 25.33           N
ATOM   3999  CA  ALA B 280     -18.001  -2.820 -24.038  1.00 28.62           C
ATOM   4000  C   ALA B 280     -19.432  -2.916 -23.514  1.00 28.69           C
ATOM   4001  O   ALA B 280     -20.054  -1.875 -23.264  1.00 34.63           O
ATOM   4002  CB  ALA B 280     -18.020  -2.523 -25.540  1.00 32.40           C
ATOM   4003  N   GLU B 281     -19.974  -4.127 -23.356  1.00 27.71           N
ATOM   4004  CA  GLU B 281     -21.270  -4.337 -22.718  1.00 27.47           C
ATOM   4005  C   GLU B 281     -21.221  -4.152 -21.206  1.00 25.80           C
ATOM   4006  O   GLU B 281     -22.249  -4.341 -20.548  1.00 28.53           O
ATOM   4007  CB  GLU B 281     -21.811  -5.741 -23.020  1.00 32.05           C
ATOM   4008  CG  GLU B 281     -22.209  -6.018 -24.473  1.00 33.78           C
ATOM   4009  CD  GLU B 281     -22.499  -7.503 -24.736  1.00 39.81           C
ATOM   4010  OE1 GLU B 281     -23.073  -7.823 -25.803  1.00 38.33           O
ATOM   4011  OE2 GLU B 281     -22.167  -8.353 -23.874  1.00 36.22           O
ATOM   4012  N   GLY B 282     -20.061  -3.835 -20.641  1.00 20.93           N
ATOM   4013  CA  GLY B 282     -19.905  -3.733 -19.205  1.00 19.03           C
ATOM   4014  C   GLY B 282     -19.280  -4.928 -18.498  1.00 17.92           C
ATOM   4015  O   GLY B 282     -19.467  -5.066 -17.286  1.00 20.70           O
ATOM   4016  N   HIS B 283     -18.528  -5.776 -19.204  1.00 18.87           N
ATOM   4017  CA  HIS B 283     -18.021  -7.018 -18.631  1.00 19.03           C
ATOM   4018  C   HIS B 283     -16.515  -7.000 -18.392  1.00 17.49           C
ATOM   4019  O   HIS B 283     -15.884  -8.060 -18.389  1.00 15.36           O
ATOM   4020  CB  HIS B 283     -18.389  -8.199 -19.530  1.00 15.02           C
ATOM   4021  CG  HIS B 283     -19.836  -8.571 -19.471  1.00 16.09           C
ATOM   4022  ND1 HIS B 283     -20.425  -9.116 -18.347  1.00 18.54           N
ATOM   4023  CD2 HIS B 283     -20.814  -8.482 -20.403  1.00 22.06           C
ATOM   4024  CE1 HIS B 283     -21.703  -9.349 -18.593  1.00 19.14           C
ATOM   4025  NE2 HIS B 283     -21.965  -8.968 -19.830  1.00 23.87           N
ATOM   4026  N   ALA B 284     -15.930  -5.816 -18.159  1.00 14.95           N
ATOM   4027  CA  ALA B 284     -14.493  -5.724 -17.917  1.00 16.76           C
ATOM   4028  C   ALA B 284     -14.047  -6.657 -16.801  1.00 17.71           C
ATOM   4029  O   ALA B 284     -12.962  -7.241 -16.874  1.00 18.25           O
ATOM   4030  CB  ALA B 284     -14.099  -4.285 -17.574  1.00 17.92           C
ATOM   4031  N   GLU B 285     -14.867  -6.805 -15.759  1.00 15.22           N
ATOM   4032  CA  GLU B 285     -14.517  -7.594 -14.585  1.00 16.58           C
ATOM   4033  C   GLU B 285     -15.223  -8.947 -14.551  1.00 13.78           C
ATOM   4034  O   GLU B 285     -15.121  -9.671 -13.549  1.00 16.36           O
ATOM   4035  CB  GLU B 285     -14.829  -6.805 -13.310  1.00 20.15           C
ATOM   4036  CG  GLU B 285     -14.184  -5.413 -13.265  1.00 20.23           C
ATOM   4037  CD  GLU B 285     -12.678  -5.425 -13.450  1.00 26.68           C
ATOM   4038  OE1 GLU B 285     -12.001  -6.340 -12.928  1.00 25.43           O
ATOM   4039  OE2 GLU B 285     -12.155  -4.505 -14.121  1.00 32.08           O
ATOM   4040  N   SER B 286     -15.931  -9.303 -15.622  1.00 15.19           N
ATOM   4041  CA  SER B 286     -16.559 -10.612 -15.690  1.00 15.80           C
ATOM   4042  C   SER B 286     -15.566 -11.653 -16.183  1.00 13.68           C
ATOM   4043  O   SER B 286     -14.508 -11.333 -16.723  1.00 15.08           O
ATOM   4044  CB  SER B 286     -17.764 -10.578 -16.625  1.00 16.05           C
ATOM   4045  OG  SER B 286     -18.720  -9.622 -16.201  1.00 18.51           O
ATOM   4046  N   GLY B 287     -15.936 -12.921 -16.006  1.00 14.00           N
ATOM   4047  CA  GLY B 287     -15.183 -14.017 -16.584  1.00 15.02           C
ATOM   4048  C   GLY B 287     -15.505 -14.261 -18.049  1.00 13.52           C
ATOM   4049  O   GLY B 287     -16.395 -13.661 -18.643  1.00 14.82           O
ATOM   4050  N   TYR B 288     -14.757 -15.200 -18.629  1.00 13.95           N
ATOM   4051  CA  TYR B 288     -14.798 -15.405 -20.074  1.00 11.69           C
ATOM   4052  C   TYR B 288     -16.185 -15.824 -20.557  1.00 11.87           C
ATOM   4053  O   TYR B 288     -16.557 -15.509 -21.691  1.00 16.15           O
ATOM   4054  CB  TYR B 288     -13.758 -16.445 -20.496  1.00 13.64           C
ATOM   4055  CG  TYR B 288     -13.376 -16.311 -21.953  1.00 13.56           C
ATOM   4056  CD1 TYR B 288     -12.459 -15.348 -22.344  1.00 14.52           C
ATOM   4057  CD2 TYR B 288     -13.936 -17.122 -22.927  1.00 14.15           C
ATOM   4058  CE1 TYR B 288     -12.103 -15.189 -23.674  1.00 14.71           C
ATOM   4059  CE2 TYR B 288     -13.601 -16.964 -24.267  1.00 14.60           C
ATOM   4060  CZ  TYR B 288     -12.672 -16.004 -24.626  1.00 16.35           C
ATOM   4061  OH  TYR B 288     -12.315 -15.831 -25.943  1.00 15.69           O
ATOM   4062  N   SER B 289     -16.967 -16.520 -19.724  1.00 12.99           N
ATOM   4063  CA  SER B 289     -18.278 -16.976 -20.183  1.00 14.86           C
ATOM   4064  C   SER B 289     -19.198 -15.823 -20.589  1.00 14.45           C
ATOM   4065  O   SER B 289     -20.148 -16.038 -21.359  1.00 14.94           O
ATOM   4066  CB  SER B 289     -18.945 -17.842 -19.113  1.00 16.92           C
ATOM   4067  OG  SER B 289     -18.107 -18.938 -18.755  1.00 22.05           O
ATOM   4068  N   ALA B 290     -18.914 -14.597 -20.133  1.00 15.45           N
ATOM   4069  CA  ALA B 290     -19.708 -13.449 -20.562  1.00 13.57           C
ATOM   4070  C   ALA B 290     -19.675 -13.245 -22.073  1.00 14.66           C
ATOM   4071  O   ALA B 290     -20.586 -12.613 -22.621  1.00 15.78           O
ATOM   4072  CB  ALA B 290     -19.243 -12.171 -19.857  1.00 13.47           C
ATOM   4073  N   LEU B 291     -18.686 -13.819 -22.775  1.00 14.24           N
ATOM   4074  CA  LEU B 291     -18.667 -13.692 -24.222  1.00 15.69           C
ATOM   4075  C   LEU B 291     -19.895 -14.300 -24.883  1.00 14.41           C
ATOM   4076  O   LEU B 291     -20.215 -13.928 -26.026  1.00 15.08           O
ATOM   4077  CB  LEU B 291     -17.416 -14.356 -24.798  1.00 18.04           C
ATOM   4078  CG  LEU B 291     -16.351 -13.344 -25.178  1.00 20.04           C
ATOM   4079  CD1 LEU B 291     -15.678 -12.885 -23.929  1.00 22.78           C
ATOM   4080  CD2 LEU B 291     -15.347 -13.970 -26.111  1.00 21.57           C
ATOM   4081  N   VAL B 292     -20.601 -15.207 -24.194  1.00 13.40           N
ATOM   4082  CA  VAL B 292     -21.789 -15.778 -24.825  1.00 13.70           C
ATOM   4083  C   VAL B 292     -22.763 -14.679 -25.216  1.00 18.62           C
ATOM   4084  O   VAL B 292     -23.429 -14.776 -26.257  1.00 17.29           O
ATOM   4085  CB  VAL B 292     -22.452 -16.841 -23.925  1.00 15.04           C
ATOM   4086  CG1 VAL B 292     -23.113 -16.208 -22.681  1.00 16.14           C
ATOM   4087  CG2 VAL B 292     -23.478 -17.644 -24.719  1.00 15.15           C
ATOM   4088  N   GLU B 293     -22.822 -13.591 -24.432  1.00 17.73           N
ATOM   4089  CA  GLU B 293     -23.848 -12.590 -24.706  1.00 20.52           C
ATOM   4090  C   GLU B 293     -23.606 -11.917 -26.046  1.00 18.52           C
ATOM   4091  O   GLU B 293     -24.557 -11.656 -26.793  1.00 22.40           O
ATOM   4092  CB  GLU B 293     -23.912 -11.571 -23.569  1.00 23.29           C
ATOM   4093  CG  GLU B 293     -24.287 -12.239 -22.265  1.00 25.63           C
ATOM   4094  CD  GLU B 293     -25.144 -11.378 -21.348  1.00 36.67           C
ATOM   4095  OE1 GLU B 293     -25.177 -10.140 -21.543  1.00 41.08           O
ATOM   4096  OE2 GLU B 293     -25.790 -11.954 -20.436  1.00 35.51           O
ATOM   4097  N   GLN B 294     -22.341 -11.679 -26.406  1.00 17.18           N
ATOM   4098  CA  GLN B 294     -22.146 -11.051 -27.699  1.00 20.26           C
ATOM   4099  C   GLN B 294     -22.222 -12.069 -28.831  1.00 21.85           C
ATOM   4100  O   GLN B 294     -22.462 -11.677 -29.978  1.00 21.61           O
ATOM   4101  CB  GLN B 294     -20.832 -10.267 -27.737  1.00 24.48           C
ATOM   4102  CG  GLN B 294     -19.625 -11.066 -27.377  1.00 25.26           C
ATOM   4103  CD  GLN B 294     -19.132 -11.841 -28.565  1.00 23.28           C
ATOM   4104  OE1 GLN B 294     -19.104 -11.326 -29.682  1.00 26.31           O
ATOM   4105  NE2 GLN B 294     -18.757 -13.094 -28.342  1.00 21.47           N
ATOM   4106  N   PHE B 295     -22.070 -13.370 -28.534  1.00 18.13           N
ATOM   4107  CA  PHE B 295     -22.307 -14.361 -29.583  1.00 16.19           C
ATOM   4108  C   PHE B 295     -23.785 -14.501 -29.924  1.00 19.25           C
ATOM   4109  O   PHE B 295     -24.109 -15.017 -30.999  1.00 17.37           O
ATOM   4110  CB  PHE B 295     -21.749 -15.735 -29.199  1.00 17.59           C
ATOM   4111  CG  PHE B 295     -20.267 -15.870 -29.417  1.00 15.85           C
ATOM   4112  CD1 PHE B 295     -19.705 -15.587 -30.660  1.00 18.63           C
ATOM   4113  CD2 PHE B 295     -19.433 -16.290 -28.384  1.00 16.51           C
ATOM   4114  CE1 PHE B 295     -18.349 -15.711 -30.872  1.00 18.56           C
ATOM   4115  CE2 PHE B 295     -18.067 -16.425 -28.590  1.00 14.68           C
ATOM   4116  CZ  PHE B 295     -17.519 -16.131 -29.837  1.00 15.56           C
ATOM   4117  N   ARG B 296     -24.685 -14.062 -29.044  1.00 17.27           N
ATOM   4118  CA  ARG B 296     -26.111 -14.112 -29.339  1.00 18.85           C
ATOM   4119  C   ARG B 296     -26.570 -12.966 -30.225  1.00 20.44           C
ATOM   4120  O   ARG B 296     -27.687 -13.027 -30.752  1.00 20.99           O
ATOM   4121  CB  ARG B 296     -26.914 -14.094 -28.041  1.00 18.62           C
ATOM   4122  CG  ARG B 296     -26.650 -15.277 -27.128  1.00 18.30           C
ATOM   4123  CD  ARG B 296     -27.724 -15.395 -26.068  1.00 22.60           C
ATOM   4124  NE  ARG B 296     -27.251 -16.058 -24.861  1.00 22.21           N
ATOM   4125  CZ  ARG B 296     -27.307 -17.362 -24.649  1.00 25.34           C
ATOM   4126  NH1 ARG B 296     -27.671 -18.203 -25.606  1.00 27.69           N
ATOM   4127  NH2 ARG B 296     -26.975 -17.838 -23.453  1.00 22.49           N
ATOM   4128  N   LYS B 297     -25.743 -11.942 -30.412  1.00 22.02           N
ATOM   4129  CA  LYS B 297     -26.141 -10.709 -31.081  1.00 24.14           C
ATOM   4130  C   LYS B 297     -25.545 -10.676 -32.479  1.00 23.86           C
ATOM   4131  O   LYS B 297     -24.321 -10.688 -32.629  1.00 27.53           O
ATOM   4132  CB  LYS B 297     -25.670  -9.492 -30.290  1.00 26.36           C
ATOM   4133  CG  LYS B 297     -26.297  -9.373 -28.913  1.00 32.69           C
ATOM   4134  CD  LYS B 297     -25.982  -8.024 -28.277  1.00 35.53           C
ATOM   4135  CE  LYS B 297     -26.584  -7.933 -26.887  1.00 37.75           C
ATOM   4136  NZ  LYS B 297     -25.699  -8.586 -25.884  1.00 39.14           N
ATOM   4137  N   ALA B 298     -26.407 -10.584 -33.489  1.00 27.04           N
ATOM   4138  CA  ALA B 298     -25.960 -10.467 -34.879  1.00 29.52           C
ATOM   4139  C   ALA B 298     -25.088  -9.229 -35.089  1.00 35.20           C
ATOM   4140  O   ALA B 298     -25.038  -8.332 -34.240  1.00 39.53           O
ATOM   4141  CB  ALA B 298     -27.156 -10.431 -35.821  1.00 33.87           C
TER
HETATM 4142  C1B NAP B 307     -26.823 -40.361 -54.220  1.00 18.48           C
HETATM 4143  C1D NAP B 307     -22.925 -37.651 -45.516  1.00 19.26           C
HETATM 4144  C2A NAP B 307     -30.884 -40.074 -55.863  1.00 23.47           C
HETATM 4145  C2B NAP B 307     -25.829 -41.118 -55.057  1.00 17.00           C
HETATM 4146  C2D NAP B 307     -22.571 -36.750 -46.684  1.00 18.46           C
HETATM 4147  C2N NAP B 307     -20.708 -38.529 -45.298  1.00 16.52           C
HETATM 4148  C3B NAP B 307     -25.107 -41.872 -53.958  1.00 16.39           C
HETATM 4149  C3D NAP B 307     -23.799 -36.883 -47.537  1.00 15.61           C
HETATM 4150  C3N NAP B 307     -19.579 -38.828 -44.555  1.00 17.25           C
HETATM 4151  C4A NAP B 307     -28.731 -39.338 -55.331  1.00 16.53           C
HETATM 4152  C4B NAP B 307     -25.043 -40.806 -52.866  1.00 15.56           C
HETATM 4153  C4D NAP B 307     -24.207 -38.336 -47.306  1.00 17.33           C
HETATM 4154  C4N NAP B 307     -19.544 -38.546 -43.179  1.00 18.06           C
HETATM 4155  C5A NAP B 307     -29.004 -38.043 -55.942  1.00 21.44           C
HETATM 4156  C5B NAP B 307     -23.782 -39.999 -52.783  1.00 16.56           C
HETATM 4157  C5D NAP B 307     -23.776 -39.255 -48.457  1.00 17.61           C
HETATM 4158  C5N NAP B 307     -20.677 -38.010 -42.577  1.00 18.77           C
HETATM 4159  C6A NAP B 307     -30.329 -37.895 -56.497  1.00 22.81           C
HETATM 4160  C6N NAP B 307     -21.772 -37.721 -43.382  1.00 18.94           C
HETATM 4161  C7N NAP B 307     -18.392 -39.429 -45.228  1.00 16.80           C
HETATM 4162  C8A NAP B 307     -26.974 -38.019 -55.188  1.00 21.53           C
HETATM 4163  N1A NAP B 307     -31.226 -38.894 -56.451  1.00 22.19           N
HETATM 4164  N1N NAP B 307     -21.767 -37.974 -44.711  1.00 17.95           N
HETATM 4165  N3A NAP B 307     -29.670 -40.310 -55.318  1.00 20.31           N
HETATM 4166  N6A NAP B 307     -30.574 -36.717 -57.046  1.00 25.61           N
HETATM 4167  N7A NAP B 307     -27.916 -37.251 -55.832  1.00 22.36           N
HETATM 4168  N7N NAP B 307     -17.240 -39.418 -44.577  1.00 15.80           N
HETATM 4169  N9A NAP B 307     -27.487 -39.244 -54.895  1.00 19.22           N
HETATM 4170  O1A NAP B 307     -20.353 -41.589 -52.056  1.00 18.71           O1-
HETATM 4171  O1N NAP B 307     -20.032 -40.190 -48.795  1.00 18.26           O1-
HETATM 4172  O1X NAP B 307     -24.797 -41.251 -57.816  1.00 21.24           O
HETATM 4173  O2A NAP B 307     -20.956 -39.180 -53.075  1.00 19.44           O
HETATM 4174  O2B NAP B 307     -26.490 -41.944 -56.036  1.00 17.80           O
HETATM 4175  O2D NAP B 307     -22.273 -35.409 -46.292  1.00 19.12           O
HETATM 4176  O2N NAP B 307     -22.133 -41.639 -49.229  1.00 16.77           O
HETATM 4177  O2X NAP B 307     -24.781 -43.566 -56.925  1.00 18.82           O1-
HETATM 4178  O3  NAP B 307     -21.474 -39.549 -50.741  1.00 16.87           O
HETATM 4179  O3B NAP B 307     -25.908 -42.999 -53.553  1.00 16.17           O
HETATM 4180  O3D NAP B 307     -24.846 -36.016 -47.141  1.00 18.69           O
HETATM 4181  O3X NAP B 307     -26.815 -42.847 -58.271  1.00 19.31           O
HETATM 4182  O4B NAP B 307     -26.070 -39.854 -53.131  1.00 18.41           O
HETATM 4183  O4D NAP B 307     -23.538 -38.770 -46.107  1.00 17.18           O
HETATM 4184  O5B NAP B 307     -22.740 -40.919 -52.505  1.00 16.71           O
HETATM 4185  O5D NAP B 307     -22.340 -39.165 -48.578  1.00 19.27           O
HETATM 4186  O7N NAP B 307     -18.520 -39.909 -46.370  1.00 23.00           O
HETATM 4187  P2B NAP B 307     -25.644 -42.445 -57.375  1.00 18.89           P
HETATM 4188  PA  NAP B 307     -21.277 -40.366 -52.166  1.00 19.00           P
HETATM 4189  PN  NAP B 307     -21.439 -40.267 -49.298  1.00 17.43           P
ATOM   4190  N   GLY C  10      21.886 -32.717 -42.824  1.00 47.46           N
ATOM   4191  CA  GLY C  10      21.228 -33.797 -43.541  1.00 43.34           C
ATOM   4192  C   GLY C  10      20.831 -34.940 -42.626  1.00 40.44           C
ATOM   4193  O   GLY C  10      21.350 -35.050 -41.515  1.00 39.25           O
ATOM   4194  N   PRO C  11      19.902 -35.783 -43.078  1.00 37.71           N
ATOM   4195  CA  PRO C  11      19.495 -36.931 -42.259  1.00 30.76           C
ATOM   4196  C   PRO C  11      20.641 -37.918 -42.086  1.00 29.91           C
ATOM   4197  O   PRO C  11      21.395 -38.190 -43.022  1.00 32.61           O
ATOM   4198  CB  PRO C  11      18.343 -37.542 -43.064  1.00 27.08           C
ATOM   4199  CG  PRO C  11      17.794 -36.393 -43.853  1.00 35.22           C
ATOM   4200  CD  PRO C  11      19.025 -35.618 -44.251  1.00 34.79           C
ATOM   4201  N   ALA C  12      20.762 -38.456 -40.874  1.00 27.49           N
ATOM   4202  CA  ALA C  12      21.833 -39.391 -40.567  1.00 26.11           C
ATOM   4203  C   ALA C  12      21.641 -40.701 -41.322  1.00 24.63           C
ATOM   4204  O   ALA C  12      20.524 -41.087 -41.683  1.00 26.99           O
ATOM   4205  CB  ALA C  12      21.895 -39.668 -39.063  1.00 27.39           C
ATOM   4206  N   ALA C  13      22.753 -41.377 -41.583  1.00 24.20           N
ATOM   4207  CA  ALA C  13      22.692 -42.725 -42.114  1.00 20.42           C
ATOM   4208  C   ALA C  13      22.319 -43.671 -40.986  1.00 19.27           C
ATOM   4209  O   ALA C  13      22.771 -43.508 -39.851  1.00 19.20           O
ATOM   4210  CB  ALA C  13      24.034 -43.124 -42.729  1.00 23.42           C
ATOM   4211  N   VAL C  14      21.492 -44.664 -41.300  1.00 19.46           N
ATOM   4212  CA  VAL C  14      20.981 -45.570 -40.282  1.00 18.02           C
ATOM   4213  C   VAL C  14      20.978 -46.994 -40.825  1.00 17.75           C
ATOM   4214  O   VAL C  14      20.881 -47.222 -42.034  1.00 19.44           O
ATOM   4215  CB  VAL C  14      19.568 -45.128 -39.809  1.00 20.94           C
ATOM   4216  CG1 VAL C  14      18.567 -45.204 -40.933  1.00 22.10           C
ATOM   4217  CG2 VAL C  14      19.095 -45.940 -38.606  1.00 19.95           C
ATOM   4218  N   THR C  15      21.101 -47.953 -39.913  1.00 13.84           N
ATOM   4219  CA  THR C  15      20.933 -49.366 -40.217  1.00 14.42           C
ATOM   4220  C   THR C  15      19.804 -49.921 -39.364  1.00 15.01           C
ATOM   4221  O   THR C  15      19.699 -49.587 -38.180  1.00 15.60           O
ATOM   4222  CB  THR C  15      22.231 -50.138 -39.956  1.00 16.14           C
ATOM   4223  OG1 THR C  15      23.175 -49.842 -40.997  1.00 17.45           O
ATOM   4224  CG2 THR C  15      21.974 -51.644 -39.923  1.00 17.69           C
ATOM   4225  N   VAL C  16      18.920 -50.714 -39.980  1.00 13.70           N
ATOM   4226  CA  VAL C  16      17.870 -51.429 -39.259  1.00 12.01           C
ATOM   4227  C   VAL C  16      18.136 -52.924 -39.361  1.00 14.47           C
ATOM   4228  O   VAL C  16      18.233 -53.469 -40.466  1.00 15.28           O
ATOM   4229  CB  VAL C  16      16.469 -51.083 -39.789  1.00 14.18           C
ATOM   4230  CG1 VAL C  16      15.432 -51.899 -39.061  1.00 15.40           C
ATOM   4231  CG2 VAL C  16      16.197 -49.573 -39.607  1.00 17.57           C
ATOM   4232  N   LEU C  17      18.203 -53.591 -38.213  1.00 13.21           N
ATOM   4233  CA  LEU C  17      18.344 -55.043 -38.135  1.00 12.44           C
ATOM   4234  C   LEU C  17      17.021 -55.638 -37.680  1.00 15.03           C
ATOM   4235  O   LEU C  17      16.569 -55.364 -36.560  1.00 15.96           O
ATOM   4236  CB  LEU C  17      19.439 -55.451 -37.159  1.00 13.21           C
ATOM   4237  CG  LEU C  17      20.809 -54.818 -37.345  1.00 15.19           C
ATOM   4238  CD1 LEU C  17      21.754 -55.316 -36.252  1.00 15.85           C
ATOM   4239  CD2 LEU C  17      21.344 -55.137 -38.741  1.00 17.04           C
ATOM   4240  N   GLY C  18      16.424 -56.464 -38.528  1.00 15.18           N
ATOM   4241  CA  GLY C  18      15.130 -57.041 -38.225  1.00 14.36           C
ATOM   4242  C   GLY C  18      14.063 -56.452 -39.124  1.00 15.18           C
ATOM   4243  O   GLY C  18      13.729 -55.269 -38.985  1.00 16.97           O
ATOM   4244  N   LEU C  19      13.551 -57.235 -40.068  1.00 15.00           N
ATOM   4245  CA  LEU C  19      12.535 -56.778 -41.005  1.00 14.17           C
ATOM   4246  C   LEU C  19      11.241 -57.555 -40.820  1.00 16.39           C
ATOM   4247  O   LEU C  19      10.571 -57.924 -41.787  1.00 19.49           O
ATOM   4248  CB  LEU C  19      13.044 -56.879 -42.442  1.00 13.69           C
ATOM   4249  CG  LEU C  19      14.279 -56.036 -42.753  1.00 14.07           C
ATOM   4250  CD1 LEU C  19      14.642 -56.187 -44.250  1.00 16.74           C
ATOM   4251  CD2 LEU C  19      14.058 -54.548 -42.408  1.00 16.87           C
ATOM   4252  N   GLY C  20      10.868 -57.800 -39.564  1.00 15.03           N
ATOM   4253  CA  GLY C  20       9.514 -58.236 -39.265  1.00 17.60           C
ATOM   4254  C   GLY C  20       8.483 -57.131 -39.462  1.00 15.95           C
ATOM   4255  O   GLY C  20       8.759 -56.126 -40.117  1.00 16.97           O
ATOM   4256  N   ARG C  21       7.279 -57.305 -38.915  1.00 15.81           N
ATOM   4257  CA  ARG C  21       6.241 -56.289 -39.116  1.00 17.18           C
ATOM   4258  C   ARG C  21       6.690 -54.921 -38.588  1.00 15.22           C
ATOM   4259  O   ARG C  21       6.550 -53.886 -39.274  1.00 16.63           O
ATOM   4260  CB  ARG C  21       4.955 -56.749 -38.433  1.00 22.82           C
ATOM   4261  CG  ARG C  21       4.286 -57.957 -39.105  1.00 27.73           C
ATOM   4262  CD  ARG C  21       2.868 -58.179 -38.573  1.00 33.03           C
ATOM   4263  NE  ARG C  21       2.106 -56.937 -38.523  1.00 36.01           N
ATOM   4264  CZ  ARG C  21       1.606 -56.405 -37.415  1.00 37.57           C
ATOM   4265  NH1 ARG C  21       1.796 -56.965 -36.226  1.00 35.46           N
ATOM   4266  NH2 ARG C  21       0.921 -55.267 -37.496  1.00 35.96           N
ATOM   4267  N   MET C  22       7.298 -54.910 -37.398  1.00 18.42           N
ATOM   4268  CA  MET C  22       7.721 -53.651 -36.789  1.00 16.32           C
ATOM   4269  C   MET C  22       8.989 -53.132 -37.448  1.00 14.86           C
ATOM   4270  O   MET C  22       9.074 -51.954 -37.804  1.00 16.09           O
ATOM   4271  CB  MET C  22       7.960 -53.830 -35.296  1.00 17.01           C
ATOM   4272  CG  MET C  22       8.129 -52.524 -34.486  1.00 14.96           C
ATOM   4273  SD  MET C  22       7.021 -51.144 -34.890  1.00 15.53           S
ATOM   4274  CE  MET C  22       5.766 -51.446 -33.658  1.00 18.73           C
ATOM   4275  N   GLY C  23       9.994 -53.995 -37.608  1.00 15.98           N
ATOM   4276  CA  GLY C  23      11.258 -53.530 -38.163  1.00 14.48           C
ATOM   4277  C   GLY C  23      11.097 -53.005 -39.577  1.00 13.31           C
ATOM   4278  O   GLY C  23      11.711 -51.998 -39.946  1.00 13.67           O
ATOM   4279  N   SER C  24      10.263 -53.677 -40.383  1.00 14.31           N
ATOM   4280  CA  SER C  24       9.928 -53.152 -41.703  1.00 16.08           C
ATOM   4281  C   SER C  24       9.295 -51.781 -41.610  1.00 14.31           C
ATOM   4282  O   SER C  24       9.624 -50.897 -42.419  1.00 16.38           O
ATOM   4283  CB  SER C  24       9.006 -54.098 -42.474  1.00 16.01           C
ATOM   4284  OG  SER C  24       9.537 -55.408 -42.526  1.00 23.51           O
ATOM   4285  N   ALA C  25       8.394 -51.571 -40.630  1.00 16.33           N
ATOM   4286  CA  ALA C  25       7.817 -50.228 -40.497  1.00 17.67           C
ATOM   4287  C   ALA C  25       8.866 -49.182 -40.097  1.00 14.24           C
ATOM   4288  O   ALA C  25       8.835 -48.038 -40.583  1.00 15.10           O
ATOM   4289  CB  ALA C  25       6.665 -50.237 -39.493  1.00 18.13           C
ATOM   4290  N   LEU C  26       9.802 -49.545 -39.216  1.00 13.30           N
ATOM   4291  CA  LEU C  26      10.851 -48.597 -38.832  1.00 13.55           C
ATOM   4292  C   LEU C  26      11.702 -48.221 -40.036  1.00 13.45           C
ATOM   4293  O   LEU C  26      11.975 -47.037 -40.283  1.00 16.08           O
ATOM   4294  CB  LEU C  26      11.736 -49.178 -37.721  1.00 13.81           C
ATOM   4295  CG  LEU C  26      11.037 -49.745 -36.493  1.00 13.11           C
ATOM   4296  CD1 LEU C  26      12.068 -50.318 -35.524  1.00 16.07           C
ATOM   4297  CD2 LEU C  26      10.189 -48.664 -35.784  1.00 15.98           C
ATOM   4298  N   ALA C  27      12.125 -49.233 -40.809  1.00 13.75           N
ATOM   4299  CA  ALA C  27      12.956 -48.965 -41.971  1.00 13.95           C
ATOM   4300  C   ALA C  27      12.220 -48.097 -42.978  1.00 14.18           C
ATOM   4301  O   ALA C  27      12.808 -47.179 -43.564  1.00 16.76           O
ATOM   4302  CB  ALA C  27      13.390 -50.287 -42.620  1.00 14.64           C
ATOM   4303  N   ALA C  28      10.933 -48.377 -43.195  1.00 15.96           N
ATOM   4304  CA  ALA C  28      10.167 -47.589 -44.158  1.00 18.14           C
ATOM   4305  C   ALA C  28      10.079 -46.139 -43.714  1.00 16.86           C
ATOM   4306  O   ALA C  28      10.187 -45.226 -44.537  1.00 19.37           O
ATOM   4307  CB  ALA C  28       8.773 -48.181 -44.333  1.00 17.85           C
ATOM   4308  N   ALA C  29       9.913 -45.911 -42.406  1.00 15.66           N
ATOM   4309  CA  ALA C  29       9.850 -44.543 -41.891  1.00 16.01           C
ATOM   4310  C   ALA C  29      11.171 -43.795 -42.080  1.00 16.92           C
ATOM   4311  O   ALA C  29      11.170 -42.622 -42.476  1.00 18.65           O
ATOM   4312  CB  ALA C  29       9.440 -44.572 -40.413  1.00 14.76           C
ATOM   4313  N   PHE C  30      12.308 -44.438 -41.786  1.00 14.12           N
ATOM   4314  CA  PHE C  30      13.594 -43.781 -42.023  1.00 16.07           C
ATOM   4315  C   PHE C  30      13.767 -43.445 -43.503  1.00 18.87           C
ATOM   4316  O   PHE C  30      14.208 -42.339 -43.860  1.00 18.71           O
ATOM   4317  CB  PHE C  30      14.754 -44.674 -41.550  1.00 18.21           C
ATOM   4318  CG  PHE C  30      14.913 -44.747 -40.056  1.00 17.72           C
ATOM   4319  CD1 PHE C  30      15.093 -43.599 -39.292  1.00 18.30           C
ATOM   4320  CD2 PHE C  30      14.924 -45.976 -39.407  1.00 15.21           C
ATOM   4321  CE1 PHE C  30      15.260 -43.675 -37.909  1.00 17.08           C
ATOM   4322  CE2 PHE C  30      15.090 -46.063 -38.034  1.00 15.82           C
ATOM   4323  CZ  PHE C  30      15.248 -44.910 -37.273  1.00 15.74           C
ATOM   4324  N   LEU C  31      13.415 -44.387 -44.372  1.00 19.51           N
ATOM   4325  CA  LEU C  31      13.545 -44.174 -45.807  1.00 21.01           C
ATOM   4326  C   LEU C  31      12.662 -43.016 -46.282  1.00 21.89           C
ATOM   4327  O   LEU C  31      13.100 -42.177 -47.081  1.00 23.07           O
ATOM   4328  CB  LEU C  31      13.197 -45.483 -46.517  1.00 22.36           C
ATOM   4329  CG  LEU C  31      13.627 -45.785 -47.940  1.00 32.32           C
ATOM   4330  CD1 LEU C  31      15.138 -45.786 -48.035  1.00 28.16           C
ATOM   4331  CD2 LEU C  31      13.081 -47.164 -48.249  1.00 31.32           C
ATOM   4332  N   ALA C  32      11.422 -42.943 -45.785  1.00 21.39           N
ATOM   4333  CA  ALA C  32      10.505 -41.886 -46.208  1.00 22.73           C
ATOM   4334  C   ALA C  32      10.993 -40.512 -45.773  1.00 25.76           C
ATOM   4335  O   ALA C  32      10.730 -39.512 -46.456  1.00 26.52           O
ATOM   4336  CB  ALA C  32       9.105 -42.152 -45.650  1.00 23.90           C
ATOM   4337  N   ALA C  33      11.708 -40.438 -44.652  1.00 22.81           N
ATOM   4338  CA  ALA C  33      12.218 -39.172 -44.148  1.00 21.74           C
ATOM   4339  C   ALA C  33      13.543 -38.773 -44.783  1.00 21.86           C
ATOM   4340  O   ALA C  33      14.134 -37.771 -44.363  1.00 27.44           O
ATOM   4341  CB  ALA C  33      12.368 -39.243 -42.629  1.00 22.64           C
ATOM   4342  N   GLY C  34      14.029 -39.543 -45.752  1.00 22.74           N
ATOM   4343  CA  GLY C  34      15.219 -39.189 -46.493  1.00 23.95           C
ATOM   4344  C   GLY C  34      16.519 -39.733 -45.947  1.00 25.17           C
ATOM   4345  O   GLY C  34      17.585 -39.367 -46.462  1.00 26.37           O
ATOM   4346  N   HIS C  35      16.475 -40.592 -44.925  1.00 24.39           N
ATOM   4347  CA  HIS C  35      17.699 -41.181 -44.397  1.00 20.71           C
ATOM   4348  C   HIS C  35      18.230 -42.257 -45.337  1.00 19.53           C
ATOM   4349  O   HIS C  35      17.469 -43.031 -45.921  1.00 21.92           O
ATOM   4350  CB  HIS C  35      17.452 -41.787 -43.012  1.00 21.06           C
ATOM   4351  CG  HIS C  35      17.123 -40.763 -41.974  1.00 18.93           C
ATOM   4352  ND1 HIS C  35      18.060 -40.271 -41.092  1.00 21.92           N
ATOM   4353  CD2 HIS C  35      15.971 -40.104 -41.711  1.00 22.11           C
ATOM   4354  CE1 HIS C  35      17.494 -39.360 -40.318  1.00 26.72           C
ATOM   4355  NE2 HIS C  35      16.225 -39.243 -40.673  1.00 23.23           N
ATOM   4356  N   SER C  36      19.549 -42.286 -45.492  1.00 22.51           N
ATOM   4357  CA  SER C  36      20.181 -43.430 -46.131  1.00 24.60           C
ATOM   4358  C   SER C  36      20.034 -44.615 -45.193  1.00 22.90           C
ATOM   4359  O   SER C  36      20.566 -44.589 -44.081  1.00 24.16           O
ATOM   4360  CB  SER C  36      21.648 -43.144 -46.420  1.00 28.35           C
ATOM   4361  OG  SER C  36      22.205 -44.203 -47.181  1.00 36.09           O
ATOM   4362  N   THR C  37      19.296 -45.630 -45.629  1.00 21.37           N
ATOM   4363  CA  THR C  37      18.835 -46.707 -44.758  1.00 22.48           C
ATOM   4364  C   THR C  37      19.359 -48.041 -45.275  1.00 20.84           C
ATOM   4365  O   THR C  37      18.971 -48.481 -46.367  1.00 20.14           O
ATOM   4366  CB  THR C  37      17.305 -46.722 -44.689  1.00 22.27           C
ATOM   4367  OG1 THR C  37      16.838 -45.409 -44.342  1.00 24.04           O
ATOM   4368  CG2 THR C  37      16.818 -47.721 -43.638  1.00 22.38           C
ATOM   4369  N   THR C  38      20.215 -48.685 -44.483  1.00 16.96           N
ATOM   4370  CA  THR C  38      20.688 -50.040 -44.753  1.00 15.75           C
ATOM   4371  C   THR C  38      19.851 -51.016 -43.936  1.00 16.40           C
ATOM   4372  O   THR C  38      19.612 -50.780 -42.749  1.00 17.97           O
ATOM   4373  CB  THR C  38      22.167 -50.193 -44.403  1.00 15.78           C
ATOM   4374  OG1 THR C  38      22.950 -49.295 -45.207  1.00 18.90           O
ATOM   4375  CG2 THR C  38      22.647 -51.624 -44.659  1.00 16.87           C
ATOM   4376  N   VAL C  39      19.394 -52.096 -44.563  1.00 15.63           N
ATOM   4377  CA  VAL C  39      18.528 -53.050 -43.878  1.00 15.91           C
ATOM   4378  C   VAL C  39      19.109 -54.455 -43.952  1.00 17.93           C
ATOM   4379  O   VAL C  39      19.800 -54.822 -44.908  1.00 20.09           O
ATOM   4380  CB  VAL C  39      17.084 -53.032 -44.436  1.00 16.94           C
ATOM   4381  CG1 VAL C  39      16.496 -51.631 -44.319  1.00 19.07           C
ATOM   4382  CG2 VAL C  39      17.049 -53.495 -45.895  1.00 18.24           C
ATOM   4383  N   TRP C  40      18.817 -55.249 -42.928  1.00 15.96           N
ATOM   4384  CA  TRP C  40      19.230 -56.642 -42.903  1.00 16.68           C
ATOM   4385  C   TRP C  40      18.197 -57.458 -42.142  1.00 15.63           C
ATOM   4386  O   TRP C  40      17.616 -56.981 -41.163  1.00 15.89           O
ATOM   4387  CB  TRP C  40      20.615 -56.791 -42.259  1.00 17.81           C
ATOM   4388  CG  TRP C  40      21.093 -58.199 -42.243  1.00 21.85           C
ATOM   4389  CD1 TRP C  40      21.842 -58.823 -43.196  1.00 24.26           C
ATOM   4390  CD2 TRP C  40      20.835 -59.173 -41.232  1.00 19.37           C
ATOM   4391  NE1 TRP C  40      22.069 -60.131 -42.834  1.00 27.11           N
ATOM   4392  CE2 TRP C  40      21.463 -60.368 -41.631  1.00 22.01           C
ATOM   4393  CE3 TRP C  40      20.137 -59.152 -40.025  1.00 20.59           C
ATOM   4394  CZ2 TRP C  40      21.404 -61.530 -40.869  1.00 21.97           C
ATOM   4395  CZ3 TRP C  40      20.082 -60.313 -39.265  1.00 21.15           C
ATOM   4396  CH2 TRP C  40      20.717 -61.480 -39.690  1.00 22.80           C
ATOM   4397  N   ASN C  41      17.982 -58.689 -42.591  1.00 15.23           N
ATOM   4398  CA  ASN C  41      17.109 -59.631 -41.915  1.00 14.55           C
ATOM   4399  C   ASN C  41      17.732 -61.009 -42.032  1.00 15.43           C
ATOM   4400  O   ASN C  41      18.398 -61.318 -43.028  1.00 18.01           O
ATOM   4401  CB  ASN C  41      15.688 -59.638 -42.516  1.00 13.11           C
ATOM   4402  CG  ASN C  41      14.679 -60.365 -41.637  1.00 15.07           C
ATOM   4403  OD1 ASN C  41      14.366 -59.941 -40.518  1.00 18.29           O
ATOM   4404  ND2 ASN C  41      14.176 -61.484 -42.136  1.00 15.30           N
ATOM   4405  N   ARG C  42      17.495 -61.835 -41.021  1.00 15.58           N
ATOM   4406  CA  ARG C  42      18.023 -63.198 -41.037  1.00 15.97           C
ATOM   4407  C   ARG C  42      17.522 -63.973 -42.246  1.00 19.07           C
ATOM   4408  O   ARG C  42      18.313 -64.550 -43.002  1.00 19.08           O
ATOM   4409  CB  ARG C  42      17.636 -63.908 -39.741  1.00 15.80           C
ATOM   4410  CG  ARG C  42      17.829 -65.424 -39.744  1.00 16.84           C
ATOM   4411  CD  ARG C  42      17.449 -65.955 -38.373  1.00 17.64           C
ATOM   4412  NE  ARG C  42      16.013 -65.827 -38.134  1.00 20.88           N
ATOM   4413  CZ  ARG C  42      15.371 -66.383 -37.116  1.00 20.88           C
ATOM   4414  NH1 ARG C  42      16.009 -67.109 -36.211  1.00 23.80           N
ATOM   4415  NH2 ARG C  42      14.058 -66.207 -37.003  1.00 21.44           N
ATOM   4416  N   THR C  43      16.228 -63.984 -42.453  1.00 16.21           N
ATOM   4417  CA  THR C  43      15.662 -64.743 -43.557  1.00 16.59           C
ATOM   4418  C   THR C  43      15.551 -63.854 -44.787  1.00 20.78           C
ATOM   4419  O   THR C  43      15.033 -62.739 -44.693  1.00 18.02           O
ATOM   4420  CB  THR C  43      14.292 -65.283 -43.191  1.00 17.81           C
ATOM   4421  OG1 THR C  43      14.385 -66.006 -41.959  1.00 18.73           O
ATOM   4422  CG2 THR C  43      13.781 -66.220 -44.305  1.00 17.48           C
ATOM   4423  N   PRO C  44      16.043 -64.286 -45.933  1.00 17.02           N
ATOM   4424  CA  PRO C  44      15.970 -63.445 -47.131  1.00 17.38           C
ATOM   4425  C   PRO C  44      14.530 -63.271 -47.596  1.00 17.29           C
ATOM   4426  O   PRO C  44      13.608 -63.961 -47.163  1.00 20.35           O
ATOM   4427  CB  PRO C  44      16.805 -64.201 -48.169  1.00 24.50           C
ATOM   4428  CG  PRO C  44      17.147 -65.495 -47.560  1.00 22.21           C
ATOM   4429  CD  PRO C  44      16.908 -65.465 -46.100  1.00 19.69           C
ATOM   4430  N   GLY C  45      14.350 -62.291 -48.479  1.00 24.53           N
ATOM   4431  CA  GLY C  45      13.085 -62.069 -49.144  1.00 25.46           C
ATOM   4432  C   GLY C  45      12.176 -61.025 -48.532  1.00 27.74           C
ATOM   4433  O   GLY C  45      11.046 -60.866 -49.003  1.00 25.40           O
ATOM   4434  N   LYS C  46      12.623 -60.309 -47.506  1.00 20.71           N
ATOM   4435  CA  LYS C  46      11.763 -59.356 -46.813  1.00 23.92           C
ATOM   4436  C   LYS C  46      12.118 -57.908 -47.109  1.00 26.50           C
ATOM   4437  O   LYS C  46      11.489 -56.998 -46.548  1.00 24.00           O
ATOM   4438  CB  LYS C  46      11.814 -59.618 -45.302  1.00 22.69           C
ATOM   4439  CG  LYS C  46      11.591 -61.082 -44.982  1.00 27.83           C
ATOM   4440  CD  LYS C  46      10.302 -61.348 -44.234  1.00 32.84           C
ATOM   4441  CE  LYS C  46      10.236 -62.818 -43.805  1.00 36.02           C
ATOM   4442  NZ  LYS C  46      10.292 -63.049 -42.329  1.00 35.54           N
ATOM   4443  N   ALA C  47      13.094 -57.669 -47.980  1.00 24.25           N
ATOM   4444  CA  ALA C  47      13.640 -56.341 -48.199  1.00 25.55           C
ATOM   4445  C   ALA C  47      13.328 -55.794 -49.587  1.00 23.34           C
ATOM   4446  O   ALA C  47      13.860 -54.745 -49.956  1.00 24.02           O
ATOM   4447  CB  ALA C  47      15.154 -56.362 -47.975  1.00 23.52           C
ATOM   4448  N   ASP C  48      12.484 -56.475 -50.362  1.00 25.82           N
ATOM   4449  CA  ASP C  48      12.287 -56.085 -51.758  1.00 28.70           C
ATOM   4450  C   ASP C  48      11.596 -54.729 -51.872  1.00 25.70           C
ATOM   4451  O   ASP C  48      12.060 -53.847 -52.609  1.00 28.05           O
ATOM   4452  CB  ASP C  48      11.495 -57.163 -52.499  1.00 32.09           C
ATOM   4453  CG  ASP C  48      12.361 -58.348 -52.910  1.00 40.74           C
ATOM   4454  OD1 ASP C  48      13.498 -58.484 -52.396  1.00 39.74           O
ATOM   4455  OD2 ASP C  48      11.895 -59.150 -53.747  1.00 48.51           O
ATOM   4456  N   GLU C  49      10.484 -54.546 -51.156  1.00 28.45           N
ATOM   4457  CA  GLU C  49       9.775 -53.270 -51.210  1.00 27.44           C
ATOM   4458  C   GLU C  49      10.643 -52.138 -50.674  1.00 28.85           C
ATOM   4459  O   GLU C  49      10.681 -51.045 -51.250  1.00 26.42           O
ATOM   4460  CB  GLU C  49       8.467 -53.370 -50.424  1.00 26.92           C
ATOM   4461  N   LEU C  50      11.358 -52.388 -49.574  1.00 21.35           N
ATOM   4462  CA  LEU C  50      12.271 -51.388 -49.039  1.00 20.82           C
ATOM   4463  C   LEU C  50      13.373 -51.042 -50.038  1.00 25.24           C
ATOM   4464  O   LEU C  50      13.756 -49.872 -50.172  1.00 26.23           O
ATOM   4465  CB  LEU C  50      12.858 -51.893 -47.715  1.00 19.64           C
ATOM   4466  CG  LEU C  50      11.840 -51.935 -46.578  1.00 19.44           C
ATOM   4467  CD1 LEU C  50      12.339 -52.766 -45.409  1.00 19.61           C
ATOM   4468  CD2 LEU C  50      11.497 -50.525 -46.114  1.00 19.20           C
ATOM   4469  N   ALA C  51      13.902 -52.046 -50.746  1.00 24.85           N
ATOM   4470  CA  ALA C  51      14.960 -51.778 -51.715  1.00 26.49           C
ATOM   4471  C   ALA C  51      14.430 -50.981 -52.903  1.00 27.54           C
ATOM   4472  O   ALA C  51      15.123 -50.102 -53.429  1.00 27.84           O
ATOM   4473  CB  ALA C  51      15.589 -53.088 -52.190  1.00 27.95           C
ATOM   4474  N   ALA C  52      13.200 -51.269 -53.330  1.00 29.47           N
ATOM   4475  CA  ALA C  52      12.598 -50.499 -54.413  1.00 32.61           C
ATOM   4476  C   ALA C  52      12.455 -49.026 -54.052  1.00 37.25           C
ATOM   4477  O   ALA C  52      12.399 -48.183 -54.952  1.00 37.90           O
ATOM   4478  CB  ALA C  52      11.236 -51.086 -54.788  1.00 33.67           C
ATOM   4479  N   ARG C  53      12.407 -48.699 -52.760  1.00 31.43           N
ATOM   4480  CA  ARG C  53      12.300 -47.322 -52.291  1.00 33.25           C
ATOM   4481  C   ARG C  53      13.640 -46.733 -51.866  1.00 31.74           C
ATOM   4482  O   ARG C  53      13.670 -45.641 -51.287  1.00 34.81           O
ATOM   4483  CB  ARG C  53      11.304 -47.242 -51.135  1.00 35.09           C
ATOM   4484  CG  ARG C  53       9.977 -47.935 -51.390  1.00 37.27           C
ATOM   4485  CD  ARG C  53       8.944 -47.590 -50.321  1.00 40.49           C
ATOM   4486  NE  ARG C  53       8.726 -48.724 -49.424  1.00 44.62           N
ATOM   4487  CZ  ARG C  53       8.190 -48.648 -48.212  1.00 41.67           C
ATOM   4488  NH1 ARG C  53       7.784 -47.494 -47.704  1.00 39.98           N
ATOM   4489  NH2 ARG C  53       8.050 -49.762 -47.492  1.00 38.47           N
ATOM   4490  N   GLY C  54      14.747 -47.428 -52.118  1.00 29.10           N
ATOM   4491  CA  GLY C  54      16.065 -46.862 -51.908  1.00 28.85           C
ATOM   4492  C   GLY C  54      16.883 -47.457 -50.780  1.00 24.19           C
ATOM   4493  O   GLY C  54      18.002 -46.988 -50.551  1.00 28.25           O
ATOM   4494  N   ALA C  55      16.374 -48.456 -50.061  1.00 23.90           N
ATOM   4495  CA  ALA C  55      17.150 -49.056 -48.986  1.00 25.10           C
ATOM   4496  C   ALA C  55      18.338 -49.835 -49.546  1.00 22.42           C
ATOM   4497  O   ALA C  55      18.273 -50.413 -50.635  1.00 25.70           O
ATOM   4498  CB  ALA C  55      16.271 -49.977 -48.143  1.00 22.68           C
ATOM   4499  N   ARG C  56      19.441 -49.821 -48.800  1.00 22.03           N
ATOM   4500  CA  ARG C  56      20.608 -50.639 -49.120  1.00 20.75           C
ATOM   4501  C   ARG C  56      20.465 -52.020 -48.485  1.00 22.66           C
ATOM   4502  O   ARG C  56      20.167 -52.133 -47.291  1.00 21.05           O
ATOM   4503  CB  ARG C  56      21.888 -49.965 -48.626  1.00 22.35           C
ATOM   4504  N   ARG C  57      20.687 -53.068 -49.276  1.00 24.75           N
ATOM   4505  CA  ARG C  57      20.656 -54.437 -48.770  1.00 24.93           C
ATOM   4506  C   ARG C  57      22.043 -54.817 -48.267  1.00 27.47           C
ATOM   4507  O   ARG C  57      23.015 -54.778 -49.027  1.00 34.98           O
ATOM   4508  CB  ARG C  57      20.229 -55.435 -49.844  1.00 30.61           C
ATOM   4509  CG  ARG C  57      19.081 -55.036 -50.720  1.00 32.82           C
ATOM   4510  CD  ARG C  57      19.094 -55.936 -51.941  1.00 33.83           C
ATOM   4511  NE  ARG C  57      17.834 -55.932 -52.668  1.00 31.07           N
ATOM   4512  CZ  ARG C  57      16.777 -56.655 -52.333  1.00 32.54           C
ATOM   4513  NH1 ARG C  57      16.769 -57.406 -51.240  1.00 30.85           N
ATOM   4514  NH2 ARG C  57      15.700 -56.623 -53.111  1.00 31.25           N
ATOM   4515  N   ALA C  58      22.134 -55.210 -47.008  1.00 22.06           N
ATOM   4516  CA  ALA C  58      23.392 -55.707 -46.481  1.00 24.32           C
ATOM   4517  C   ALA C  58      23.496 -57.206 -46.729  1.00 23.31           C
ATOM   4518  O   ALA C  58      22.505 -57.931 -46.629  1.00 25.72           O
ATOM   4519  CB  ALA C  58      23.518 -55.413 -44.984  1.00 24.72           C
ATOM   4520  N   GLY C  59      24.711 -57.666 -47.026  1.00 25.76           N
ATOM   4521  CA  GLY C  59      24.944 -59.085 -47.226  1.00 26.03           C
ATOM   4522  C   GLY C  59      25.168 -59.894 -45.964  1.00 27.06           C
ATOM   4523  O   GLY C  59      25.215 -61.126 -46.040  1.00 25.56           O
ATOM   4524  N   SER C  60      25.304 -59.236 -44.812  1.00 22.36           N
ATOM   4525  CA  SER C  60      25.522 -59.907 -43.537  1.00 20.09           C
ATOM   4526  C   SER C  60      25.249 -58.905 -42.433  1.00 21.81           C
ATOM   4527  O   SER C  60      25.229 -57.697 -42.667  1.00 20.22           O
ATOM   4528  CB  SER C  60      26.953 -60.442 -43.400  1.00 21.50           C
ATOM   4529  OG  SER C  60      27.897 -59.373 -43.336  1.00 23.62           O
ATOM   4530  N   VAL C  61      25.075 -59.409 -41.216  1.00 18.92           N
ATOM   4531  CA  VAL C  61      24.852 -58.484 -40.112  1.00 16.57           C
ATOM   4532  C   VAL C  61      26.091 -57.619 -39.866  1.00 20.19           C
ATOM   4533  O   VAL C  61      25.968 -56.433 -39.546  1.00 17.54           O
ATOM   4534  CB  VAL C  61      24.394 -59.239 -38.851  1.00 21.87           C
ATOM   4535  CG1 VAL C  61      25.538 -59.973 -38.197  1.00 26.23           C
ATOM   4536  CG2 VAL C  61      23.788 -58.246 -37.857  1.00 25.99           C
ATOM   4537  N   ALA C  62      27.299 -58.173 -40.040  1.00 19.12           N
ATOM   4538  CA  ALA C  62      28.509 -57.374 -39.835  1.00 21.12           C
ATOM   4539  C   ALA C  62      28.589 -56.217 -40.824  1.00 18.82           C
ATOM   4540  O   ALA C  62      28.931 -55.083 -40.449  1.00 20.17           O
ATOM   4541  CB  ALA C  62      29.757 -58.255 -39.955  1.00 24.77           C
ATOM   4542  N   GLU C  63      28.280 -56.486 -42.096  1.00 17.88           N
ATOM   4543  CA  GLU C  63      28.226 -55.432 -43.105  1.00 17.84           C
ATOM   4544  C   GLU C  63      27.174 -54.385 -42.750  1.00 19.37           C
ATOM   4545  O   GLU C  63      27.403 -53.169 -42.892  1.00 18.17           O
ATOM   4546  CB  GLU C  63      27.903 -56.054 -44.463  1.00 21.65           C
ATOM   4547  CG  GLU C  63      27.972 -55.120 -45.652  1.00 27.57           C
ATOM   4548  CD  GLU C  63      27.575 -55.829 -46.945  1.00 35.38           C
ATOM   4549  OE1 GLU C  63      27.969 -57.002 -47.131  1.00 41.89           O
ATOM   4550  OE2 GLU C  63      26.854 -55.219 -47.763  1.00 38.84           O
ATOM   4551  N   ALA C  64      26.006 -54.846 -42.296  1.00 16.76           N
ATOM   4552  CA  ALA C  64      24.926 -53.929 -41.950  1.00 16.77           C
ATOM   4553  C   ALA C  64      25.342 -52.998 -40.824  1.00 19.03           C
ATOM   4554  O   ALA C  64      25.155 -51.778 -40.910  1.00 17.51           O
ATOM   4555  CB  ALA C  64      23.686 -54.724 -41.549  1.00 16.85           C
ATOM   4556  N   VAL C  65      25.932 -53.562 -39.766  1.00 17.13           N
ATOM   4557  CA  VAL C  65      26.351 -52.765 -38.614  1.00 19.50           C
ATOM   4558  C   VAL C  65      27.417 -51.761 -39.024  1.00 18.74           C
ATOM   4559  O   VAL C  65      27.424 -50.609 -38.559  1.00 18.52           O
ATOM   4560  CB  VAL C  65      26.841 -53.683 -37.478  1.00 16.81           C
ATOM   4561  CG1 VAL C  65      27.548 -52.873 -36.395  1.00 22.14           C
ATOM   4562  CG2 VAL C  65      25.658 -54.451 -36.865  1.00 19.08           C
ATOM   4563  N   ALA C  66      28.338 -52.176 -39.906  1.00 18.05           N
ATOM   4564  CA  ALA C  66      29.394 -51.265 -40.331  1.00 18.93           C
ATOM   4565  C   ALA C  66      28.914 -50.179 -41.285  1.00 18.28           C
ATOM   4566  O   ALA C  66      29.683 -49.251 -41.564  1.00 20.11           O
ATOM   4567  CB  ALA C  66      30.526 -52.058 -40.987  1.00 20.64           C
ATOM   4568  N   ALA C  67      27.684 -50.271 -41.803  1.00 17.54           N
ATOM   4569  CA  ALA C  67      27.194 -49.307 -42.786  1.00 18.01           C
ATOM   4570  C   ALA C  67      26.614 -48.020 -42.192  1.00 15.54           C
ATOM   4571  O   ALA C  67      26.187 -47.154 -42.966  1.00 19.72           O
ATOM   4572  CB  ALA C  67      26.131 -49.964 -43.663  1.00 19.79           C
ATOM   4573  N   ALA C  68      26.580 -47.852 -40.870  1.00 17.53           N
ATOM   4574  CA  ALA C  68      25.950 -46.649 -40.335  1.00 18.32           C
ATOM   4575  C   ALA C  68      26.519 -46.328 -38.966  1.00 17.63           C
ATOM   4576  O   ALA C  68      26.959 -47.236 -38.250  1.00 18.66           O
ATOM   4577  CB  ALA C  68      24.424 -46.819 -40.245  1.00 18.73           C
ATOM   4578  N   PRO C  69      26.484 -45.056 -38.553  1.00 17.93           N
ATOM   4579  CA  PRO C  69      26.838 -44.720 -37.166  1.00 18.39           C
ATOM   4580  C   PRO C  69      25.737 -45.057 -36.179  1.00 18.37           C
ATOM   4581  O   PRO C  69      26.015 -45.176 -34.978  1.00 17.99           O
ATOM   4582  CB  PRO C  69      27.080 -43.205 -37.223  1.00 20.94           C
ATOM   4583  CG  PRO C  69      26.197 -42.724 -38.353  1.00 17.15           C
ATOM   4584  CD  PRO C  69      26.124 -43.870 -39.355  1.00 17.62           C
ATOM   4585  N   LEU C  70      24.509 -45.227 -36.665  1.00 17.15           N
ATOM   4586  CA  LEU C  70      23.327 -45.479 -35.850  1.00 17.11           C
ATOM   4587  C   LEU C  70      22.735 -46.816 -36.265  1.00 13.36           C
ATOM   4588  O   LEU C  70      22.355 -46.990 -37.429  1.00 15.73           O
ATOM   4589  CB  LEU C  70      22.301 -44.368 -36.045  1.00 15.53           C
ATOM   4590  CG  LEU C  70      20.984 -44.567 -35.299  1.00 15.97           C
ATOM   4591  CD1 LEU C  70      21.217 -44.453 -33.804  1.00 20.67           C
ATOM   4592  CD2 LEU C  70      19.937 -43.538 -35.773  1.00 19.71           C
ATOM   4593  N   VAL C  71      22.658 -47.751 -35.318  1.00 14.71           N
ATOM   4594  CA  VAL C  71      22.178 -49.105 -35.582  1.00 15.38           C
ATOM   4595  C   VAL C  71      20.931 -49.330 -34.738  1.00 13.83           C
ATOM   4596  O   VAL C  71      20.996 -49.288 -33.506  1.00 15.52           O
ATOM   4597  CB  VAL C  71      23.248 -50.165 -35.274  1.00 16.99           C
ATOM   4598  CG1 VAL C  71      22.717 -51.582 -35.554  1.00 16.72           C
ATOM   4599  CG2 VAL C  71      24.501 -49.901 -36.103  1.00 19.03           C
ATOM   4600  N   VAL C  72      19.803 -49.580 -35.403  1.00 13.45           N
ATOM   4601  CA  VAL C  72      18.515 -49.803 -34.748  1.00 13.04           C
ATOM   4602  C   VAL C  72      18.195 -51.286 -34.884  1.00 14.97           C
ATOM   4603  O   VAL C  72      18.184 -51.813 -36.004  1.00 15.51           O
ATOM   4604  CB  VAL C  72      17.413 -48.947 -35.390  1.00 12.54           C
ATOM   4605  CG1 VAL C  72      16.035 -49.308 -34.798  1.00 17.68           C
ATOM   4606  CG2 VAL C  72      17.696 -47.454 -35.237  1.00 14.16           C
ATOM   4607  N   VAL C  73      17.955 -51.973 -33.765  1.00 13.87           N
ATOM   4608  CA  VAL C  73      17.660 -53.407 -33.794  1.00 14.60           C
ATOM   4609  C   VAL C  73      16.232 -53.624 -33.319  1.00 15.70           C
ATOM   4610  O   VAL C  73      15.820 -53.076 -32.293  1.00 15.06           O
ATOM   4611  CB  VAL C  73      18.662 -54.238 -32.963  1.00 15.11           C
ATOM   4612  CG1 VAL C  73      18.805 -53.743 -31.543  1.00 19.75           C
ATOM   4613  CG2 VAL C  73      18.266 -55.723 -32.942  1.00 15.46           C
ATOM   4614  N   CYS C  74      15.471 -54.414 -34.070  1.00 13.27           N
ATOM   4615  CA  CYS C  74      14.093 -54.723 -33.680  1.00 14.54           C
ATOM   4616  C   CYS C  74      13.791 -56.165 -34.097  1.00 13.99           C
ATOM   4617  O   CYS C  74      13.269 -56.412 -35.190  1.00 17.08           O
ATOM   4618  CB  CYS C  74      13.131 -53.715 -34.298  1.00 15.28           C
ATOM   4619  SG  CYS C  74      11.396 -53.912 -33.764  1.00 17.23           S
ATOM   4620  N   VAL C  75      14.112 -57.108 -33.210  1.00 15.15           N
ATOM   4621  CA  VAL C  75      13.910 -58.533 -33.461  1.00 14.49           C
ATOM   4622  C   VAL C  75      13.025 -59.091 -32.357  1.00 16.55           C
ATOM   4623  O   VAL C  75      12.508 -58.335 -31.526  1.00 16.78           O
ATOM   4624  CB  VAL C  75      15.248 -59.292 -33.569  1.00 13.90           C
ATOM   4625  CG1 VAL C  75      15.999 -58.867 -34.854  1.00 16.03           C
ATOM   4626  CG2 VAL C  75      16.110 -59.089 -32.315  1.00 17.75           C
ATOM   4627  N   ALA C  76      12.852 -60.414 -32.325  1.00 15.18           N
ATOM   4628  CA  ALA C  76      11.803 -60.999 -31.489  1.00 17.69           C
ATOM   4629  C   ALA C  76      12.027 -60.717 -30.005  1.00 19.78           C
ATOM   4630  O   ALA C  76      11.096 -60.315 -29.294  1.00 22.41           O
ATOM   4631  CB  ALA C  76      11.713 -62.507 -31.732  1.00 19.56           C
ATOM   4632  N   ASP C  77      13.250 -60.906 -29.518  1.00 15.80           N
ATOM   4633  CA  ASP C  77      13.501 -60.845 -28.080  1.00 17.36           C
ATOM   4634  C   ASP C  77      15.001 -60.707 -27.827  1.00 19.26           C
ATOM   4635  O   ASP C  77      15.812 -60.727 -28.754  1.00 15.96           O
ATOM   4636  CB  ASP C  77      12.896 -62.064 -27.372  1.00 21.08           C
ATOM   4637  CG  ASP C  77      13.387 -63.405 -27.928  1.00 26.86           C
ATOM   4638  OD1 ASP C  77      12.659 -64.407 -27.723  1.00 30.78           O
ATOM   4639  OD2 ASP C  77      14.480 -63.486 -28.536  1.00 23.94           O
ATOM   4640  N   ASP C  78      15.360 -60.534 -26.549  1.00 17.75           N
ATOM   4641  CA  ASP C  78      16.758 -60.307 -26.178  1.00 14.94           C
ATOM   4642  C   ASP C  78      17.647 -61.488 -26.539  1.00 17.57           C
ATOM   4643  O   ASP C  78      18.814 -61.299 -26.917  1.00 18.37           O
ATOM   4644  CB  ASP C  78      16.870 -60.002 -24.681  1.00 18.97           C
ATOM   4645  CG  ASP C  78      18.207 -59.373 -24.315  1.00 20.02           C
ATOM   4646  OD1 ASP C  78      18.926 -59.948 -23.461  1.00 26.73           O
ATOM   4647  OD2 ASP C  78      18.563 -58.322 -24.895  1.00 21.47           O
ATOM   4648  N   GLU C  79      17.117 -62.709 -26.437  1.00 18.71           N
ATOM   4649  CA  GLU C  79      17.912 -63.860 -26.833  1.00 23.38           C
ATOM   4650  C   GLU C  79      18.305 -63.752 -28.301  1.00 21.65           C
ATOM   4651  O   GLU C  79      19.450 -64.038 -28.657  1.00 22.95           O
ATOM   4652  CB  GLU C  79      17.149 -65.153 -26.528  1.00 23.92           C
ATOM   4653  CG  GLU C  79      17.500 -66.334 -27.421  1.00 32.49           C
ATOM   4654  CD  GLU C  79      16.596 -67.539 -27.183  1.00 40.82           C
ATOM   4655  OE1 GLU C  79      15.591 -67.404 -26.447  1.00 49.31           O
ATOM   4656  OE2 GLU C  79      16.905 -68.628 -27.715  1.00 48.03           O
ATOM   4657  N   ALA C  80      17.398 -63.252 -29.151  1.00 17.67           N
ATOM   4658  CA  ALA C  80      17.723 -63.062 -30.564  1.00 16.73           C
ATOM   4659  C   ALA C  80      18.727 -61.937 -30.759  1.00 18.75           C
ATOM   4660  O   ALA C  80      19.628 -62.040 -31.601  1.00 20.08           O
ATOM   4661  CB  ALA C  80      16.454 -62.773 -31.375  1.00 18.35           C
ATOM   4662  N   VAL C  81      18.565 -60.837 -30.020  1.00 17.36           N
ATOM   4663  CA  VAL C  81      19.522 -59.739 -30.111  1.00 15.91           C
ATOM   4664  C   VAL C  81      20.934 -60.260 -29.885  1.00 18.55           C
ATOM   4665  O   VAL C  81      21.863 -59.947 -30.645  1.00 19.79           O
ATOM   4666  CB  VAL C  81      19.175 -58.632 -29.098  1.00 17.41           C
ATOM   4667  CG1 VAL C  81      20.319 -57.633 -29.015  1.00 17.32           C
ATOM   4668  CG2 VAL C  81      17.895 -57.942 -29.496  1.00 18.63           C
ATOM   4669  N   HIS C  82      21.108 -61.086 -28.853  1.00 18.06           N
ATOM   4670  CA  HIS C  82      22.457 -61.551 -28.549  1.00 20.76           C
ATOM   4671  C   HIS C  82      22.901 -62.679 -29.463  1.00 21.58           C
ATOM   4672  O   HIS C  82      24.084 -62.747 -29.792  1.00 20.71           O
ATOM   4673  CB  HIS C  82      22.558 -61.940 -27.076  1.00 19.55           C
ATOM   4674  CG  HIS C  82      22.653 -60.750 -26.181  1.00 21.04           C
ATOM   4675  ND1 HIS C  82      23.828 -60.049 -26.005  1.00 22.22           N
ATOM   4676  CD2 HIS C  82      21.702 -60.072 -25.497  1.00 20.93           C
ATOM   4677  CE1 HIS C  82      23.604 -59.011 -25.218  1.00 23.99           C
ATOM   4678  NE2 HIS C  82      22.321 -59.008 -24.891  1.00 20.35           N
ATOM   4679  N   GLN C  83      21.986 -63.543 -29.914  1.00 23.06           N
ATOM   4680  CA  GLN C  83      22.368 -64.530 -30.920  1.00 24.33           C
ATOM   4681  C   GLN C  83      22.923 -63.836 -32.150  1.00 24.08           C
ATOM   4682  O   GLN C  83      23.928 -64.270 -32.726  1.00 27.84           O
ATOM   4683  CB  GLN C  83      21.171 -65.403 -31.293  1.00 23.90           C
ATOM   4684  CG  GLN C  83      21.554 -66.687 -31.975  1.00 29.95           C
ATOM   4685  CD  GLN C  83      20.348 -67.507 -32.346  1.00 37.70           C
ATOM   4686  OE1 GLN C  83      19.213 -67.115 -32.072  1.00 37.58           O
ATOM   4687  NE2 GLN C  83      20.583 -68.665 -32.959  1.00 45.32           N
ATOM   4688  N   LEU C  84      22.310 -62.717 -32.522  1.00 23.82           N
ATOM   4689  CA  LEU C  84      22.721 -61.960 -33.694  1.00 21.51           C
ATOM   4690  C   LEU C  84      24.041 -61.229 -33.470  1.00 24.35           C
ATOM   4691  O   LEU C  84      24.934 -61.266 -34.327  1.00 25.37           O
ATOM   4692  CB  LEU C  84      21.624 -60.959 -34.033  1.00 26.52           C
ATOM   4693  CG  LEU C  84      21.530 -60.421 -35.443  1.00 28.04           C
ATOM   4694  CD1 LEU C  84      21.798 -61.526 -36.451  1.00 25.57           C
ATOM   4695  CD2 LEU C  84      20.150 -59.824 -35.620  1.00 28.01           C
ATOM   4696  N   LEU C  85      24.172 -60.525 -32.337  1.00 20.36           N
ATOM   4697  CA  LEU C  85      25.237 -59.545 -32.161  1.00 20.92           C
ATOM   4698  C   LEU C  85      26.427 -60.045 -31.347  1.00 21.43           C
ATOM   4699  O   LEU C  85      27.523 -59.496 -31.502  1.00 21.28           O
ATOM   4700  CB  LEU C  85      24.698 -58.276 -31.480  1.00 19.56           C
ATOM   4701  CG  LEU C  85      23.621 -57.455 -32.204  1.00 19.02           C
ATOM   4702  CD1 LEU C  85      23.323 -56.179 -31.431  1.00 21.86           C
ATOM   4703  CD2 LEU C  85      24.006 -57.126 -33.650  1.00 19.99           C
ATOM   4704  N   ASP C  86      26.243 -61.036 -30.474  1.00 22.19           N
ATOM   4705  CA  ASP C  86      27.365 -61.529 -29.675  1.00 20.60           C
ATOM   4706  C   ASP C  86      28.547 -62.005 -30.516  1.00 22.59           C
ATOM   4707  O   ASP C  86      29.694 -61.751 -30.101  1.00 22.19           O
ATOM   4708  CB  ASP C  86      26.908 -62.668 -28.754  1.00 20.74           C
ATOM   4709  CG  ASP C  86      26.203 -62.175 -27.517  1.00 23.68           C
ATOM   4710  OD1 ASP C  86      26.058 -60.945 -27.368  1.00 23.03           O
ATOM   4711  OD2 ASP C  86      25.799 -63.030 -26.696  1.00 23.88           O
ATOM   4712  N   PRO C  87      28.368 -62.707 -31.645  1.00 25.29           N
ATOM   4713  CA  PRO C  87      29.543 -63.182 -32.394  1.00 26.07           C
ATOM   4714  C   PRO C  87      30.290 -62.090 -33.132  1.00 27.68           C
ATOM   4715  O   PRO C  87      31.406 -62.356 -33.608  1.00 26.33           O
ATOM   4716  CB  PRO C  87      28.960 -64.205 -33.385  1.00 25.93           C
ATOM   4717  CG  PRO C  87      27.583 -64.473 -32.961  1.00 27.33           C
ATOM   4718  CD  PRO C  87      27.117 -63.276 -32.188  1.00 22.70           C
ATOM   4719  N   LEU C  88      29.726 -60.889 -33.267  1.00 25.02           N
ATOM   4720  CA  LEU C  88      30.467 -59.809 -33.904  1.00 28.40           C
ATOM   4721  C   LEU C  88      31.761 -59.543 -33.147  1.00 31.70           C
ATOM   4722  O   LEU C  88      31.824 -59.665 -31.919  1.00 28.66           O
ATOM   4723  CB  LEU C  88      29.627 -58.536 -33.977  1.00 26.26           C
ATOM   4724  CG  LEU C  88      28.307 -58.611 -34.746  1.00 25.19           C
ATOM   4725  CD1 LEU C  88      27.590 -57.273 -34.627  1.00 25.43           C
ATOM   4726  CD2 LEU C  88      28.554 -58.940 -36.209  1.00 30.93           C
ATOM   4727  N   ASP C  89      32.799 -59.194 -33.897  1.00 31.39           N
ATOM   4728  CA  ASP C  89      34.150 -59.012 -33.371  1.00 38.62           C
ATOM   4729  C   ASP C  89      34.554 -57.557 -33.596  1.00 36.89           C
ATOM   4730  O   ASP C  89      35.212 -57.227 -34.586  1.00 36.96           O
ATOM   4731  CB  ASP C  89      35.119 -59.992 -34.059  1.00 40.96           C
ATOM   4732  CG  ASP C  89      36.485 -60.034 -33.394  1.00 45.02           C
ATOM   4733  OD1 ASP C  89      36.760 -59.184 -32.516  1.00 47.08           O
ATOM   4734  OD2 ASP C  89      37.288 -60.917 -33.766  1.00 47.53           O
ATOM   4735  N   GLY C  90      34.152 -56.685 -32.671  1.00 32.48           N
ATOM   4736  CA  GLY C  90      34.527 -55.287 -32.725  1.00 31.60           C
ATOM   4737  C   GLY C  90      33.654 -54.410 -33.597  1.00 28.30           C
ATOM   4738  O   GLY C  90      33.873 -53.191 -33.630  1.00 30.24           O
ATOM   4739  N   ALA C  91      32.659 -54.981 -34.282  1.00 28.66           N
ATOM   4740  CA  ALA C  91      31.893 -54.234 -35.272  1.00 26.82           C
ATOM   4741  C   ALA C  91      31.117 -53.067 -34.667  1.00 22.71           C
ATOM   4742  O   ALA C  91      30.895 -52.059 -35.345  1.00 24.48           O
ATOM   4743  CB  ALA C  91      30.933 -55.174 -35.996  1.00 27.32           C
ATOM   4744  N   LEU C  92      30.687 -53.178 -33.414  1.00 22.74           N
ATOM   4745  CA  LEU C  92      29.893 -52.108 -32.816  1.00 21.19           C
ATOM   4746  C   LEU C  92      30.723 -50.944 -32.273  1.00 22.93           C
ATOM   4747  O   LEU C  92      30.144 -49.919 -31.891  1.00 19.29           O
ATOM   4748  CB  LEU C  92      29.014 -52.670 -31.693  1.00 20.83           C
ATOM   4749  CG  LEU C  92      27.786 -53.470 -32.133  1.00 20.85           C
ATOM   4750  CD1 LEU C  92      27.317 -54.348 -30.977  1.00 25.88           C
ATOM   4751  CD2 LEU C  92      26.676 -52.541 -32.609  1.00 23.03           C
ATOM   4752  N   ALA C  93      32.053 -51.042 -32.243  1.00 22.32           N
ATOM   4753  CA  ALA C  93      32.840 -49.978 -31.625  1.00 24.74           C
ATOM   4754  C   ALA C  93      32.640 -48.644 -32.347  1.00 17.44           C
ATOM   4755  O   ALA C  93      32.653 -48.573 -33.581  1.00 22.03           O
ATOM   4756  CB  ALA C  93      34.321 -50.359 -31.603  1.00 24.49           C
ATOM   4757  N   GLY C  94      32.423 -47.587 -31.568  1.00 21.36           N
ATOM   4758  CA  GLY C  94      32.274 -46.252 -32.107  1.00 18.58           C
ATOM   4759  C   GLY C  94      30.890 -45.924 -32.627  1.00 19.01           C
ATOM   4760  O   GLY C  94      30.681 -44.812 -33.139  1.00 21.88           O
ATOM   4761  N   ARG C  95      29.948 -46.854 -32.532  1.00 18.47           N
ATOM   4762  CA  ARG C  95      28.603 -46.661 -33.047  1.00 18.06           C
ATOM   4763  C   ARG C  95      27.623 -46.480 -31.901  1.00 16.16           C
ATOM   4764  O   ARG C  95      27.959 -46.659 -30.721  1.00 19.48           O
ATOM   4765  CB  ARG C  95      28.184 -47.853 -33.908  1.00 19.50           C
ATOM   4766  CG  ARG C  95      29.297 -48.320 -34.807  1.00 19.36           C
ATOM   4767  CD  ARG C  95      28.816 -49.228 -35.909  1.00 19.94           C
ATOM   4768  NE  ARG C  95      30.001 -49.648 -36.636  1.00 19.76           N
ATOM   4769  CZ  ARG C  95      30.447 -49.036 -37.719  1.00 17.01           C
ATOM   4770  NH1 ARG C  95      29.744 -48.077 -38.308  1.00 16.24           N
ATOM   4771  NH2 ARG C  95      31.631 -49.391 -38.218  1.00 18.09           N
ATOM   4772  N   THR C  96      26.391 -46.135 -32.276  1.00 19.20           N
ATOM   4773  CA  THR C  96      25.289 -45.979 -31.333  1.00 16.76           C
ATOM   4774  C   THR C  96      24.246 -47.037 -31.665  1.00 14.80           C
ATOM   4775  O   THR C  96      23.754 -47.089 -32.795  1.00 15.30           O
ATOM   4776  CB  THR C  96      24.705 -44.568 -31.415  1.00 19.98           C
ATOM   4777  OG1 THR C  96      25.735 -43.623 -31.090  1.00 20.96           O
ATOM   4778  CG2 THR C  96      23.552 -44.402 -30.439  1.00 17.85           C
ATOM   4779  N   LEU C  97      23.953 -47.890 -30.691  1.00 14.97           N
ATOM   4780  CA  LEU C  97      23.014 -48.995 -30.814  1.00 14.64           C
ATOM   4781  C   LEU C  97      21.720 -48.617 -30.108  1.00 13.86           C
ATOM   4782  O   LEU C  97      21.745 -48.248 -28.931  1.00 14.96           O
ATOM   4783  CB  LEU C  97      23.612 -50.257 -30.184  1.00 16.25           C
ATOM   4784  CG  LEU C  97      22.774 -51.526 -30.156  1.00 16.97           C
ATOM   4785  CD1 LEU C  97      22.504 -51.983 -31.573  1.00 18.12           C
ATOM   4786  CD2 LEU C  97      23.520 -52.610 -29.344  1.00 20.50           C
ATOM   4787  N   VAL C  98      20.603 -48.703 -30.827  1.00 13.25           N
ATOM   4788  CA  VAL C  98      19.283 -48.415 -30.277  1.00 13.39           C
ATOM   4789  C   VAL C  98      18.493 -49.712 -30.335  1.00 13.98           C
ATOM   4790  O   VAL C  98      18.238 -50.242 -31.423  1.00 15.71           O
ATOM   4791  CB  VAL C  98      18.577 -47.294 -31.057  1.00 14.26           C
ATOM   4792  CG1 VAL C  98      17.182 -47.046 -30.490  1.00 16.07           C
ATOM   4793  CG2 VAL C  98      19.392 -46.001 -31.035  1.00 18.98           C
ATOM   4794  N   ASN C  99      18.103 -50.228 -29.177  1.00 14.00           N
ATOM   4795  CA  ASN C  99      17.423 -51.513 -29.124  1.00 14.79           C
ATOM   4796  C   ASN C  99      15.936 -51.306 -28.878  1.00 15.11           C
ATOM   4797  O   ASN C  99      15.518 -51.023 -27.744  1.00 14.49           O
ATOM   4798  CB  ASN C  99      18.021 -52.414 -28.059  1.00 16.03           C
ATOM   4799  CG  ASN C  99      17.472 -53.824 -28.139  1.00 17.84           C
ATOM   4800  OD1 ASN C  99      16.825 -54.180 -29.124  1.00 20.19           O
ATOM   4801  ND2 ASN C  99      17.735 -54.634 -27.126  1.00 24.26           N
ATOM   4802  N   LEU C 100      15.141 -51.514 -29.927  1.00 14.90           N
ATOM   4803  CA  LEU C 100      13.687 -51.397 -29.850  1.00 14.69           C
ATOM   4804  C   LEU C 100      13.017 -52.755 -29.702  1.00 17.26           C
ATOM   4805  O   LEU C 100      11.784 -52.843 -29.719  1.00 17.99           O
ATOM   4806  CB  LEU C 100      13.152 -50.644 -31.074  1.00 14.28           C
ATOM   4807  CG  LEU C 100      13.720 -49.227 -31.210  1.00 15.31           C
ATOM   4808  CD1 LEU C 100      13.121 -48.519 -32.399  1.00 16.08           C
ATOM   4809  CD2 LEU C 100      13.443 -48.439 -29.944  1.00 14.92           C
ATOM   4810  N   THR C 101      13.810 -53.807 -29.534  1.00 14.06           N
ATOM   4811  CA  THR C 101      13.290 -55.115 -29.163  1.00 14.99           C
ATOM   4812  C   THR C 101      12.679 -55.067 -27.765  1.00 15.39           C
ATOM   4813  O   THR C 101      13.232 -54.437 -26.858  1.00 15.54           O
ATOM   4814  CB  THR C 101      14.430 -56.130 -29.198  1.00 17.54           C
ATOM   4815  OG1 THR C 101      15.023 -56.137 -30.511  1.00 17.27           O
ATOM   4816  CG2 THR C 101      13.936 -57.508 -28.822  1.00 16.89           C
ATOM   4817  N   THR C 102      11.539 -55.743 -27.585  1.00 15.09           N
ATOM   4818  CA  THR C 102      10.924 -55.808 -26.265  1.00 14.56           C
ATOM   4819  C   THR C 102      11.796 -56.617 -25.318  1.00 18.75           C
ATOM   4820  O   THR C 102      12.243 -57.719 -25.655  1.00 18.39           O
ATOM   4821  CB  THR C 102       9.543 -56.448 -26.341  1.00 16.95           C
ATOM   4822  OG1 THR C 102       8.709 -55.655 -27.163  1.00 16.58           O
ATOM   4823  CG2 THR C 102       8.920 -56.555 -24.953  1.00 20.55           C
ATOM   4824  N   GLY C 103      12.024 -56.075 -24.131  1.00 16.93           N
ATOM   4825  CA  GLY C 103      12.758 -56.805 -23.125  1.00 15.84           C
ATOM   4826  C   GLY C 103      12.469 -56.260 -21.745  1.00 18.75           C
ATOM   4827  O   GLY C 103      11.608 -55.399 -21.564  1.00 18.29           O
ATOM   4828  N   THR C 104      13.206 -56.784 -20.774  1.00 16.84           N
ATOM   4829  CA  THR C 104      13.046 -56.414 -19.375  1.00 14.90           C
ATOM   4830  C   THR C 104      13.994 -55.277 -18.994  1.00 17.90           C
ATOM   4831  O   THR C 104      14.930 -54.941 -19.719  1.00 17.24           O
ATOM   4832  CB  THR C 104      13.313 -57.621 -18.474  1.00 17.41           C
ATOM   4833  OG1 THR C 104      14.714 -57.931 -18.505  1.00 17.54           O
ATOM   4834  CG2 THR C 104      12.514 -58.834 -18.938  1.00 23.37           C
ATOM   4835  N   SER C 105      13.738 -54.672 -17.831  1.00 14.55           N
ATOM   4836  CA  SER C 105      14.642 -53.634 -17.341  1.00 14.47           C
ATOM   4837  C   SER C 105      16.025 -54.209 -17.073  1.00 18.20           C
ATOM   4838  O   SER C 105      17.041 -53.539 -17.302  1.00 17.83           O
ATOM   4839  CB  SER C 105      14.075 -52.967 -16.087  1.00 15.94           C
ATOM   4840  OG  SER C 105      14.197 -53.808 -14.943  1.00 18.78           O
ATOM   4841  N   ALA C 106      16.081 -55.456 -16.599  1.00 16.46           N
ATOM   4842  CA  ALA C 106      17.368 -56.071 -16.306  1.00 19.33           C
ATOM   4843  C   ALA C 106      18.129 -56.347 -17.592  1.00 17.94           C
ATOM   4844  O   ALA C 106      19.350 -56.143 -17.654  1.00 18.03           O
ATOM   4845  CB  ALA C 106      17.169 -57.354 -15.507  1.00 20.24           C
ATOM   4846  N   GLN C 107      17.416 -56.790 -18.633  1.00 16.36           N
ATOM   4847  CA  GLN C 107      18.045 -56.983 -19.933  1.00 17.04           C
ATOM   4848  C   GLN C 107      18.575 -55.673 -20.483  1.00 18.60           C
ATOM   4849  O   GLN C 107      19.684 -55.633 -21.015  1.00 18.02           O
ATOM   4850  CB  GLN C 107      17.067 -57.618 -20.917  1.00 17.69           C
ATOM   4851  CG  GLN C 107      16.805 -59.071 -20.578  1.00 17.40           C
ATOM   4852  CD  GLN C 107      15.635 -59.670 -21.317  1.00 18.83           C
ATOM   4853  OE1 GLN C 107      14.847 -58.968 -21.970  1.00 17.31           O
ATOM   4854  NE2 GLN C 107      15.501 -60.993 -21.209  1.00 22.10           N
ATOM   4855  N   ALA C 108      17.808 -54.583 -20.345  1.00 15.78           N
ATOM   4856  CA  ALA C 108      18.273 -53.296 -20.850  1.00 16.94           C
ATOM   4857  C   ALA C 108      19.505 -52.810 -20.089  1.00 16.10           C
ATOM   4858  O   ALA C 108      20.441 -52.283 -20.700  1.00 16.67           O
ATOM   4859  CB  ALA C 108      17.144 -52.262 -20.783  1.00 17.84           C
ATOM   4860  N   ARG C 109      19.523 -52.966 -18.757  1.00 17.77           N
ATOM   4861  CA  ARG C 109      20.677 -52.511 -17.983  1.00 17.58           C
ATOM   4862  C   ARG C 109      21.913 -53.360 -18.304  1.00 17.66           C
ATOM   4863  O   ARG C 109      23.027 -52.826 -18.493  1.00 20.49           O
ATOM   4864  CB  ARG C 109      20.325 -52.528 -16.485  1.00 19.07           C
ATOM   4865  CG  ARG C 109      19.348 -51.392 -16.091  1.00 18.85           C
ATOM   4866  CD  ARG C 109      18.512 -51.671 -14.810  1.00 19.81           C
ATOM   4867  NE  ARG C 109      17.760 -50.484 -14.390  1.00 21.33           N
ATOM   4868  CZ  ARG C 109      16.865 -50.447 -13.406  1.00 20.94           C
ATOM   4869  NH1 ARG C 109      16.492 -51.540 -12.762  1.00 21.12           N
ATOM   4870  NH2 ARG C 109      16.341 -49.276 -13.046  1.00 19.90           N
ATOM   4871  N   ALA C 110      21.715 -54.674 -18.439  1.00 19.37           N
ATOM   4872  CA  ALA C 110      22.790 -55.556 -18.875  1.00 21.86           C
ATOM   4873  C   ALA C 110      23.293 -55.164 -20.254  1.00 20.57           C
ATOM   4874  O   ALA C 110      24.504 -55.151 -20.499  1.00 20.17           O
ATOM   4875  CB  ALA C 110      22.304 -57.003 -18.886  1.00 18.50           C
ATOM   4876  N   ASN C 111      22.377 -54.837 -21.165  1.00 15.55           N
ATOM   4877  CA  ASN C 111      22.766 -54.485 -22.524  1.00 14.80           C
ATOM   4878  C   ASN C 111      23.513 -53.166 -22.570  1.00 16.91           C
ATOM   4879  O   ASN C 111      24.392 -52.989 -23.415  1.00 17.33           O
ATOM   4880  CB  ASN C 111      21.530 -54.434 -23.428  1.00 13.81           C
ATOM   4881  CG  ASN C 111      21.034 -55.818 -23.785  1.00 18.97           C
ATOM   4882  OD1 ASN C 111      21.735 -56.814 -23.570  1.00 21.69           O
ATOM   4883  ND2 ASN C 111      19.823 -55.898 -24.317  1.00 21.20           N
ATOM   4884  N   ALA C 112      23.160 -52.222 -21.701  1.00 16.91           N
ATOM   4885  CA  ALA C 112      23.952 -51.004 -21.577  1.00 16.97           C
ATOM   4886  C   ALA C 112      25.401 -51.338 -21.232  1.00 19.85           C
ATOM   4887  O   ALA C 112      26.341 -50.830 -21.861  1.00 21.43           O
ATOM   4888  CB  ALA C 112      23.330 -50.088 -20.521  1.00 20.08           C
ATOM   4889  N   ALA C 113      25.595 -52.211 -20.244  1.00 21.88           N
ATOM   4890  CA  ALA C 113      26.969 -52.568 -19.861  1.00 21.58           C
ATOM   4891  C   ALA C 113      27.688 -53.353 -20.966  1.00 22.78           C
ATOM   4892  O   ALA C 113      28.888 -53.154 -21.215  1.00 24.48           O
ATOM   4893  CB  ALA C 113      26.946 -53.360 -18.553  1.00 23.40           C
ATOM   4894  N   TRP C 114      26.969 -54.257 -21.627  1.00 19.81           N
ATOM   4895  CA  TRP C 114      27.515 -55.036 -22.734  1.00 19.07           C
ATOM   4896  C   TRP C 114      27.947 -54.131 -23.886  1.00 22.68           C
[truncated: 371,878 more chars]
